# Supplementary material for: Molecular association of pathogenetic contributors to pre-eclampsia (pre-eclampsia associome)
Source: BMC Syst Biol. 2015 Apr 15;9(Suppl 2):S4. doi: 10.1186/1752-0509-9-S2-S4 (PMC4407242; doi:10.1186/1752-0509-9-S2-S4)
Supplement: Additional file 1 — Excel spreadsheet file containing information regarding the characteristics of overrepresented biological processes. [file 1752-0509-9-S2-S4-S1.xlsx]

## Sheet: four diseases
	Characteristics of overrepresentation of biological processes
x	Number of proteins of the given GO process in the associative molecular genetic network
n	Total number of proteins of the given biological process in the GOA database
X	Total number of proteins in the network for which at least one GO biological process is known
N	Total number of human proteins for which at least one GO biological process is known
corr p-value	corr P-value P-value (Fisher's exact test) corrected for multiple comparisons
x	n	X	N	Name	corr p-value	CR	Proteins
3	22	15	30780	positive regulation of monooxygenase activity	1.6516e-05	1	TNFA_HUMAN|ESR1_HUMAN|INS_HUMAN
4	112	15	30780	regulation of fat cell differentiation	1.946e-05	1	TNFA_HUMAN|ADIPO_HUMAN|INS_HUMAN|TGFB1_HUMAN
4	133	15	30780	positive regulation of lipid metabolic process	2.9756e-05	1	TNFA_HUMAN|ADIPO_HUMAN|INS_HUMAN|TGFB1_HUMAN
3	37	15	30780	negative regulation of carbohydrate metabolic process	3.7928e-05	1	ADIPO_HUMAN|INS_HUMAN|TGFB1_HUMAN
3	38	15	30780	positive regulation of nitric oxide biosynthetic process	3.8942e-05	1	TNFA_HUMAN|ESR1_HUMAN|INS_HUMAN
3	38	15	30780	positive regulation of oxidoreductase activity	3.8942e-05	1	TNFA_HUMAN|ESR1_HUMAN|INS_HUMAN
3	52	15	30780	negative regulation of fat cell differentiation	7.2292e-05	1	TNFA_HUMAN|ADIPO_HUMAN|TGFB1_HUMAN
3	57	15	30780	regulation of monooxygenase activity	8.4234e-05	1	TNFA_HUMAN|ESR1_HUMAN|INS_HUMAN
3	60	15	30780	regulation of nitric oxide biosynthetic process	9.5199e-05	1	TNFA_HUMAN|ESR1_HUMAN|INS_HUMAN
3	65	15	30780	defense response to Gram-positive bacterium	0.00011404	1	TNFA_HUMAN|CRP_HUMAN|MBL2_HUMAN
4	232	15	30780	positive regulation of sequence-specific DNA binding transcription factor activity	0.00011404	1	TNFA_HUMAN|ESR1_HUMAN|INS_HUMAN|TGFB1_HUMAN
2	7	15	30780	opsonization	0.00012416	1	CRP_HUMAN|MBL2_HUMAN
2	8	15	30780	branch elongation involved in mammary gland duct branching	0.0001483	1	ESR1_HUMAN|TGFB1_HUMAN
3	78	15	30780	regulation of glucose import	0.00016078	1	TNFA_HUMAN|ADIPO_HUMAN|INS_HUMAN
3	84	15	30780	positive regulation of protein kinase B signaling cascade	0.0001889	1	TNFA_HUMAN|INS_HUMAN|TGFB1_HUMAN
3	84	15	30780	regulation of morphogenesis of a branching structure	0.0001889	1	TNFA_HUMAN|ESR1_HUMAN|TGFB1_HUMAN
2	10	15	30780	negative regulation of gluconeogenesis	0.00020609	1	ADIPO_HUMAN|INS_HUMAN
3	91	15	30780	regulation of carbohydrate biosynthetic process	0.0002245	1	ADIPO_HUMAN|INS_HUMAN|TGFB1_HUMAN
2	11	15	30780	negative regulation of cellular response to oxidative stress	0.00023843	1	INS_HUMAN|HPT_HUMAN
2	11	15	30780	regulation of cell-cell adhesion involved in gastrulation	0.00023843	1	TNFA_HUMAN|ADIPO_HUMAN
2	11	15	30780	regulation of heterotypic cell-cell adhesion	0.00023843	1	TNFA_HUMAN|ADIPO_HUMAN
4	319	15	30780	regulation of lipid metabolic process	0.00026315	1	TNFA_HUMAN|ADIPO_HUMAN|INS_HUMAN|TGFB1_HUMAN
2	13	15	30780	negative regulation of phagocytosis	0.00030841	1	ADIPO_HUMAN|TGFB1_HUMAN
3	124	15	30780	regulation of glucose transport	0.00046182	1	TNFA_HUMAN|ADIPO_HUMAN|INS_HUMAN
2	17	15	30780	negative regulation of macrophage derived foam cell differentiation	0.00048109	1	ADIPO_HUMAN|CRP_HUMAN
2	17	15	30780	positive regulation of nitric-oxide synthase activity	0.00048109	1	ESR1_HUMAN|INS_HUMAN
3	132	15	30780	positive regulation of NF-kappaB transcription factor activity	0.00053209	1	TNFA_HUMAN|INS_HUMAN|TGFB1_HUMAN
3	135	15	30780	regulation of mitosis	0.00055476	1	TNFA_HUMAN|INS_HUMAN|TGFB1_HUMAN
3	135	15	30780	regulation of nuclear division	0.00055476	1	TNFA_HUMAN|INS_HUMAN|TGFB1_HUMAN
3	136	15	30780	regulation of protein kinase B signaling cascade	0.00056243	1	TNFA_HUMAN|INS_HUMAN|TGFB1_HUMAN
3	138	15	30780	positive regulation of protein secretion	0.00057344	1	TNFA_HUMAN|INS_HUMAN|TGFB1_HUMAN
4	418	15	30780	regulation of sequence-specific DNA binding transcription factor activity	0.00058985	1	TNFA_HUMAN|ESR1_HUMAN|INS_HUMAN|TGFB1_HUMAN
3	148	15	30780	regulation of carbohydrate metabolic process	0.00065339	1	ADIPO_HUMAN|INS_HUMAN|TGFB1_HUMAN
3	153	15	30780	negative regulation of catabolic process	0.00069536	1	TNFA_HUMAN|INS_HUMAN|HPT_HUMAN
2	23	15	30780	branch elongation of an epithelium	0.00071353	1	ESR1_HUMAN|TGFB1_HUMAN
2	23	15	30780	negative regulation of lipid storage	0.00071353	1	TNFA_HUMAN|CRP_HUMAN
2	23	15	30780	negative regulation of oxidoreductase activity	0.00071353	1	INS_HUMAN|HPT_HUMAN
3	158	15	30780	response to glucose stimulus	0.0007235	1	ADIPO_HUMAN|CRP_HUMAN|TGFB1_HUMAN
3	165	15	30780	response to hexose stimulus	0.00080117	1	ADIPO_HUMAN|CRP_HUMAN|TGFB1_HUMAN
3	168	15	30780	negative regulation of protein transport	0.00082874	1	TNFA_HUMAN|ADIPO_HUMAN|INS_HUMAN
3	169	15	30780	energy reserve metabolic process	0.00083803	1	LEPR_HUMAN|INS_HUMAN|ADRB3_HUMAN
2	26	15	30780	regulation of protein autophosphorylation	0.00084319	1	ADIPO_HUMAN|INS_HUMAN
2	27	15	30780	negative regulation of lipid catabolic process	0.00086905	1	TNFA_HUMAN|INS_HUMAN
2	27	15	30780	regulation of cellular response to oxidative stress	0.00086905	1	INS_HUMAN|HPT_HUMAN
3	178	15	30780	response to monosaccharide stimulus	0.00090724	1	ADIPO_HUMAN|CRP_HUMAN|TGFB1_HUMAN
4	503	15	30780	regulation of protein transport	0.0009146	1	TNFA_HUMAN|ADIPO_HUMAN|INS_HUMAN|TGFB1_HUMAN
4	510	15	30780	cellular response to organonitrogen compound	0.00095909	1	TNFA_HUMAN|ADIPO_HUMAN|INS_HUMAN|IBP1_HUMAN
4	519	15	30780	negative regulation of cellular component organization	0.00097977	1	TNFA_HUMAN|ADIPO_HUMAN|INS_HUMAN|TGFB1_HUMAN
3	190	15	30780	carbohydrate homeostasis	0.0010156	1	ADIPO_HUMAN|INS_HUMAN|CRP_HUMAN
3	190	15	30780	glucose homeostasis	0.0010156	1	ADIPO_HUMAN|INS_HUMAN|CRP_HUMAN
2	32	15	30780	negative regulation of growth of symbiont in host	0.0010802	1	TNFA_HUMAN|MBL2_HUMAN
2	32	15	30780	regulation of growth of symbiont in host	0.0010802	1	TNFA_HUMAN|MBL2_HUMAN
3	197	15	30780	negative regulation of cytokine production	0.001094	1	TNFA_HUMAN|ADIPO_HUMAN|TGFB1_HUMAN
2	33	15	30780	modulation of growth of symbiont involved in interaction with host	0.0011195	1	TNFA_HUMAN|MBL2_HUMAN
2	33	15	30780	negative regulation of cellular carbohydrate metabolic process	0.0011195	1	ADIPO_HUMAN|INS_HUMAN
2	33	15	30780	negative regulation of growth of symbiont involved in interaction with host	0.0011195	1	TNFA_HUMAN|MBL2_HUMAN
4	549	15	30780	cellular response to nitrogen compound	0.0011219	1	TNFA_HUMAN|ADIPO_HUMAN|INS_HUMAN|IBP1_HUMAN
4	562	15	30780	regulation of establishment of protein localization	0.0012026	1	TNFA_HUMAN|ADIPO_HUMAN|INS_HUMAN|TGFB1_HUMAN
2	36	15	30780	protein import into nucleus, translocation	0.001262	1	TNFA_HUMAN|TGFB1_HUMAN
2	36	15	30780	regulation of gluconeogenesis	0.001262	1	ADIPO_HUMAN|INS_HUMAN
2	37	15	30780	negative regulation of behavior	0.0013015	1	INS_HUMAN|ADA_HUMAN
3	217	15	30780	gland morphogenesis	0.0013088	1	TNFA_HUMAN|ESR1_HUMAN|TGFB1_HUMAN
2	38	15	30780	negative regulation of cell-cell adhesion	0.0013347	1	ADIPO_HUMAN|TGFB1_HUMAN
2	38	15	30780	positive regulation of chemokine production	0.0013347	1	TNFA_HUMAN|ADIPO_HUMAN
3	220	15	30780	response to carbohydrate stimulus	0.0013347	1	ADIPO_HUMAN|CRP_HUMAN|TGFB1_HUMAN
3	222	15	30780	positive regulation of cell cycle process	0.0013518	1	TNFA_HUMAN|INS_HUMAN|TGFB1_HUMAN
3	222	15	30780	regulation of organ morphogenesis	0.0013518	1	TNFA_HUMAN|ESR1_HUMAN|TGFB1_HUMAN
2	39	15	30780	axis elongation	0.001368	1	ESR1_HUMAN|TGFB1_HUMAN
2	42	15	30780	negative regulation of endocytosis	0.0015292	1	ADIPO_HUMAN|TGFB1_HUMAN
2	42	15	30780	regulation of gastrulation	0.0015292	1	TNFA_HUMAN|ADIPO_HUMAN
2	42	15	30780	regulation of polysaccharide biosynthetic process	0.0015292	1	INS_HUMAN|TGFB1_HUMAN
2	43	15	30780	regulation of nitric-oxide synthase activity	0.0015855	1	ESR1_HUMAN|INS_HUMAN
4	634	15	30780	regulation of cytokine production	0.0016067	1	TNFA_HUMAN|ADIPO_HUMAN|INS_HUMAN|TGFB1_HUMAN
2	44	15	30780	regulation of polysaccharide metabolic process	0.0016277	1	INS_HUMAN|TGFB1_HUMAN
3	244	15	30780	regulation of proteolysis	0.0016294	1	TPA_HUMAN|TNFA_HUMAN|INS_HUMAN
3	245	15	30780	regulation of protein secretion	0.0016422	1	TNFA_HUMAN|INS_HUMAN|TGFB1_HUMAN
2	45	15	30780	regulation of interleukin-8 production	0.0016719	1	TNFA_HUMAN|ADIPO_HUMAN
2	46	15	30780	positive regulation of mitosis	0.0017177	1	TNFA_HUMAN|INS_HUMAN
2	46	15	30780	positive regulation of nuclear division	0.0017177	1	TNFA_HUMAN|INS_HUMAN
4	655	15	30780	regulation of protein localization	0.0017286	1	TNFA_HUMAN|ADIPO_HUMAN|INS_HUMAN|TGFB1_HUMAN
3	253	15	30780	humoral immune response	0.0017318	1	TNFA_HUMAN|CRP_HUMAN|MBL2_HUMAN
3	257	15	30780	cellular response to insulin stimulus	0.0018061	1	ADIPO_HUMAN|INS_HUMAN|IBP1_HUMAN
2	48	15	30780	lipopolysaccharide-mediated signaling pathway	0.0018196	1	TNFA_HUMAN|TGFB1_HUMAN
3	261	15	30780	regulation of hormone secretion	0.0018588	1	TNFA_HUMAN|ADIPO_HUMAN|INS_HUMAN
3	264	15	30780	MAPK cascade	0.0018933	1	TNFA_HUMAN|INS_HUMAN|TGFB1_HUMAN
3	264	15	30780	regulation of intracellular protein transport	0.0018933	1	TNFA_HUMAN|ADIPO_HUMAN|TGFB1_HUMAN
2	50	15	30780	embryonic digestive tract development	0.001899	1	TNFA_HUMAN|ADA_HUMAN
2	50	15	30780	protein kinase B signaling cascade	0.001899	1	TNFA_HUMAN|TGFB1_HUMAN
2	50	15	30780	regulation of immunoglobulin mediated immune response	0.001899	1	TNFA_HUMAN|TGFB1_HUMAN
2	51	15	30780	regulation of B cell mediated immunity	0.0019608	1	TNFA_HUMAN|TGFB1_HUMAN
3	275	15	30780	positive regulation of protein transport	0.0020616	1	TNFA_HUMAN|INS_HUMAN|TGFB1_HUMAN
2	53	15	30780	extrinsic apoptotic signaling pathway	0.0020706	1	TNFA_HUMAN|TGFB1_HUMAN
2	53	15	30780	regulation of macrophage derived foam cell differentiation	0.0020706	1	ADIPO_HUMAN|CRP_HUMAN
2	54	15	30780	regulation of immunoglobulin production	0.0021337	1	TNFA_HUMAN|TGFB1_HUMAN
2	55	15	30780	positive regulation of glucose import	0.0021908	1	ADIPO_HUMAN|INS_HUMAN
2	59	15	30780	regulation of vasodilation	0.0024567	1	INS_HUMAN|ACE_HUMAN
3	298	15	30780	regulation of protein complex assembly	0.0024594	1	TNFA_HUMAN|INS_HUMAN|TGFB1_HUMAN
2	61	15	30780	positive regulation of peptidyl-serine phosphorylation	0.0025982	1	TNFA_HUMAN|TGFB1_HUMAN
2	62	15	30780	branching involved in mammary gland duct morphogenesis	0.0026334	1	ESR1_HUMAN|TGFB1_HUMAN
2	62	15	30780	positive regulation of glucose transport	0.0026334	1	ADIPO_HUMAN|INS_HUMAN
2	62	15	30780	positive regulation of lipid biosynthetic process	0.0026334	1	TNFA_HUMAN|INS_HUMAN
4	766	15	30780	negative regulation of cell differentiation	0.0026522	1	TNFA_HUMAN|ADIPO_HUMAN|CRP_HUMAN|TGFB1_HUMAN
3	310	15	30780	glucose metabolic process	0.0026651	1	TNFA_HUMAN|ADIPO_HUMAN|INS_HUMAN
3	312	15	30780	regulation of hormone levels	0.0027063	1	ESR1_HUMAN|ACE_HUMAN|SHBG_HUMAN
2	65	15	30780	cellular response to steroid hormone stimulus	0.0027135	1	ESR1_HUMAN|TGFB1_HUMAN
3	326	15	30780	positive regulation of protein serine/threonine kinase activity	0.0027135	1	TNFA_HUMAN|ADIPO_HUMAN|TGFB1_HUMAN
3	323	15	30780	positive regulation of secretion	0.0027135	1	TNFA_HUMAN|INS_HUMAN|TGFB1_HUMAN
2	66	15	30780	regulation of chemokine production	0.0027135	1	TNFA_HUMAN|ADIPO_HUMAN
2	67	15	30780	regulation of cytokine production involved in immune response	0.0027135	1	TNFA_HUMAN|TGFB1_HUMAN
3	321	15	30780	regulation of DNA metabolic process	0.0027135	1	ADIPO_HUMAN|INS_HUMAN|TGFB1_HUMAN
2	64	15	30780	regulation of lipid catabolic process	0.0027135	1	TNFA_HUMAN|INS_HUMAN
2	65	15	30780	regulation of lipid storage	0.0027135	1	TNFA_HUMAN|CRP_HUMAN
2	66	15	30780	response to activity	0.0027135	1	TNFA_HUMAN|ADIPO_HUMAN
2	66	15	30780	salivary gland morphogenesis	0.0027135	1	TNFA_HUMAN|TGFB1_HUMAN
2	68	15	30780	negative regulation of protein secretion	0.0027432	1	TNFA_HUMAN|INS_HUMAN
2	68	15	30780	negative regulation of proteolysis	0.0027432	1	TPA_HUMAN|INS_HUMAN
2	69	15	30780	salivary gland development	0.0028075	1	TNFA_HUMAN|TGFB1_HUMAN
3	339	15	30780	positive regulation of cytokine production	0.0029865	1	TNFA_HUMAN|ADIPO_HUMAN|TGFB1_HUMAN
3	342	15	30780	cellular response to lipid	0.003055	1	TNFA_HUMAN|ESR1_HUMAN|TGFB1_HUMAN
3	347	15	30780	positive regulation of cell migration	0.003168	1	TNFA_HUMAN|INS_HUMAN|TGFB1_HUMAN
2	75	15	30780	negative regulation of ion transport	0.0032561	1	TNFA_HUMAN|TGFB1_HUMAN
3	351	15	30780	response to insulin stimulus	0.0032561	1	ADIPO_HUMAN|INS_HUMAN|IBP1_HUMAN
3	353	15	30780	positive regulation of cell motility	0.0032815	1	TNFA_HUMAN|INS_HUMAN|TGFB1_HUMAN
2	76	15	30780	regulation of kidney development	0.0032957	1	ADIPO_HUMAN|TGFB1_HUMAN
3	359	15	30780	cellular response to peptide	0.0034066	1	ADIPO_HUMAN|INS_HUMAN|IBP1_HUMAN
3	359	15	30780	cellular response to peptide hormone stimulus	0.0034066	1	ADIPO_HUMAN|INS_HUMAN|IBP1_HUMAN
2	78	15	30780	negative regulation of lipid metabolic process	0.003431	1	TNFA_HUMAN|INS_HUMAN
3	362	15	30780	regulation of MAP kinase activity	0.00347	1	TNFA_HUMAN|ADIPO_HUMAN|TGFB1_HUMAN
3	363	15	30780	positive regulation of cellular component movement	0.0034781	1	TNFA_HUMAN|INS_HUMAN|TGFB1_HUMAN
3	363	15	30780	positive regulation of organelle organization	0.0034781	1	TNFA_HUMAN|INS_HUMAN|TGFB1_HUMAN
3	365	15	30780	positive regulation of locomotion	0.0035141	1	TNFA_HUMAN|INS_HUMAN|TGFB1_HUMAN
2	80	15	30780	regulation of acute inflammatory response	0.0035277	1	TNFA_HUMAN|INS_HUMAN
2	81	15	30780	exocrine system development	0.003576	1	TNFA_HUMAN|TGFB1_HUMAN
2	81	15	30780	mammary gland duct morphogenesis	0.003576	1	ESR1_HUMAN|TGFB1_HUMAN
3	376	15	30780	energy derivation by oxidation of organic compounds	0.0037456	1	LEPR_HUMAN|INS_HUMAN|ADRB3_HUMAN
2	85	15	30780	regulation of peptidyl-serine phosphorylation	0.0039035	1	TNFA_HUMAN|TGFB1_HUMAN
2	86	15	30780	positive regulation of cytokine secretion	0.0039844	1	TNFA_HUMAN|INS_HUMAN
2	87	15	30780	positive regulation of protein import into nucleus	0.0040659	1	TNFA_HUMAN|TGFB1_HUMAN
4	920	15	30780	cell proliferation	0.0041648	1	TNFA_HUMAN|ESR1_HUMAN|ACE_HUMAN|TGFB1_HUMAN
2	89	15	30780	negative regulation of immune effector process	0.0042306	1	INS_HUMAN|TGFB1_HUMAN
2	90	15	30780	negative regulation of immune response	0.0043138	1	INS_HUMAN|TGFB1_HUMAN
2	91	15	30780	receptor metabolic process	0.0043858	1	TNFA_HUMAN|TGFB1_HUMAN
2	93	15	30780	negative regulation of cellular catabolic process	0.0045351	1	INS_HUMAN|HPT_HUMAN
3	408	15	30780	regulation of mitotic cell cycle	0.0045351	1	TNFA_HUMAN|INS_HUMAN|TGFB1_HUMAN
3	417	15	30780	hexose metabolic process	0.0045965	1	TNFA_HUMAN|ADIPO_HUMAN|INS_HUMAN
4	966	15	30780	negative regulation of developmental process	0.0045971	1	TNFA_HUMAN|ADIPO_HUMAN|CRP_HUMAN|TGFB1_HUMAN
2	97	15	30780	negative regulation of multi-organism process	0.0046182	1	TNFA_HUMAN|MBL2_HUMAN
2	100	15	30780	regulation of fatty acid metabolic process	0.0048814	1	ADIPO_HUMAN|INS_HUMAN
2	101	15	30780	regulation of leukocyte migration	0.0049663	1	TNFA_HUMAN|ADA_HUMAN
4	992	15	30780	regulation of cell development	0.0050121	1	ADIPO_HUMAN|INS_HUMAN|CRP_HUMAN|TGFB1_HUMAN
2	102	15	30780	negative regulation of DNA metabolic process	0.0050268	1	ADIPO_HUMAN|TGFB1_HUMAN
3	438	15	30780	regulation of intracellular transport	0.0051788	1	TNFA_HUMAN|ADIPO_HUMAN|TGFB1_HUMAN
2	104	15	30780	negative regulation of apoptotic signaling pathway	0.0051965	1	TNFA_HUMAN|INS_HUMAN
3	440	15	30780	regulation of immune effector process	0.0052088	1	TNFA_HUMAN|INS_HUMAN|TGFB1_HUMAN
2	105	15	30780	positive regulation of nucleocytoplasmic transport	0.0052465	1	TNFA_HUMAN|TGFB1_HUMAN
3	452	15	30780	monosaccharide metabolic process	0.0055073	1	TNFA_HUMAN|ADIPO_HUMAN|INS_HUMAN
3	452	15	30780	regulation of cellular response to stress	0.0055073	1	TNFA_HUMAN|INS_HUMAN|HPT_HUMAN
2	110	15	30780	regulation of production of molecular mediator of immune response	0.0056298	1	TNFA_HUMAN|TGFB1_HUMAN
2	110	15	30780	response to tumor necrosis factor	0.0056298	1	TNFA_HUMAN|ADIPO_HUMAN
2	111	15	30780	epithelial cell proliferation	0.0056777	1	TNFA_HUMAN|ESR1_HUMAN
2	111	15	30780	mammary gland morphogenesis	0.0056777	1	ESR1_HUMAN|TGFB1_HUMAN
2	111	15	30780	negative regulation of cell adhesion	0.0056777	1	ADIPO_HUMAN|TGFB1_HUMAN
2	117	15	30780	mononuclear cell proliferation	0.0057794	1	ACE_HUMAN|TGFB1_HUMAN
2	115	15	30780	myeloid leukocyte differentiation	0.0057794	1	TNFA_HUMAN|TGFB1_HUMAN
2	115	15	30780	negative regulation of intracellular transport	0.0057794	1	ADIPO_HUMAN|TGFB1_HUMAN
4	1066	15	30780	regulation of cellular localization	0.0057794	1	TNFA_HUMAN|ADIPO_HUMAN|INS_HUMAN|TGFB1_HUMAN
2	116	15	30780	regulation of glucose metabolic process	0.0057794	1	ADIPO_HUMAN|INS_HUMAN
3	479	15	30780	gland development	0.0058505	1	TNFA_HUMAN|ESR1_HUMAN|TGFB1_HUMAN
2	122	15	30780	mammary gland epithelium development	0.0061763	1	ESR1_HUMAN|TGFB1_HUMAN
2	124	15	30780	regulation of myeloid leukocyte differentiation	0.0063241	1	TNFA_HUMAN|ADIPO_HUMAN
2	124	15	30780	regulation of smooth muscle cell proliferation	0.0063241	1	TNFA_HUMAN|ADIPO_HUMAN
2	125	15	30780	leukocyte proliferation	0.0063983	1	ACE_HUMAN|TGFB1_HUMAN
2	127	15	30780	regulation of embryonic development	0.0065743	1	TNFA_HUMAN|ADIPO_HUMAN
2	132	15	30780	developmental growth involved in morphogenesis	0.0070211	1	ESR1_HUMAN|TGFB1_HUMAN
2	132	15	30780	response to estradiol stimulus	0.0070211	1	ESR1_HUMAN|TGFB1_HUMAN
2	135	15	30780	regulation of cytokine secretion	0.0070395	1	TNFA_HUMAN|INS_HUMAN
2	141	15	30780	positive regulation of cell growth	0.0075438	1	INS_HUMAN|IBP1_HUMAN
3	542	15	30780	intracellular protein kinase cascade	0.0075506	1	TNFA_HUMAN|INS_HUMAN|TGFB1_HUMAN
2	142	15	30780	positive regulation of leukocyte differentiation	0.0076197	1	TNFA_HUMAN|ADA_HUMAN
2	143	15	30780	regulation of cellular carbohydrate metabolic process	0.0077107	1	ADIPO_HUMAN|INS_HUMAN
2	144	15	30780	positive regulation of intracellular protein transport	0.007772	1	TNFA_HUMAN|TGFB1_HUMAN
2	144	15	30780	tissue remodeling	0.007772	1	ACE_HUMAN|TGFB1_HUMAN
3	551	15	30780	regulation of protein serine/threonine kinase activity	0.0078217	1	TNFA_HUMAN|ADIPO_HUMAN|TGFB1_HUMAN
3	553	15	30780	regulation of cellular component biogenesis	0.0078876	1	TNFA_HUMAN|INS_HUMAN|TGFB1_HUMAN
2	147	15	30780	positive regulation of DNA metabolic process	0.0080317	1	INS_HUMAN|TGFB1_HUMAN
2	148	15	30780	positive regulation of cellular catabolic process	0.0080931	1	TNFA_HUMAN|INS_HUMAN
2	148	15	30780	regulation of DNA replication	0.0080931	1	INS_HUMAN|TGFB1_HUMAN
2	148	15	30780	regulation of lipid biosynthetic process	0.0080931	1	TNFA_HUMAN|INS_HUMAN
2	151	15	30780	positive regulation of protein complex assembly	0.0081576	1	TNFA_HUMAN|TGFB1_HUMAN
2	151	15	30780	regulation of dephosphorylation	0.0081576	1	TNFA_HUMAN|TGFB1_HUMAN
2	155	15	30780	positive regulation of cell cycle	0.0084454	1	TNFA_HUMAN|INS_HUMAN
2	155	15	30780	protein import into nucleus	0.0084454	1	TNFA_HUMAN|TGFB1_HUMAN
2	155	15	30780	protein targeting to nucleus	0.0084454	1	TNFA_HUMAN|TGFB1_HUMAN
2	158	15	30780	nuclear import	0.0087534	1	TNFA_HUMAN|TGFB1_HUMAN
2	162	15	30780	complement activation, classical pathway	0.0091111	1	CRP_HUMAN|MBL2_HUMAN
3	596	15	30780	regulation of cell cycle process	0.0091111	1	TNFA_HUMAN|INS_HUMAN|TGFB1_HUMAN
2	162	15	30780	response to alkaloid	0.0091111	1	TNFA_HUMAN|ADA_HUMAN
2	163	15	30780	regulation of symbiosis, encompassing mutualism through parasitism	0.0092052	1	TNFA_HUMAN|MBL2_HUMAN
2	166	15	30780	response to ethanol	0.0092171	1	ADIPO_HUMAN|CRP_HUMAN
2	167	15	30780	positive regulation of peptidyl-tyrosine phosphorylation	0.0092351	1	ADIPO_HUMAN|INS_HUMAN
3	619	15	30780	positive regulation of apoptotic process	0.0096213	1	TNFA_HUMAN|ADIPO_HUMAN|TGFB1_HUMAN
2	172	15	30780	cellular response to lipopolysaccharide	0.0097071	1	TNFA_HUMAN|TGFB1_HUMAN
2	173	15	30780	humoral immune response mediated by circulating immunoglobulin	0.0097924	1	CRP_HUMAN|MBL2_HUMAN
3	624	15	30780	positive regulation of programmed cell death	0.0097924	1	TNFA_HUMAN|ADIPO_HUMAN|TGFB1_HUMAN
2	174	15	30780	positive regulation of adaptive immune response based on somatic recombination of immune receptors built from immunoglobulin superfamily domains	0.009879	1	TNFA_HUMAN|ADA_HUMAN
2	175	15	30780	female sex differentiation	0.0099736	1	ESR1_HUMAN|TGFB1_HUMAN
2	177	15	30780	positive regulation of adaptive immune response	0.010164	1	TNFA_HUMAN|ADA_HUMAN
2	178	15	30780	cellular response to molecule of bacterial origin	0.010176	1	TNFA_HUMAN|TGFB1_HUMAN
2	181	15	30780	complement activation	0.010223	1	CRP_HUMAN|MBL2_HUMAN
2	181	15	30780	regulation of ERK1 and ERK2 cascade	0.010223	1	TNFA_HUMAN|ADIPO_HUMAN
2	187	15	30780	protein processing	0.010843	1	TPA_HUMAN|ACE_HUMAN
2	190	15	30780	cellular response to biotic stimulus	0.011142	1	TNFA_HUMAN|TGFB1_HUMAN
2	190	15	30780	regulation of protein import into nucleus	0.011142	1	TNFA_HUMAN|TGFB1_HUMAN
2	193	15	30780	insulin receptor signaling pathway	0.011192	1	INS_HUMAN|IBP1_HUMAN
2	192	15	30780	positive regulation of I-kappaB kinase/NF-kappaB cascade	0.011192	1	TNFA_HUMAN|ADIPO_HUMAN
2	196	15	30780	positive regulation of intracellular transport	0.011461	1	TNFA_HUMAN|TGFB1_HUMAN
2	199	15	30780	regulation of protein localization to nucleus	0.011769	1	TNFA_HUMAN|TGFB1_HUMAN
2	200	15	30780	protein import	0.011866	1	TNFA_HUMAN|TGFB1_HUMAN
2	201	15	30780	regulation of myeloid cell differentiation	0.011964	1	TNFA_HUMAN|ADIPO_HUMAN
2	202	15	30780	regulation of insulin secretion	0.012061	1	TNFA_HUMAN|INS_HUMAN
2	205	15	30780	positive regulation of response to external stimulus	0.012079	1	TNFA_HUMAN|TGFB1_HUMAN
2	206	15	30780	protein activation cascade	0.012157	1	CRP_HUMAN|MBL2_HUMAN
2	206	15	30780	regulation of cellular ketone metabolic process	0.012157	1	ADIPO_HUMAN|INS_HUMAN
2	210	15	30780	protein localization to nucleus	0.012583	1	TNFA_HUMAN|TGFB1_HUMAN
3	717	15	30780	regulation of cellular catabolic process	0.012724	1	TNFA_HUMAN|INS_HUMAN|HPT_HUMAN
2	214	15	30780	hormone metabolic process	0.012915	1	ESR1_HUMAN|ACE_HUMAN
2	214	15	30780	positive regulation of catabolic process	0.012915	1	TNFA_HUMAN|INS_HUMAN
2	215	15	30780	protein maturation	0.012915	1	TPA_HUMAN|ACE_HUMAN
2	217	15	30780	regulation of peptide hormone secretion	0.012967	1	TNFA_HUMAN|INS_HUMAN
2	219	15	30780	mammary gland development	0.013163	1	ESR1_HUMAN|TGFB1_HUMAN
2	219	15	30780	regulation of peptide secretion	0.013163	1	TNFA_HUMAN|INS_HUMAN
2	221	15	30780	regulation of peptide transport	0.01334	1	TNFA_HUMAN|INS_HUMAN
2	225	15	30780	regulation of peptidyl-tyrosine phosphorylation	0.013754	1	ADIPO_HUMAN|INS_HUMAN
2	227	15	30780	regulation of lymphocyte mediated immunity	0.013825	1	TNFA_HUMAN|TGFB1_HUMAN
2	228	15	30780	regulation of apoptotic signaling pathway	0.013895	1	TNFA_HUMAN|INS_HUMAN
2	232	15	30780	immunoglobulin mediated immune response	0.014311	1	CRP_HUMAN|MBL2_HUMAN
2	234	15	30780	B cell mediated immunity	0.014531	1	CRP_HUMAN|MBL2_HUMAN
2	237	15	30780	response to estrogen stimulus	0.014647	1	ESR1_HUMAN|TGFB1_HUMAN
2	238	15	30780	regulation of nucleocytoplasmic transport	0.014649	1	TNFA_HUMAN|TGFB1_HUMAN
2	239	15	30780	positive regulation of growth	0.014709	1	INS_HUMAN|IBP1_HUMAN
2	248	15	30780	regulation of ossification	0.015383	1	TNFA_HUMAN|TGFB1_HUMAN
4	1614	15	30780	negative regulation of cellular biosynthetic process	0.015651	1	TNFA_HUMAN|ADIPO_HUMAN|INS_HUMAN|TGFB1_HUMAN
4	1634	15	30780	negative regulation of biosynthetic process	0.016198	1	TNFA_HUMAN|ADIPO_HUMAN|INS_HUMAN|TGFB1_HUMAN
2	259	15	30780	branching morphogenesis of an epithelial tube	0.016363	1	ESR1_HUMAN|TGFB1_HUMAN
2	259	15	30780	positive regulation of MAP kinase activity	0.016363	1	TNFA_HUMAN|TGFB1_HUMAN
2	260	15	30780	regulation of leukocyte mediated immunity	0.016464	1	TNFA_HUMAN|TGFB1_HUMAN
2	261	15	30780	response to nutrient	0.016559	1	ADIPO_HUMAN|TGFB1_HUMAN
2	274	15	30780	myeloid cell differentiation	0.017338	1	TNFA_HUMAN|TGFB1_HUMAN
3	860	15	30780	negative regulation of cell proliferation	0.017338	1	TNFA_HUMAN|ADIPO_HUMAN|TGFB1_HUMAN
2	271	15	30780	positive regulation of immune effector process	0.017338	1	TNFA_HUMAN|TGFB1_HUMAN
3	862	15	30780	regulation of catabolic process	0.017338	1	TNFA_HUMAN|INS_HUMAN|HPT_HUMAN
2	277	15	30780	female pregnancy	0.017457	1	ESR1_HUMAN|TGFB1_HUMAN
2	278	15	30780	lymphocyte mediated immunity	0.017557	1	CRP_HUMAN|MBL2_HUMAN
2	279	15	30780	regulation of protein catabolic process	0.017658	1	TNFA_HUMAN|INS_HUMAN
2	285	15	30780	positive regulation of defense response	0.018112	1	TNFA_HUMAN|TGFB1_HUMAN
3	888	15	30780	regulation of organelle organization	0.018344	1	TNFA_HUMAN|INS_HUMAN|TGFB1_HUMAN
2	290	15	30780	lipid localization	0.018684	1	TNFA_HUMAN|ACE_HUMAN
2	305	15	30780	morphogenesis of a branching epithelium	0.019969	1	ESR1_HUMAN|TGFB1_HUMAN
2	309	15	30780	negative regulation of hydrolase activity	0.020324	1	LEPR_HUMAN|TNFA_HUMAN
2	310	15	30780	phagocytosis	0.020367	1	CRP_HUMAN|MBL2_HUMAN
3	943	15	30780	single-organism carbohydrate metabolic process	0.020666	1	TNFA_HUMAN|ADIPO_HUMAN|INS_HUMAN
2	313	15	30780	negative regulation of protein phosphorylation	0.020676	1	ADIPO_HUMAN|TGFB1_HUMAN
4	1826	15	30780	positive regulation of macromolecule biosynthetic process	0.020702	1	TNFA_HUMAN|ESR1_HUMAN|INS_HUMAN|TGFB1_HUMAN
2	317	15	30780	positive regulation of cell development	0.020931	1	ADIPO_HUMAN|TGFB1_HUMAN
2	321	15	30780	steroid metabolic process	0.021361	1	LEPR_HUMAN|ESR1_HUMAN
2	322	15	30780	activation of protein kinase activity	0.021441	1	TNFA_HUMAN|INS_HUMAN
2	322	15	30780	morphogenesis of a branching structure	0.021441	1	ESR1_HUMAN|TGFB1_HUMAN
3	968	15	30780	cell migration	0.021563	1	TPA_HUMAN|TNFA_HUMAN|TGFB1_HUMAN
2	324	15	30780	leukocyte mediated immunity	0.021563	1	CRP_HUMAN|MBL2_HUMAN
2	326	15	30780	nucleocytoplasmic transport	0.02164	1	TNFA_HUMAN|TGFB1_HUMAN
2	330	15	30780	nuclear transport	0.022126	1	TNFA_HUMAN|TGFB1_HUMAN
2	331	15	30780	negative regulation of phosphorylation	0.022149	1	ADIPO_HUMAN|TGFB1_HUMAN
2	337	15	30780	multi-multicellular organism process	0.022659	1	ESR1_HUMAN|TGFB1_HUMAN
2	340	15	30780	apoptotic signaling pathway	0.022836	1	TNFA_HUMAN|TGFB1_HUMAN
2	343	15	30780	multi-organism reproductive process	0.023161	1	ESR1_HUMAN|TGFB1_HUMAN
2	345	15	30780	cellular protein complex assembly	0.023359	1	CRP_HUMAN|TGFB1_HUMAN
2	353	15	30780	stem cell differentiation	0.02403	1	ACE_HUMAN|TGFB1_HUMAN
3	1054	15	30780	cell motility	0.025381	1	TPA_HUMAN|TNFA_HUMAN|TGFB1_HUMAN
3	1054	15	30780	localization of cell	0.025381	1	TPA_HUMAN|TNFA_HUMAN|TGFB1_HUMAN
2	368	15	30780	response to lipopolysaccharide	0.02553	1	TNFA_HUMAN|TGFB1_HUMAN
2	378	15	30780	sex differentiation	0.026481	1	ESR1_HUMAN|TGFB1_HUMAN
3	1088	15	30780	protein complex assembly	0.026761	1	ADIPO_HUMAN|CRP_HUMAN|TGFB1_HUMAN
3	1089	15	30780	regulation of cell cycle	0.0268	1	TNFA_HUMAN|INS_HUMAN|TGFB1_HUMAN
3	1091	15	30780	protein complex biogenesis	0.026905	1	ADIPO_HUMAN|CRP_HUMAN|TGFB1_HUMAN
2	387	15	30780	negative regulation of phosphate metabolic process	0.027113	1	ADIPO_HUMAN|TGFB1_HUMAN
2	387	15	30780	negative regulation of phosphorus metabolic process	0.027113	1	ADIPO_HUMAN|TGFB1_HUMAN
2	389	15	30780	response to molecule of bacterial origin	0.027164	1	TNFA_HUMAN|TGFB1_HUMAN
3	1116	15	30780	positive regulation of transcription from RNA polymerase II promoter	0.028031	1	TNFA_HUMAN|ESR1_HUMAN|TGFB1_HUMAN
2	415	15	30780	regulation of ion transport	0.029677	1	TNFA_HUMAN|TGFB1_HUMAN
2	423	15	30780	extracellular matrix organization	0.030561	1	TNFA_HUMAN|TGFB1_HUMAN
2	424	15	30780	extracellular structure organization	0.030669	1	TNFA_HUMAN|TGFB1_HUMAN
2	425	15	30780	cytokine-mediated signaling pathway	0.030747	1	TNFA_HUMAN|ADIPO_HUMAN
3	1203	15	30780	organ morphogenesis	0.032489	1	TNFA_HUMAN|ESR1_HUMAN|TGFB1_HUMAN
2	455	15	30780	regulation of membrane potential	0.033699	1	ADIPO_HUMAN|TGFB1_HUMAN
2	464	15	30780	negative regulation of protein modification process	0.034536	1	ADIPO_HUMAN|TGFB1_HUMAN
2	477	15	30780	response to nutrient levels	0.035759	1	ADIPO_HUMAN|TGFB1_HUMAN
2	484	15	30780	epithelial tube morphogenesis	0.03642	1	ESR1_HUMAN|TGFB1_HUMAN
3	1354	15	30780	negative regulation of transcription, DNA-dependent	0.040336	1	TNFA_HUMAN|ADIPO_HUMAN|TGFB1_HUMAN
2	525	15	30780	response to extracellular stimulus	0.040806	1	ADIPO_HUMAN|TGFB1_HUMAN
2	526	15	30780	protein targeting	0.040882	1	TNFA_HUMAN|TGFB1_HUMAN
2	526	15	30780	tube morphogenesis	0.040882	1	ESR1_HUMAN|TGFB1_HUMAN
2	544	15	30780	blood coagulation	0.042863	1	TPA_HUMAN|TGFB1_HUMAN
2	544	15	30780	coagulation	0.042863	1	TPA_HUMAN|TGFB1_HUMAN
3	1404	15	30780	negative regulation of RNA metabolic process	0.043363	1	TNFA_HUMAN|ADIPO_HUMAN|TGFB1_HUMAN
2	549	15	30780	activation of immune response	0.043379	1	CRP_HUMAN|MBL2_HUMAN
2	552	15	30780	hemostasis	0.043567	1	TPA_HUMAN|TGFB1_HUMAN
2	568	15	30780	cellular response to cytokine stimulus	0.045479	1	TNFA_HUMAN|ADIPO_HUMAN
2	572	15	30780	positive regulation of hydrolase activity	0.045885	1	TNFA_HUMAN|IBP1_HUMAN
2	578	15	30780	protein localization to organelle	0.046512	1	TNFA_HUMAN|TGFB1_HUMAN
3	1467	15	30780	protein complex subunit organization	0.047125	1	ADIPO_HUMAN|CRP_HUMAN|TGFB1_HUMAN
3	1488	15	30780	macromolecular complex assembly	0.04845	1	ADIPO_HUMAN|CRP_HUMAN|TGFB1_HUMAN
3	1493	15	30780	negative regulation of cellular macromolecule biosynthetic process	0.04883	1	TNFA_HUMAN|ADIPO_HUMAN|TGFB1_HUMAN
3	1503	15	30780	locomotion	0.049303	1	TPA_HUMAN|TNFA_HUMAN|TGFB1_HUMAN
6	893	15	30780	cellular response to oxygen-containing compound	7.719e-05	0.933333	TNFA_HUMAN|ADIPO_HUMAN|INS_HUMAN|CRP_HUMAN|TGFB1_HUMAN|IBP1_HUMAN
7	1997	15	30780	cellular response to organic substance	0.00034017	0.904762	TNFA_HUMAN|ADIPO_HUMAN|ESR1_HUMAN|INS_HUMAN|CRP_HUMAN|TGFB1_HUMAN|IBP1_HUMAN
7	2473	15	30780	cellular response to chemical stimulus	0.00086905	0.904762	TNFA_HUMAN|ADIPO_HUMAN|ESR1_HUMAN|INS_HUMAN|CRP_HUMAN|TGFB1_HUMAN|IBP1_HUMAN
5	541	15	30780	positive regulation of protein kinase activity	0.00011759	0.9	TNFA_HUMAN|ADIPO_HUMAN|INS_HUMAN|TGFB1_HUMAN|IBP1_HUMAN
5	571	15	30780	positive regulation of kinase activity	0.00013844	0.9	TNFA_HUMAN|ADIPO_HUMAN|INS_HUMAN|TGFB1_HUMAN|IBP1_HUMAN
5	583	15	30780	positive regulation of transferase activity	0.0001483	0.9	TNFA_HUMAN|ADIPO_HUMAN|INS_HUMAN|TGFB1_HUMAN|IBP1_HUMAN
5	799	15	30780	positive regulation of protein phosphorylation	0.00046182	0.9	TNFA_HUMAN|ADIPO_HUMAN|INS_HUMAN|TGFB1_HUMAN|IBP1_HUMAN
5	813	15	30780	positive regulation of phosphorylation	0.00048609	0.9	TNFA_HUMAN|ADIPO_HUMAN|INS_HUMAN|TGFB1_HUMAN|IBP1_HUMAN
5	861	15	30780	regulation of protein kinase activity	0.00058985	0.9	TNFA_HUMAN|ADIPO_HUMAN|INS_HUMAN|TGFB1_HUMAN|IBP1_HUMAN
5	877	15	30780	positive regulation of cellular component organization	0.00062304	0.9	TNFA_HUMAN|INS_HUMAN|CRP_HUMAN|MBL2_HUMAN|TGFB1_HUMAN
5	901	15	30780	regulation of kinase activity	0.00067911	0.9	TNFA_HUMAN|ADIPO_HUMAN|INS_HUMAN|TGFB1_HUMAN|IBP1_HUMAN
5	931	15	30780	regulation of transferase activity	0.00072739	0.9	TNFA_HUMAN|ADIPO_HUMAN|INS_HUMAN|TGFB1_HUMAN|IBP1_HUMAN
5	1027	15	30780	positive regulation of protein modification process	0.00097954	0.9	TNFA_HUMAN|ADIPO_HUMAN|INS_HUMAN|TGFB1_HUMAN|IBP1_HUMAN
5	1150	15	30780	positive regulation of cellular protein metabolic process	0.0013518	0.9	TNFA_HUMAN|ADIPO_HUMAN|INS_HUMAN|TGFB1_HUMAN|IBP1_HUMAN
5	1194	15	30780	regulation of protein phosphorylation	0.0015292	0.9	TNFA_HUMAN|ADIPO_HUMAN|INS_HUMAN|TGFB1_HUMAN|IBP1_HUMAN
5	1269	15	30780	regulation of phosphorylation	0.001843	0.9	TNFA_HUMAN|ADIPO_HUMAN|INS_HUMAN|TGFB1_HUMAN|IBP1_HUMAN
5	1288	15	30780	positive regulation of protein metabolic process	0.0018993	0.9	TNFA_HUMAN|ADIPO_HUMAN|INS_HUMAN|TGFB1_HUMAN|IBP1_HUMAN
5	1512	15	30780	regulation of protein modification process	0.0030664	0.9	TNFA_HUMAN|ADIPO_HUMAN|INS_HUMAN|TGFB1_HUMAN|IBP1_HUMAN
6	985	15	30780	cellular response to endogenous stimulus	0.00011539	0.866667	TNFA_HUMAN|ADIPO_HUMAN|ESR1_HUMAN|INS_HUMAN|TGFB1_HUMAN|IBP1_HUMAN
6	1193	15	30780	positive regulation of developmental process	0.00024007	0.866667	TNFA_HUMAN|ADIPO_HUMAN|INS_HUMAN|ADA_HUMAN|CRP_HUMAN|TGFB1_HUMAN
6	1829	15	30780	regulation of cell differentiation	0.001262	0.866667	TNFA_HUMAN|ADIPO_HUMAN|INS_HUMAN|ADA_HUMAN|CRP_HUMAN|TGFB1_HUMAN
6	2188	15	30780	negative regulation of macromolecule metabolic process	0.0024185	0.866667	TPA_HUMAN|TNFA_HUMAN|ADIPO_HUMAN|ESR1_HUMAN|INS_HUMAN|TGFB1_HUMAN
6	2860	15	30780	positive regulation of macromolecule metabolic process	0.0060034	0.866667	TNFA_HUMAN|ADIPO_HUMAN|ESR1_HUMAN|INS_HUMAN|TGFB1_HUMAN|IBP1_HUMAN
4	52	15	30780	acute-phase response	4.0004e-06	0.833333	INS_HUMAN|CRP_HUMAN|MBL2_HUMAN|HPT_HUMAN
4	80	15	30780	acute inflammatory response	9.8568e-06	0.833333	INS_HUMAN|CRP_HUMAN|MBL2_HUMAN|HPT_HUMAN
4	82	15	30780	regulation of oxidoreductase activity	9.8568e-06	0.833333	TNFA_HUMAN|ESR1_HUMAN|INS_HUMAN|HPT_HUMAN
4	167	15	30780	response to glucocorticoid stimulus	4.7786e-05	0.833333	TPA_HUMAN|TNFA_HUMAN|ADIPO_HUMAN|TGFB1_HUMAN
4	173	15	30780	response to corticosteroid stimulus	5.0224e-05	0.833333	TPA_HUMAN|TNFA_HUMAN|ADIPO_HUMAN|TGFB1_HUMAN
4	186	15	30780	negative regulation of secretion	6.4597e-05	0.833333	TNFA_HUMAN|ADIPO_HUMAN|INS_HUMAN|ADA_HUMAN
4	199	15	30780	defense response to bacterium	7.469e-05	0.833333	TNFA_HUMAN|CRP_HUMAN|MBL2_HUMAN|HPT_HUMAN
4	278	15	30780	cellular response to organic cyclic compound	0.00018472	0.833333	TNFA_HUMAN|ADIPO_HUMAN|ESR1_HUMAN|TGFB1_HUMAN
4	298	15	30780	regulation of inflammatory response	0.00022127	0.833333	TNFA_HUMAN|ADIPO_HUMAN|INS_HUMAN|ADA_HUMAN
4	381	15	30780	response to alcohol	0.00046182	0.833333	ADIPO_HUMAN|ESR1_HUMAN|CRP_HUMAN|TGFB1_HUMAN
4	484	15	30780	positive regulation of MAPK cascade	0.00084319	0.833333	TNFA_HUMAN|INS_HUMAN|ADRB3_HUMAN|TGFB1_HUMAN
4	576	15	30780	generation of precursor metabolites and energy	0.0012683	0.833333	LEPR_HUMAN|ADIPO_HUMAN|INS_HUMAN|ADRB3_HUMAN
4	615	15	30780	negative regulation of cellular protein metabolic process	0.0015076	0.833333	TPA_HUMAN|ADIPO_HUMAN|INS_HUMAN|TGFB1_HUMAN
4	667	15	30780	oxidation-reduction process	0.0018196	0.833333	LEPR_HUMAN|ADIPO_HUMAN|INS_HUMAN|ADRB3_HUMAN
4	724	15	30780	negative regulation of protein metabolic process	0.0022665	0.833333	TPA_HUMAN|ADIPO_HUMAN|INS_HUMAN|TGFB1_HUMAN
4	763	15	30780	positive regulation of immune response	0.0026334	0.833333	TNFA_HUMAN|ADA_HUMAN|CRP_HUMAN|MBL2_HUMAN
4	847	15	30780	cell activation	0.003277	0.833333	TNFA_HUMAN|INS_HUMAN|ADA_HUMAN|TGFB1_HUMAN
4	1005	15	30780	regulation of anatomical structure morphogenesis	0.0051965	0.833333	TNFA_HUMAN|ADIPO_HUMAN|ESR1_HUMAN|TGFB1_HUMAN
4	1458	15	30780	carbohydrate metabolic process	0.01235	0.833333	TNFA_HUMAN|ADIPO_HUMAN|INS_HUMAN|ADRB3_HUMAN
4	1512	15	30780	negative regulation of gene expression	0.013442	0.833333	TNFA_HUMAN|ADIPO_HUMAN|ESR1_HUMAN|TGFB1_HUMAN
7	1014	15	30780	response to hormone stimulus	1.946e-05	0.809524	TPA_HUMAN|TNFA_HUMAN|ADIPO_HUMAN|ESR1_HUMAN|INS_HUMAN|TGFB1_HUMAN|IBP1_HUMAN
7	2099	15	30780	regulation of cellular component organization	0.00045342	0.809524	TNFA_HUMAN|ADIPO_HUMAN|INS_HUMAN|CRP_HUMAN|MBL2_HUMAN|TGFB1_HUMAN|IBP1_HUMAN
7	2535	15	30780	regulation of developmental process	0.00097006	0.809524	TNFA_HUMAN|ADIPO_HUMAN|ESR1_HUMAN|INS_HUMAN|ADA_HUMAN|CRP_HUMAN|TGFB1_HUMAN
9	2931	15	30780	response to organic substance	6.8806e-05	0.805556	TPA_HUMAN|TNFA_HUMAN|ADIPO_HUMAN|ESR1_HUMAN|INS_HUMAN|ADA_HUMAN|CRP_HUMAN|TGFB1_HUMAN|IBP1_HUMAN
6	369	15	30780	response to decreased oxygen levels	4.0004e-06	0.8	TPA_HUMAN|TNFA_HUMAN|ADIPO_HUMAN|ADA_HUMAN|CRP_HUMAN|TGFB1_HUMAN
6	365	15	30780	response to hypoxia	4.0004e-06	0.8	TPA_HUMAN|TNFA_HUMAN|ADIPO_HUMAN|ADA_HUMAN|CRP_HUMAN|TGFB1_HUMAN
6	404	15	30780	response to oxygen levels	5.8747e-06	0.8	TPA_HUMAN|TNFA_HUMAN|ADIPO_HUMAN|ADA_HUMAN|CRP_HUMAN|TGFB1_HUMAN
6	497	15	30780	inflammatory response	1.0014e-05	0.8	TNFA_HUMAN|INS_HUMAN|CRP_HUMAN|MBL2_HUMAN|HPT_HUMAN|TGFB1_HUMAN
6	607	15	30780	regulation of response to external stimulus	2.0513e-05	0.8	TPA_HUMAN|TNFA_HUMAN|ADIPO_HUMAN|INS_HUMAN|ADA_HUMAN|TGFB1_HUMAN
5	416	15	30780	negative regulation of transport	4.843e-05	0.8	TNFA_HUMAN|ADIPO_HUMAN|INS_HUMAN|ADA_HUMAN|TGFB1_HUMAN
5	447	15	30780	response to steroid hormone stimulus	6.4597e-05	0.8	TPA_HUMAN|TNFA_HUMAN|ADIPO_HUMAN|ESR1_HUMAN|TGFB1_HUMAN
5	520	15	30780	cellular response to hormone stimulus	0.00010477	0.8	ADIPO_HUMAN|ESR1_HUMAN|INS_HUMAN|TGFB1_HUMAN|IBP1_HUMAN
6	967	15	30780	response to organonitrogen compound	0.00010869	0.8	TPA_HUMAN|TNFA_HUMAN|ADIPO_HUMAN|INS_HUMAN|ADA_HUMAN|IBP1_HUMAN
6	1028	15	30780	response to nitrogen compound	0.00013575	0.8	TPA_HUMAN|TNFA_HUMAN|ADIPO_HUMAN|INS_HUMAN|ADA_HUMAN|IBP1_HUMAN
5	603	15	30780	regulation of defense response	0.00016482	0.8	TNFA_HUMAN|ADIPO_HUMAN|INS_HUMAN|ADA_HUMAN|TGFB1_HUMAN
6	1120	15	30780	regulation of immune response	0.0001889	0.8	TNFA_HUMAN|INS_HUMAN|ADA_HUMAN|CRP_HUMAN|MBL2_HUMAN|TGFB1_HUMAN
5	675	15	30780	regulation of secretion	0.00024007	0.8	TNFA_HUMAN|ADIPO_HUMAN|INS_HUMAN|ADA_HUMAN|TGFB1_HUMAN
5	686	15	30780	negative regulation of catalytic activity	0.00025689	0.8	LEPR_HUMAN|TNFA_HUMAN|ADIPO_HUMAN|INS_HUMAN|HPT_HUMAN
5	700	15	30780	positive regulation of intracellular protein kinase cascade	0.00027197	0.8	TNFA_HUMAN|ADIPO_HUMAN|INS_HUMAN|ADRB3_HUMAN|TGFB1_HUMAN
5	724	15	30780	regulation of MAPK cascade	0.00031071	0.8	TNFA_HUMAN|ADIPO_HUMAN|INS_HUMAN|ADRB3_HUMAN|TGFB1_HUMAN
5	748	15	30780	positive regulation of transport	0.00035663	0.8	TNFA_HUMAN|ADIPO_HUMAN|INS_HUMAN|MBL2_HUMAN|TGFB1_HUMAN
5	752	15	30780	wound healing	0.00036248	0.8	TPA_HUMAN|INS_HUMAN|CRP_HUMAN|TGFB1_HUMAN|IBP1_HUMAN
5	885	15	30780	positive regulation of cell differentiation	0.00064075	0.8	TNFA_HUMAN|ADIPO_HUMAN|INS_HUMAN|ADA_HUMAN|TGFB1_HUMAN
5	915	15	30780	response to lipid	0.00070308	0.8	TPA_HUMAN|TNFA_HUMAN|ADIPO_HUMAN|ESR1_HUMAN|TGFB1_HUMAN
5	974	15	30780	chemical homeostasis	0.00084425	0.8	ADIPO_HUMAN|INS_HUMAN|CRP_HUMAN|HPT_HUMAN|TGFB1_HUMAN
5	991	15	30780	positive regulation of cell proliferation	0.00087752	0.8	TNFA_HUMAN|ESR1_HUMAN|INS_HUMAN|ADA_HUMAN|TGFB1_HUMAN
6	1699	15	30780	defense response	0.00097006	0.8	TNFA_HUMAN|INS_HUMAN|CRP_HUMAN|MBL2_HUMAN|HPT_HUMAN|TGFB1_HUMAN
6	1902	15	30780	regulation of cellular protein metabolic process	0.0014253	0.8	TPA_HUMAN|TNFA_HUMAN|ADIPO_HUMAN|INS_HUMAN|TGFB1_HUMAN|IBP1_HUMAN
5	1817	15	30780	positive regulation of nucleobase-containing compound metabolic process	0.0056614	0.8	TNFA_HUMAN|ESR1_HUMAN|INS_HUMAN|ADRB3_HUMAN|TGFB1_HUMAN
5	1856	15	30780	positive regulation of nitrogen compound metabolic process	0.0057794	0.8	TNFA_HUMAN|ESR1_HUMAN|INS_HUMAN|ADRB3_HUMAN|TGFB1_HUMAN
5	1945	15	30780	positive regulation of cellular biosynthetic process	0.0067528	0.8	TNFA_HUMAN|ESR1_HUMAN|INS_HUMAN|ADRB3_HUMAN|TGFB1_HUMAN
5	1972	15	30780	positive regulation of biosynthetic process	0.0070395	0.8	TNFA_HUMAN|ESR1_HUMAN|INS_HUMAN|ADRB3_HUMAN|TGFB1_HUMAN
5	2563	15	30780	organic substance transport	0.014709	0.8	TNFA_HUMAN|INS_HUMAN|ADA_HUMAN|ACE_HUMAN|TGFB1_HUMAN
8	5459	15	30780	system development	0.0070395	0.785714	TNFA_HUMAN|ADIPO_HUMAN|ESR1_HUMAN|INS_HUMAN|ADA_HUMAN|CRP_HUMAN|ACE_HUMAN|TGFB1_HUMAN
8	7115	15	30780	regulation of macromolecule metabolic process	0.021563	0.785714	TPA_HUMAN|TNFA_HUMAN|ADIPO_HUMAN|ESR1_HUMAN|INS_HUMAN|ACE_HUMAN|TGFB1_HUMAN|IBP1_HUMAN
7	1640	15	30780	regulation of immune system process	0.00013575	0.761905	TNFA_HUMAN|ADIPO_HUMAN|INS_HUMAN|ADA_HUMAN|CRP_HUMAN|MBL2_HUMAN|TGFB1_HUMAN
7	2220	15	30780	regulation of protein metabolic process	0.00057344	0.761905	TPA_HUMAN|TNFA_HUMAN|ADIPO_HUMAN|INS_HUMAN|ACE_HUMAN|TGFB1_HUMAN|IBP1_HUMAN
7	2777	15	30780	immune system process	0.001368	0.761905	TNFA_HUMAN|INS_HUMAN|ADA_HUMAN|CRP_HUMAN|MBL2_HUMAN|ACE_HUMAN|TGFB1_HUMAN
10	6316	15	30780	anatomical structure development	0.0012683	0.755556	TNFA_HUMAN|ADIPO_HUMAN|ESR1_HUMAN|INS_HUMAN|ADA_HUMAN|CRP_HUMAN|ACE_HUMAN|SHBG_HUMAN|TGFB1_HUMAN|IBP1_HUMAN
8	1643	15	30780	response to endogenous stimulus	2.1941e-05	0.75	TPA_HUMAN|TNFA_HUMAN|ADIPO_HUMAN|ESR1_HUMAN|INS_HUMAN|ADA_HUMAN|TGFB1_HUMAN|IBP1_HUMAN
9	6383	15	30780	multicellular organismal development	0.004737	0.75	LEPR_HUMAN|TNFA_HUMAN|ADIPO_HUMAN|ESR1_HUMAN|INS_HUMAN|ADA_HUMAN|CRP_HUMAN|ACE_HUMAN|TGFB1_HUMAN
6	596	15	30780	regulation of cell migration	1.946e-05	0.733333	TNFA_HUMAN|ADIPO_HUMAN|INS_HUMAN|ADA_HUMAN|ACE_HUMAN|TGFB1_HUMAN
6	623	15	30780	regulation of cell motility	2.1941e-05	0.733333	TNFA_HUMAN|ADIPO_HUMAN|INS_HUMAN|ADA_HUMAN|ACE_HUMAN|TGFB1_HUMAN
6	673	15	30780	regulation of locomotion	2.9756e-05	0.733333	TNFA_HUMAN|ADIPO_HUMAN|INS_HUMAN|ADA_HUMAN|ACE_HUMAN|TGFB1_HUMAN
6	699	15	30780	regulation of cellular component movement	3.2496e-05	0.733333	TNFA_HUMAN|ADIPO_HUMAN|INS_HUMAN|ADA_HUMAN|ACE_HUMAN|TGFB1_HUMAN
6	762	15	30780	regulation of system process	4.5264e-05	0.733333	TPA_HUMAN|TNFA_HUMAN|ADIPO_HUMAN|INS_HUMAN|ADA_HUMAN|ACE_HUMAN
6	890	15	30780	negative regulation of molecular function	7.7078e-05	0.733333	LEPR_HUMAN|TNFA_HUMAN|ADIPO_HUMAN|ESR1_HUMAN|INS_HUMAN|HPT_HUMAN
6	906	15	30780	positive regulation of phosphate metabolic process	8.1029e-05	0.733333	TNFA_HUMAN|ADIPO_HUMAN|INS_HUMAN|ADRB3_HUMAN|TGFB1_HUMAN|IBP1_HUMAN
6	906	15	30780	positive regulation of phosphorus metabolic process	8.1029e-05	0.733333	TNFA_HUMAN|ADIPO_HUMAN|INS_HUMAN|ADRB3_HUMAN|TGFB1_HUMAN|IBP1_HUMAN
6	1044	15	30780	regulation of intracellular protein kinase cascade	0.00014192	0.733333	TNFA_HUMAN|ADIPO_HUMAN|ESR1_HUMAN|INS_HUMAN|ADRB3_HUMAN|TGFB1_HUMAN
6	1079	15	30780	negative regulation of signal transduction	0.00016078	0.733333	TNFA_HUMAN|ADIPO_HUMAN|ESR1_HUMAN|INS_HUMAN|ADA_HUMAN|TGFB1_HUMAN
6	1128	15	30780	negative regulation of signaling	0.0001929	0.733333	TNFA_HUMAN|ADIPO_HUMAN|ESR1_HUMAN|INS_HUMAN|ADA_HUMAN|TGFB1_HUMAN
6	1133	15	30780	negative regulation of cell communication	0.00019557	0.733333	TNFA_HUMAN|ADIPO_HUMAN|ESR1_HUMAN|INS_HUMAN|ADA_HUMAN|TGFB1_HUMAN
6	1784	15	30780	regulation of phosphate metabolic process	0.0011357	0.733333	TNFA_HUMAN|ADIPO_HUMAN|INS_HUMAN|ADRB3_HUMAN|TGFB1_HUMAN|IBP1_HUMAN
6	1804	15	30780	regulation of phosphorus metabolic process	0.0012006	0.733333	TNFA_HUMAN|ADIPO_HUMAN|INS_HUMAN|ADRB3_HUMAN|TGFB1_HUMAN|IBP1_HUMAN
6	1813	15	30780	regulation of apoptotic process	0.0012163	0.733333	TNFA_HUMAN|ADIPO_HUMAN|ESR1_HUMAN|INS_HUMAN|ADA_HUMAN|TGFB1_HUMAN
6	1825	15	30780	regulation of programmed cell death	0.0012543	0.733333	TNFA_HUMAN|ADIPO_HUMAN|ESR1_HUMAN|INS_HUMAN|ADA_HUMAN|TGFB1_HUMAN
6	1837	15	30780	regulation of cell proliferation	0.0012683	0.733333	TNFA_HUMAN|ADIPO_HUMAN|ESR1_HUMAN|INS_HUMAN|ADA_HUMAN|TGFB1_HUMAN
6	1972	15	30780	regulation of multicellular organismal development	0.0016277	0.733333	TNFA_HUMAN|ADIPO_HUMAN|ESR1_HUMAN|ADA_HUMAN|CRP_HUMAN|TGFB1_HUMAN
6	2140	15	30780	negative regulation of cellular metabolic process	0.0021908	0.733333	TPA_HUMAN|TNFA_HUMAN|ADIPO_HUMAN|INS_HUMAN|HPT_HUMAN|TGFB1_HUMAN
9	4623	15	30780	negative regulation of cellular process	0.00090304	0.722222	TPA_HUMAN|TNFA_HUMAN|ADIPO_HUMAN|ESR1_HUMAN|INS_HUMAN|ADA_HUMAN|CRP_HUMAN|HPT_HUMAN|TGFB1_HUMAN
7	1159	15	30780	positive regulation of catalytic activity	3.0926e-05	0.714286	TNFA_HUMAN|ADIPO_HUMAN|ESR1_HUMAN|INS_HUMAN|ADRB3_HUMAN|TGFB1_HUMAN|IBP1_HUMAN
8	2101	15	30780	regulation of localization	7.0022e-05	0.714286	TNFA_HUMAN|ADIPO_HUMAN|INS_HUMAN|ADA_HUMAN|CRP_HUMAN|MBL2_HUMAN|ACE_HUMAN|TGFB1_HUMAN
7	1433	15	30780	positive regulation of molecular function	7.469e-05	0.714286	TNFA_HUMAN|ADIPO_HUMAN|ESR1_HUMAN|INS_HUMAN|ADRB3_HUMAN|TGFB1_HUMAN|IBP1_HUMAN
7	2331	15	30780	negative regulation of metabolic process	0.00069612	0.714286	TPA_HUMAN|TNFA_HUMAN|ADIPO_HUMAN|ESR1_HUMAN|INS_HUMAN|HPT_HUMAN|TGFB1_HUMAN
7	2874	15	30780	positive regulation of cellular metabolic process	0.0015983	0.714286	TNFA_HUMAN|ADIPO_HUMAN|ESR1_HUMAN|INS_HUMAN|ADRB3_HUMAN|TGFB1_HUMAN|IBP1_HUMAN
7	3061	15	30780	positive regulation of metabolic process	0.0020693	0.714286	TNFA_HUMAN|ADIPO_HUMAN|ESR1_HUMAN|INS_HUMAN|ADRB3_HUMAN|TGFB1_HUMAN|IBP1_HUMAN
7	3821	15	30780	organ development	0.0052306	0.714286	TNFA_HUMAN|ADIPO_HUMAN|ESR1_HUMAN|INS_HUMAN|ADA_HUMAN|ACE_HUMAN|TGFB1_HUMAN
7	5847	15	30780	regulation of nucleobase-containing compound metabolic process	0.025644	0.714286	TNFA_HUMAN|ADIPO_HUMAN|ESR1_HUMAN|INS_HUMAN|ADRB3_HUMAN|TGFB1_HUMAN|IBP1_HUMAN
7	5954	15	30780	regulation of nitrogen compound metabolic process	0.027243	0.714286	TNFA_HUMAN|ADIPO_HUMAN|ESR1_HUMAN|INS_HUMAN|ADRB3_HUMAN|TGFB1_HUMAN|IBP1_HUMAN
10	1579	15	30780	response to oxygen-containing compound	3.5368e-07	0.711111	TPA_HUMAN|TNFA_HUMAN|ADIPO_HUMAN|ESR1_HUMAN|INS_HUMAN|ADA_HUMAN|CRP_HUMAN|HPT_HUMAN|TGFB1_HUMAN|IBP1_HUMAN
10	8082	15	30780	cellular response to stimulus	0.0053432	0.711111	LEPR_HUMAN|TPA_HUMAN|TNFA_HUMAN|ADIPO_HUMAN|ESR1_HUMAN|INS_HUMAN|ADRB3_HUMAN|CRP_HUMAN|TGFB1_HUMAN|IBP1_HUMAN
5	563	15	30780	response to bacterium	0.00013575	0.7	TNFA_HUMAN|CRP_HUMAN|MBL2_HUMAN|HPT_HUMAN|TGFB1_HUMAN
5	848	15	30780	response to other organism	0.00056543	0.7	TNFA_HUMAN|CRP_HUMAN|MBL2_HUMAN|HPT_HUMAN|TGFB1_HUMAN
5	885	15	30780	response to biotic stimulus	0.00064075	0.7	TNFA_HUMAN|CRP_HUMAN|MBL2_HUMAN|HPT_HUMAN|TGFB1_HUMAN
5	1041	15	30780	positive regulation of immune system process	0.0010156	0.7	TNFA_HUMAN|ADA_HUMAN|CRP_HUMAN|MBL2_HUMAN|TGFB1_HUMAN
5	1707	15	30780	immune response	0.004551	0.7	TNFA_HUMAN|ADA_HUMAN|CRP_HUMAN|MBL2_HUMAN|TGFB1_HUMAN
10	3186	15	30780	regulation of multicellular organismal process	2.0513e-05	0.688889	TPA_HUMAN|TNFA_HUMAN|ADIPO_HUMAN|ESR1_HUMAN|INS_HUMAN|ADA_HUMAN|ADRB3_HUMAN|CRP_HUMAN|ACE_HUMAN|TGFB1_HUMAN
10	6675	15	30780	localization	0.0017286	0.688889	TPA_HUMAN|TNFA_HUMAN|ADIPO_HUMAN|INS_HUMAN|ADA_HUMAN|CRP_HUMAN|MBL2_HUMAN|ACE_HUMAN|SHBG_HUMAN|TGFB1_HUMAN
8	1321	15	30780	response to wounding	9.8568e-06	0.678571	TPA_HUMAN|TNFA_HUMAN|INS_HUMAN|CRP_HUMAN|MBL2_HUMAN|HPT_HUMAN|TGFB1_HUMAN|IBP1_HUMAN
8	3899	15	30780	single-organism transport	0.0015272	0.678571	TNFA_HUMAN|INS_HUMAN|ADA_HUMAN|CRP_HUMAN|MBL2_HUMAN|ACE_HUMAN|SHBG_HUMAN|TGFB1_HUMAN
8	5346	15	30780	transport	0.0063983	0.678571	TNFA_HUMAN|INS_HUMAN|ADA_HUMAN|CRP_HUMAN|MBL2_HUMAN|ACE_HUMAN|SHBG_HUMAN|TGFB1_HUMAN
8	5449	15	30780	establishment of localization	0.0070395	0.678571	TNFA_HUMAN|INS_HUMAN|ADA_HUMAN|CRP_HUMAN|MBL2_HUMAN|ACE_HUMAN|SHBG_HUMAN|TGFB1_HUMAN
11	8219	15	30780	single-multicellular organism process	0.0016795	0.672727	LEPR_HUMAN|TPA_HUMAN|TNFA_HUMAN|ADIPO_HUMAN|ESR1_HUMAN|INS_HUMAN|ADA_HUMAN|ADRB3_HUMAN|CRP_HUMAN|ACE_HUMAN|TGFB1_HUMAN
7	557	15	30780	negative regulation of multicellular organismal process	2.134e-06	0.666667	TPA_HUMAN|TNFA_HUMAN|ADIPO_HUMAN|INS_HUMAN|ADA_HUMAN|ADRB3_HUMAN|TGFB1_HUMAN
7	870	15	30780	positive regulation of multicellular organismal process	1.0014e-05	0.666667	TPA_HUMAN|TNFA_HUMAN|ADIPO_HUMAN|INS_HUMAN|ADA_HUMAN|ADRB3_HUMAN|TGFB1_HUMAN
4	96	15	30780	regulation of cell-cell adhesion	1.4513e-05	0.666667	TNFA_HUMAN|ADIPO_HUMAN|ADA_HUMAN|TGFB1_HUMAN
7	1108	15	30780	regulation of response to stress	2.721e-05	0.666667	TPA_HUMAN|TNFA_HUMAN|ADIPO_HUMAN|INS_HUMAN|ADA_HUMAN|HPT_HUMAN|TGFB1_HUMAN
6	927	15	30780	response to organic cyclic compound	8.9425e-05	0.666667	TPA_HUMAN|TNFA_HUMAN|ADIPO_HUMAN|ESR1_HUMAN|ADA_HUMAN|TGFB1_HUMAN
4	323	15	30780	developmental growth	0.00027197	0.666667	ESR1_HUMAN|SHBG_HUMAN|TGFB1_HUMAN|IBP1_HUMAN
3	118	15	30780	negative regulation of inflammatory response	0.00041235	0.666667	ADIPO_HUMAN|INS_HUMAN|ADA_HUMAN
4	426	15	30780	regulation of cell adhesion	0.00062304	0.666667	TNFA_HUMAN|ADIPO_HUMAN|ADA_HUMAN|TGFB1_HUMAN
3	148	15	30780	negative regulation of defense response	0.00065339	0.666667	ADIPO_HUMAN|INS_HUMAN|ADA_HUMAN
6	1537	15	30780	regulation of transport	0.00069463	0.666667	TNFA_HUMAN|ADIPO_HUMAN|INS_HUMAN|ADA_HUMAN|MBL2_HUMAN|TGFB1_HUMAN
3	157	15	30780	regulation of reproductive process	0.00071977	0.666667	TPA_HUMAN|ESR1_HUMAN|ADA_HUMAN
3	161	15	30780	digestive tract development	0.0007498	0.666667	TNFA_HUMAN|ADA_HUMAN|TGFB1_HUMAN
4	474	15	30780	urogenital system development	0.00080325	0.666667	ADIPO_HUMAN|ESR1_HUMAN|ACE_HUMAN|TGFB1_HUMAN
3	174	15	30780	digestive system development	0.00086905	0.666667	TNFA_HUMAN|ADA_HUMAN|TGFB1_HUMAN
3	183	15	30780	regulation of behavior	0.00096184	0.666667	INS_HUMAN|ADA_HUMAN|TGFB1_HUMAN
4	516	15	30780	response to peptide hormone stimulus	0.00097459	0.666667	TPA_HUMAN|ADIPO_HUMAN|INS_HUMAN|IBP1_HUMAN
4	532	15	30780	response to peptide	0.0010426	0.666667	TPA_HUMAN|ADIPO_HUMAN|INS_HUMAN|IBP1_HUMAN
3	202	15	30780	negative regulation of response to external stimulus	0.0011357	0.666667	ADIPO_HUMAN|INS_HUMAN|ADA_HUMAN
4	589	15	30780	growth	0.0013347	0.666667	ESR1_HUMAN|SHBG_HUMAN|TGFB1_HUMAN|IBP1_HUMAN
6	1863	15	30780	multi-organism process	0.0013347	0.666667	TNFA_HUMAN|ESR1_HUMAN|CRP_HUMAN|MBL2_HUMAN|HPT_HUMAN|TGFB1_HUMAN
4	628	15	30780	response to drug	0.0015764	0.666667	TNFA_HUMAN|ADIPO_HUMAN|ADA_HUMAN|TGFB1_HUMAN
3	241	15	30780	regulation of adaptive immune response based on somatic recombination of immune receptors built from immunoglobulin superfamily domains	0.0015983	0.666667	TNFA_HUMAN|ADA_HUMAN|TGFB1_HUMAN
3	250	15	30780	regulation of adaptive immune response	0.0017138	0.666667	TNFA_HUMAN|ADA_HUMAN|TGFB1_HUMAN
4	653	15	30780	positive regulation of cell death	0.0017177	0.666667	TNFA_HUMAN|ADIPO_HUMAN|HPT_HUMAN|TGFB1_HUMAN
4	673	15	30780	hemopoiesis	0.0018588	0.666667	TNFA_HUMAN|ADA_HUMAN|ACE_HUMAN|TGFB1_HUMAN
3	265	15	30780	regulation of I-kappaB kinase/NF-kappaB cascade	0.001899	0.666667	TNFA_HUMAN|ADIPO_HUMAN|ESR1_HUMAN
3	282	15	30780	regulation of multi-organism process	0.0021699	0.666667	TNFA_HUMAN|ADA_HUMAN|MBL2_HUMAN
3	289	15	30780	regulation of leukocyte differentiation	0.0022975	0.666667	TNFA_HUMAN|ADIPO_HUMAN|ADA_HUMAN
4	733	15	30780	hematopoietic or lymphoid organ development	0.0023582	0.666667	TNFA_HUMAN|ADA_HUMAN|ACE_HUMAN|TGFB1_HUMAN
4	740	15	30780	transmembrane receptor protein tyrosine kinase signaling pathway	0.0024185	0.666667	TPA_HUMAN|INS_HUMAN|TGFB1_HUMAN|IBP1_HUMAN
3	301	15	30780	negative regulation of immune system process	0.0025235	0.666667	INS_HUMAN|ADA_HUMAN|TGFB1_HUMAN
3	308	15	30780	adaptive immune response based on somatic recombination of immune receptors built from immunoglobulin superfamily domains	0.0026334	0.666667	CRP_HUMAN|MBL2_HUMAN|TGFB1_HUMAN
3	324	15	30780	adaptive immune response	0.0027135	0.666667	CRP_HUMAN|MBL2_HUMAN|TGFB1_HUMAN
4	782	15	30780	immune system development	0.0027135	0.666667	TNFA_HUMAN|ADA_HUMAN|ACE_HUMAN|TGFB1_HUMAN
3	315	15	30780	regulation of synaptic transmission	0.0027135	0.666667	TPA_HUMAN|TNFA_HUMAN|ADIPO_HUMAN
3	331	15	30780	T cell activation	0.0028075	0.666667	INS_HUMAN|ADA_HUMAN|TGFB1_HUMAN
3	353	15	30780	regulation of transmission of nerve impulse	0.0032815	0.666667	TPA_HUMAN|TNFA_HUMAN|ADIPO_HUMAN
3	369	15	30780	regulation of neurological system process	0.003576	0.666667	TPA_HUMAN|TNFA_HUMAN|ADIPO_HUMAN
3	377	15	30780	leukocyte differentiation	0.0037642	0.666667	TNFA_HUMAN|ADA_HUMAN|TGFB1_HUMAN
9	6242	15	30780	signal transduction	0.0043249	0.666667	LEPR_HUMAN|TPA_HUMAN|TNFA_HUMAN|ADIPO_HUMAN|ESR1_HUMAN|INS_HUMAN|ADRB3_HUMAN|TGFB1_HUMAN|IBP1_HUMAN
3	406	15	30780	renal system development	0.0045351	0.666667	ADIPO_HUMAN|ACE_HUMAN|TGFB1_HUMAN
3	416	15	30780	regulation of homeostatic process	0.0045762	0.666667	TNFA_HUMAN|ADA_HUMAN|TGFB1_HUMAN
3	433	15	30780	regulation of cell growth	0.0050268	0.666667	INS_HUMAN|TGFB1_HUMAN|IBP1_HUMAN
4	1018	15	30780	enzyme linked receptor protein signaling pathway	0.0053718	0.666667	TPA_HUMAN|INS_HUMAN|TGFB1_HUMAN|IBP1_HUMAN
3	494	15	30780	response to inorganic substance	0.0062962	0.666667	ADA_HUMAN|CRP_HUMAN|HPT_HUMAN
3	499	15	30780	lymphocyte activation	0.0064125	0.666667	INS_HUMAN|ADA_HUMAN|TGFB1_HUMAN
9	6999	15	30780	signaling	0.0074563	0.666667	LEPR_HUMAN|TPA_HUMAN|TNFA_HUMAN|ADIPO_HUMAN|ESR1_HUMAN|INS_HUMAN|ADRB3_HUMAN|TGFB1_HUMAN|IBP1_HUMAN
9	6999	15	30780	single organism signaling	0.0074563	0.666667	LEPR_HUMAN|TPA_HUMAN|TNFA_HUMAN|ADIPO_HUMAN|ESR1_HUMAN|INS_HUMAN|ADRB3_HUMAN|TGFB1_HUMAN|IBP1_HUMAN
9	7270	15	30780	cell communication	0.0091111	0.666667	LEPR_HUMAN|TPA_HUMAN|TNFA_HUMAN|ADIPO_HUMAN|ESR1_HUMAN|INS_HUMAN|ADRB3_HUMAN|TGFB1_HUMAN|IBP1_HUMAN
3	595	15	30780	leukocyte activation	0.0091111	0.666667	INS_HUMAN|ADA_HUMAN|TGFB1_HUMAN
9	7299	15	30780	regulation of primary metabolic process	0.0092171	0.666667	TPA_HUMAN|TNFA_HUMAN|ADIPO_HUMAN|ESR1_HUMAN|INS_HUMAN|ADRB3_HUMAN|ACE_HUMAN|TGFB1_HUMAN|IBP1_HUMAN
3	611	15	30780	cellular chemical homeostasis	0.0093059	0.666667	CRP_HUMAN|HPT_HUMAN|TGFB1_HUMAN
3	666	15	30780	ion homeostasis	0.011142	0.666667	INS_HUMAN|HPT_HUMAN|TGFB1_HUMAN
3	669	15	30780	immune effector process	0.011192	0.666667	ADA_HUMAN|CRP_HUMAN|MBL2_HUMAN
3	682	15	30780	developmental process involved in reproduction	0.011523	0.666667	ESR1_HUMAN|SHBG_HUMAN|TGFB1_HUMAN
3	831	15	30780	cellular homeostasis	0.016559	0.666667	CRP_HUMAN|HPT_HUMAN|TGFB1_HUMAN
3	1028	15	30780	regulation of hydrolase activity	0.024074	0.666667	LEPR_HUMAN|TNFA_HUMAN|IBP1_HUMAN
3	1063	15	30780	multicellular organismal reproductive process	0.025704	0.666667	ESR1_HUMAN|SHBG_HUMAN|TGFB1_HUMAN
3	1092	15	30780	multicellular organism reproduction	0.026945	0.666667	ESR1_HUMAN|SHBG_HUMAN|TGFB1_HUMAN
7	6094	15	30780	protein metabolic process	0.029865	0.666667	TPA_HUMAN|INS_HUMAN|CRP_HUMAN|MBL2_HUMAN|ACE_HUMAN|TGFB1_HUMAN|IBP1_HUMAN
3	1237	15	30780	single organism reproductive process	0.03406	0.666667	ESR1_HUMAN|SHBG_HUMAN|TGFB1_HUMAN
11	5586	15	30780	single-organism developmental process	0.00012416	0.654545	TNFA_HUMAN|ADIPO_HUMAN|ESR1_HUMAN|INS_HUMAN|ADA_HUMAN|ADRB3_HUMAN|CRP_HUMAN|ACE_HUMAN|SHBG_HUMAN|TGFB1_HUMAN|IBP1_HUMAN
12	8571	15	30780	multicellular organismal process	0.00058985	0.651515	LEPR_HUMAN|TPA_HUMAN|TNFA_HUMAN|ADIPO_HUMAN|ESR1_HUMAN|INS_HUMAN|ADA_HUMAN|ADRB3_HUMAN|CRP_HUMAN|ACE_HUMAN|SHBG_HUMAN|TGFB1_HUMAN
8	3263	15	30780	cell surface receptor signaling pathway	0.00068842	0.642857	LEPR_HUMAN|TPA_HUMAN|TNFA_HUMAN|ADIPO_HUMAN|INS_HUMAN|ADRB3_HUMAN|TGFB1_HUMAN|IBP1_HUMAN
8	3444	15	30780	regulation of cell communication	0.00086905	0.642857	TPA_HUMAN|TNFA_HUMAN|ADIPO_HUMAN|ESR1_HUMAN|INS_HUMAN|ADA_HUMAN|ADRB3_HUMAN|TGFB1_HUMAN
8	3442	15	30780	regulation of signaling	0.00086905	0.642857	TPA_HUMAN|TNFA_HUMAN|ADIPO_HUMAN|ESR1_HUMAN|INS_HUMAN|ADA_HUMAN|ADRB3_HUMAN|TGFB1_HUMAN
12	7156	15	30780	developmental process	0.00013812	0.636364	LEPR_HUMAN|TNFA_HUMAN|ADIPO_HUMAN|ESR1_HUMAN|INS_HUMAN|ADA_HUMAN|ADRB3_HUMAN|CRP_HUMAN|ACE_HUMAN|SHBG_HUMAN|TGFB1_HUMAN|IBP1_HUMAN
10	4956	15	30780	positive regulation of cellular process	0.00028696	0.622222	TNFA_HUMAN|ADIPO_HUMAN|ESR1_HUMAN|INS_HUMAN|ADA_HUMAN|ADRB3_HUMAN|CRP_HUMAN|HPT_HUMAN|TGFB1_HUMAN|IBP1_HUMAN
7	1196	15	30780	positive regulation of signal transduction	3.4852e-05	0.619048	TNFA_HUMAN|ADIPO_HUMAN|ESR1_HUMAN|INS_HUMAN|ADA_HUMAN|ADRB3_HUMAN|TGFB1_HUMAN
7	1269	15	30780	positive regulation of signaling	4.5264e-05	0.619048	TNFA_HUMAN|ADIPO_HUMAN|ESR1_HUMAN|INS_HUMAN|ADA_HUMAN|ADRB3_HUMAN|TGFB1_HUMAN
7	1274	15	30780	positive regulation of cell communication	4.5314e-05	0.619048	TNFA_HUMAN|ADIPO_HUMAN|ESR1_HUMAN|INS_HUMAN|ADA_HUMAN|ADRB3_HUMAN|TGFB1_HUMAN
7	1292	15	30780	response to abiotic stimulus	4.7786e-05	0.619048	TPA_HUMAN|TNFA_HUMAN|ADIPO_HUMAN|ADA_HUMAN|ADRB3_HUMAN|CRP_HUMAN|TGFB1_HUMAN
7	1307	15	30780	negative regulation of response to stimulus	4.843e-05	0.619048	TNFA_HUMAN|ADIPO_HUMAN|ESR1_HUMAN|INS_HUMAN|ADA_HUMAN|HPT_HUMAN|TGFB1_HUMAN
7	1903	15	30780	regulation of cell death	0.00026315	0.619048	TNFA_HUMAN|ADIPO_HUMAN|ESR1_HUMAN|INS_HUMAN|ADA_HUMAN|HPT_HUMAN|TGFB1_HUMAN
7	3050	15	30780	regulation of signal transduction	0.0020386	0.619048	TNFA_HUMAN|ADIPO_HUMAN|ESR1_HUMAN|INS_HUMAN|ADA_HUMAN|ADRB3_HUMAN|TGFB1_HUMAN
11	4150	15	30780	response to chemical stimulus	1.946e-05	0.618182	TPA_HUMAN|TNFA_HUMAN|ADIPO_HUMAN|ESR1_HUMAN|INS_HUMAN|ADA_HUMAN|ADRB3_HUMAN|CRP_HUMAN|HPT_HUMAN|TGFB1_HUMAN|IBP1_HUMAN
9	1957	15	30780	positive regulation of response to stimulus	9.8568e-06	0.611111	TNFA_HUMAN|ADIPO_HUMAN|ESR1_HUMAN|INS_HUMAN|ADA_HUMAN|ADRB3_HUMAN|CRP_HUMAN|MBL2_HUMAN|TGFB1_HUMAN
9	1977	15	30780	regulation of catalytic activity	9.8568e-06	0.611111	LEPR_HUMAN|TNFA_HUMAN|ADIPO_HUMAN|ESR1_HUMAN|INS_HUMAN|ADRB3_HUMAN|HPT_HUMAN|TGFB1_HUMAN|IBP1_HUMAN
9	2517	15	30780	regulation of molecular function	3.0926e-05	0.611111	LEPR_HUMAN|TNFA_HUMAN|ADIPO_HUMAN|ESR1_HUMAN|INS_HUMAN|ADRB3_HUMAN|HPT_HUMAN|TGFB1_HUMAN|IBP1_HUMAN
6	789	15	30780	regulation of growth	4.843e-05	0.6	TNFA_HUMAN|INS_HUMAN|ADRB3_HUMAN|MBL2_HUMAN|TGFB1_HUMAN|IBP1_HUMAN
6	1614	15	30780	homeostatic process	0.00082381	0.6	ADIPO_HUMAN|INS_HUMAN|ADRB3_HUMAN|CRP_HUMAN|HPT_HUMAN|TGFB1_HUMAN
6	2302	15	30780	system process	0.0027135	0.6	TPA_HUMAN|TNFA_HUMAN|ADIPO_HUMAN|ADRB3_HUMAN|ACE_HUMAN|TGFB1_HUMAN
11	12766	15	30780	cellular metabolic process	0.024425	0.6	LEPR_HUMAN|TPA_HUMAN|TNFA_HUMAN|ADIPO_HUMAN|ESR1_HUMAN|INS_HUMAN|ADA_HUMAN|ADRB3_HUMAN|ACE_HUMAN|TGFB1_HUMAN|IBP1_HUMAN
5	3404	15	30780	small molecule metabolic process	0.032582	0.6	LEPR_HUMAN|ADIPO_HUMAN|INS_HUMAN|ADA_HUMAN|TGFB1_HUMAN
13	13929	15	30780	primary metabolic process	0.0052465	0.589744	LEPR_HUMAN|TPA_HUMAN|TNFA_HUMAN|ADIPO_HUMAN|ESR1_HUMAN|INS_HUMAN|ADA_HUMAN|ADRB3_HUMAN|CRP_HUMAN|MBL2_HUMAN|ACE_HUMAN|TGFB1_HUMAN|IBP1_HUMAN
13	14460	15	30780	organic substance metabolic process	0.0069337	0.589744	LEPR_HUMAN|TPA_HUMAN|TNFA_HUMAN|ADIPO_HUMAN|ESR1_HUMAN|INS_HUMAN|ADA_HUMAN|ADRB3_HUMAN|CRP_HUMAN|MBL2_HUMAN|ACE_HUMAN|TGFB1_HUMAN|IBP1_HUMAN
13	15114	15	30780	metabolic process	0.0094138	0.589744	LEPR_HUMAN|TPA_HUMAN|TNFA_HUMAN|ADIPO_HUMAN|ESR1_HUMAN|INS_HUMAN|ADA_HUMAN|ADRB3_HUMAN|CRP_HUMAN|MBL2_HUMAN|ACE_HUMAN|TGFB1_HUMAN|IBP1_HUMAN
9	7333	15	30780	regulation of cellular metabolic process	0.0092351	0.583333	TPA_HUMAN|TNFA_HUMAN|ADIPO_HUMAN|ESR1_HUMAN|INS_HUMAN|ADRB3_HUMAN|HPT_HUMAN|TGFB1_HUMAN|IBP1_HUMAN
14	16829	15	30780	single-organism cellular process	0.0061191	0.582418	TPA_HUMAN|LEPR_HUMAN|ADIPO_HUMAN|ESR1_HUMAN|SHBG_HUMAN|IBP1_HUMAN|TNFA_HUMAN|INS_HUMAN|ADA_HUMAN|ADRB3_HUMAN|CRP_HUMAN|HPT_HUMAN|ACE_HUMAN|TGFB1_HUMAN
11	4164	15	30780	regulation of response to stimulus	1.946e-05	0.563636	TPA_HUMAN|TNFA_HUMAN|ADIPO_HUMAN|ESR1_HUMAN|INS_HUMAN|ADA_HUMAN|ADRB3_HUMAN|CRP_HUMAN|MBL2_HUMAN|HPT_HUMAN|TGFB1_HUMAN
11	4571	15	30780	response to stress	3.2633e-05	0.563636	TPA_HUMAN|TNFA_HUMAN|ADIPO_HUMAN|INS_HUMAN|ADA_HUMAN|ADRB3_HUMAN|CRP_HUMAN|MBL2_HUMAN|HPT_HUMAN|TGFB1_HUMAN|IBP1_HUMAN
11	5085	15	30780	negative regulation of biological process	6.6168e-05	0.563636	TPA_HUMAN|TNFA_HUMAN|ADIPO_HUMAN|ESR1_HUMAN|INS_HUMAN|ADA_HUMAN|ADRB3_HUMAN|CRP_HUMAN|MBL2_HUMAN|HPT_HUMAN|TGFB1_HUMAN
11	8072	15	30780	regulation of metabolic process	0.001523	0.563636	LEPR_HUMAN|TPA_HUMAN|TNFA_HUMAN|ADIPO_HUMAN|ESR1_HUMAN|INS_HUMAN|ADRB3_HUMAN|HPT_HUMAN|ACE_HUMAN|TGFB1_HUMAN|IBP1_HUMAN
12	5771	15	30780	positive regulation of biological process	3.0626e-05	0.560606	TPA_HUMAN|TNFA_HUMAN|ADIPO_HUMAN|ESR1_HUMAN|INS_HUMAN|ADA_HUMAN|ADRB3_HUMAN|CRP_HUMAN|MBL2_HUMAN|HPT_HUMAN|TGFB1_HUMAN|IBP1_HUMAN
9	4160	15	30780	cell differentiation	0.00053852	0.555556	TNFA_HUMAN|ADIPO_HUMAN|ESR1_HUMAN|ADA_HUMAN|ADRB3_HUMAN|CRP_HUMAN|ACE_HUMAN|SHBG_HUMAN|TGFB1_HUMAN
9	4355	15	30780	cellular developmental process	0.00067911	0.555556	TNFA_HUMAN|ADIPO_HUMAN|ESR1_HUMAN|ADA_HUMAN|ADRB3_HUMAN|CRP_HUMAN|ACE_HUMAN|SHBG_HUMAN|TGFB1_HUMAN
13	4149	15	30780	regulation of biological quality	3.5368e-07	0.551282	TPA_HUMAN|TNFA_HUMAN|ADIPO_HUMAN|ESR1_HUMAN|INS_HUMAN|ADA_HUMAN|ADRB3_HUMAN|CRP_HUMAN|MBL2_HUMAN|HPT_HUMAN|ACE_HUMAN|SHBG_HUMAN|TGFB1_HUMAN
13	10835	15	30780	response to stimulus	0.00074787	0.551282	LEPR_HUMAN|TPA_HUMAN|TNFA_HUMAN|ADIPO_HUMAN|ESR1_HUMAN|INS_HUMAN|ADA_HUMAN|ADRB3_HUMAN|CRP_HUMAN|MBL2_HUMAN|HPT_HUMAN|TGFB1_HUMAN|IBP1_HUMAN
14	14325	15	30780	regulation of cellular process	0.0015292	0.538462	LEPR_HUMAN|TPA_HUMAN|TNFA_HUMAN|ADIPO_HUMAN|ESR1_HUMAN|INS_HUMAN|ADA_HUMAN|ADRB3_HUMAN|CRP_HUMAN|MBL2_HUMAN|HPT_HUMAN|ACE_HUMAN|TGFB1_HUMAN|IBP1_HUMAN
14	15166	15	30780	regulation of biological process	0.0026066	0.538462	LEPR_HUMAN|TPA_HUMAN|TNFA_HUMAN|ADIPO_HUMAN|ESR1_HUMAN|INS_HUMAN|ADA_HUMAN|ADRB3_HUMAN|CRP_HUMAN|MBL2_HUMAN|HPT_HUMAN|ACE_HUMAN|TGFB1_HUMAN|IBP1_HUMAN
15	16056	15	30780	biological regulation	0.0007235	0.533333	TPA_HUMAN|LEPR_HUMAN|ADIPO_HUMAN|ESR1_HUMAN|SHBG_HUMAN|IBP1_HUMAN|TNFA_HUMAN|INS_HUMAN|ADA_HUMAN|ADRB3_HUMAN|CRP_HUMAN|MBL2_HUMAN|HPT_HUMAN|ACE_HUMAN|TGFB1_HUMAN
15	18917	15	30780	single-organism process	0.0035023	0.533333	TPA_HUMAN|LEPR_HUMAN|ADIPO_HUMAN|ESR1_HUMAN|SHBG_HUMAN|IBP1_HUMAN|TNFA_HUMAN|INS_HUMAN|ADA_HUMAN|ADRB3_HUMAN|CRP_HUMAN|MBL2_HUMAN|HPT_HUMAN|ACE_HUMAN|TGFB1_HUMAN
4	288	15	30780	negative regulation of growth	0.00019784	0.5	TNFA_HUMAN|ADRB3_HUMAN|MBL2_HUMAN|TGFB1_HUMAN
8	4540	15	30780	single-organism metabolic process	0.0029637	0.5	LEPR_HUMAN|ADIPO_HUMAN|ESR1_HUMAN|INS_HUMAN|ADA_HUMAN|ADRB3_HUMAN|ACE_HUMAN|TGFB1_HUMAN
3	77	15	30780	regulation of phagocytosis	0.00015836	0.333333	ADIPO_HUMAN|MBL2_HUMAN|TGFB1_HUMAN
4	379	15	30780	aging	0.00046182	0.333333	ADA_HUMAN|ADRB3_HUMAN|CRP_HUMAN|TGFB1_HUMAN
3	183	15	30780	negative regulation of cell migration	0.00096184	0.333333	ADIPO_HUMAN|ADA_HUMAN|TGFB1_HUMAN
3	186	15	30780	negative regulation of cell motility	0.00097977	0.333333	ADIPO_HUMAN|ADA_HUMAN|TGFB1_HUMAN
3	191	15	30780	negative regulation of cellular component movement	0.0010258	0.333333	ADIPO_HUMAN|ADA_HUMAN|TGFB1_HUMAN
3	199	15	30780	regulation of endocytosis	0.0011195	0.333333	ADIPO_HUMAN|MBL2_HUMAN|TGFB1_HUMAN
3	214	15	30780	negative regulation of locomotion	0.0012683	0.333333	ADIPO_HUMAN|ADA_HUMAN|TGFB1_HUMAN
3	359	15	30780	regulation of vesicle-mediated transport	0.0034066	0.333333	ADIPO_HUMAN|MBL2_HUMAN|TGFB1_HUMAN
3	599	15	30780	organonitrogen compound catabolic process	0.0092061	0.333333	ADA_HUMAN|ACE_HUMAN|TGFB1_HUMAN
3	742	15	30780	secretion	0.013441	0.333333	ADA_HUMAN|ACE_HUMAN|TGFB1_HUMAN
3	781	15	30780	tube development	0.014709	0.333333	ESR1_HUMAN|ADA_HUMAN|TGFB1_HUMAN
4	1995	15	30780	cellular catabolic process	0.02553	0.333333	ADIPO_HUMAN|ADA_HUMAN|ACE_HUMAN|TGFB1_HUMAN
4	2224	15	30780	organic substance catabolic process	0.032983	0.333333	ADIPO_HUMAN|ADA_HUMAN|ACE_HUMAN|TGFB1_HUMAN
4	2528	15	30780	catabolic process	0.044611	0.333333	ADIPO_HUMAN|ADA_HUMAN|ACE_HUMAN|TGFB1_HUMAN
4	423	15	30780	response to oxidative stress	0.00061297	0	ADIPO_HUMAN|ADA_HUMAN|MBL2_HUMAN|HPT_HUMAN
2	30	15	30780	positive regulation of multicellular organismal metabolic process	0.00099053	0	ADRB3_HUMAN|TGFB1_HUMAN
3	194	15	30780	regulation of blood pressure	0.0010625	0	ADIPO_HUMAN|ADRB3_HUMAN|ACE_HUMAN
2	35	15	30780	regulation of multicellular organismal metabolic process	0.0012163	0	ADRB3_HUMAN|TGFB1_HUMAN
2	39	15	30780	negative regulation of I-kappaB kinase/NF-kappaB cascade	0.001368	0	ADIPO_HUMAN|ESR1_HUMAN
2	45	15	30780	negative regulation of blood pressure	0.0016719	0	ADIPO_HUMAN|ADRB3_HUMAN
2	49	15	30780	brown fat cell differentiation	0.0018666	0	ADIPO_HUMAN|ADRB3_HUMAN
2	52	15	30780	regulation of smooth muscle cell migration	0.0020309	0	ADIPO_HUMAN|ACE_HUMAN
2	54	15	30780	regulation of systemic arterial blood pressure mediated by a chemical signal	0.0021337	0	ADRB3_HUMAN|ACE_HUMAN
3	294	15	30780	rhythmic process	0.0023983	0	ADIPO_HUMAN|ESR1_HUMAN|ADA_HUMAN
1	1	15	30780	dATP catabolic process	0.0027135	0	ADA_HUMAN
1	1	15	30780	defense response to fungus, incompatible interaction	0.0027135	0	TGFB1_HUMAN
1	1	15	30780	defense response, incompatible interaction	0.0027135	0	TGFB1_HUMAN
1	1	15	30780	deoxyadenosine catabolic process	0.0027135	0	ADA_HUMAN
1	1	15	30780	deoxyadenosine metabolic process	0.0027135	0	ADA_HUMAN
1	1	15	30780	detection of oxidative stress	0.0027135	0	ADIPO_HUMAN
1	1	15	30780	germinal center B cell differentiation	0.0027135	0	ADA_HUMAN
1	1	15	30780	negative regulation of adenosine receptor signaling pathway	0.0027135	0	ADA_HUMAN
1	1	15	30780	negative regulation of branching involved in lung morphogenesis	0.0027135	0	TNFA_HUMAN
1	1	15	30780	negative regulation of hyaluronan biosynthetic process	0.0027135	0	TGFB1_HUMAN
1	1	15	30780	negative regulation of hydrogen peroxide catabolic process	0.0027135	0	HPT_HUMAN
1	1	15	30780	negative regulation of metanephric mesenchymal cell migration	0.0027135	0	ADIPO_HUMAN
1	1	15	30780	negative regulation of penile erection	0.0027135	0	ADA_HUMAN
1	1	15	30780	negative regulation of platelet-derived growth factor receptor-alpha signaling pathway	0.0027135	0	ADIPO_HUMAN
1	1	15	30780	positive regulation of metanephric glomerular visceral epithelial cell development	0.0027135	0	ADIPO_HUMAN
1	1	15	30780	positive regulation of mononuclear cell migration	0.0027135	0	TNFA_HUMAN
1	1	15	30780	positive regulation of NAD+ ADP-ribosyltransferase activity	0.0027135	0	TGFB1_HUMAN
1	1	15	30780	positive regulation of renal albumin absorption	0.0027135	0	ADIPO_HUMAN
1	1	15	30780	purine deoxyribonucleoside catabolic process	0.0027135	0	ADA_HUMAN
1	1	15	30780	regulation of hydrogen peroxide catabolic process	0.0027135	0	HPT_HUMAN
1	1	15	30780	regulation of metanephric glomerular visceral epithelial cell development	0.0027135	0	ADIPO_HUMAN
1	1	15	30780	regulation of NAD+ ADP-ribosyltransferase activity	0.0027135	0	TGFB1_HUMAN
1	1	15	30780	regulation of platelet-derived growth factor receptor-alpha signaling pathway	0.0027135	0	ADIPO_HUMAN
1	1	15	30780	response to linoleic acid	0.0027135	0	ADIPO_HUMAN
1	1	15	30780	xanthine biosynthetic process	0.0027135	0	ADA_HUMAN
3	366	15	30780	blood circulation	0.0035277	0	ADIPO_HUMAN|ADRB3_HUMAN|ACE_HUMAN
2	80	15	30780	positive regulation of B cell activation	0.0035277	0	ADA_HUMAN|TGFB1_HUMAN
3	369	15	30780	circulatory system process	0.003576	0	ADIPO_HUMAN|ADRB3_HUMAN|ACE_HUMAN
1	2	15	30780	active induction of host immune response by virus	0.0045351	0	TGFB1_HUMAN
1	2	15	30780	induction by symbiont of host defense response	0.0045351	0	TGFB1_HUMAN
1	2	15	30780	induction of host immune response by virus	0.0045351	0	TGFB1_HUMAN
1	2	15	30780	modulation by virus of host immune response	0.0045351	0	TGFB1_HUMAN
1	2	15	30780	negative regulation of circadian sleep/wake cycle, non-REM sleep	0.0045351	0	ADA_HUMAN
1	2	15	30780	negative regulation of glycogen catabolic process	0.0045351	0	INS_HUMAN
1	2	15	30780	negative regulation of L-glutamate transport	0.0045351	0	TNFA_HUMAN
1	2	15	30780	negative regulation of mucus secretion	0.0045351	0	ADA_HUMAN
1	2	15	30780	negative regulation of NAD(P)H oxidase activity	0.0045351	0	INS_HUMAN
1	2	15	30780	negative regulation of release of sequestered calcium ion into cytosol	0.0045351	0	TGFB1_HUMAN
1	2	15	30780	positive regulation of isotype switching to IgA isotypes	0.0045351	0	TGFB1_HUMAN
1	2	15	30780	positive regulation of translational initiation by iron	0.0045351	0	TNFA_HUMAN
1	2	15	30780	positive regulation of vitamin D biosynthetic process	0.0045351	0	TNFA_HUMAN
1	2	15	30780	positive regulation of vitamin metabolic process	0.0045351	0	TNFA_HUMAN
1	2	15	30780	purine deoxyribonucleoside metabolic process	0.0045351	0	ADA_HUMAN
1	2	15	30780	regulation of adenosine receptor signaling pathway	0.0045351	0	ADA_HUMAN
1	2	15	30780	regulation of isotype switching to IgA isotypes	0.0045351	0	TGFB1_HUMAN
2	94	15	30780	regulation of reactive oxygen species metabolic process	0.0045351	0	HPT_HUMAN|TGFB1_HUMAN
1	2	15	30780	regulation of renal albumin absorption	0.0045351	0	ADIPO_HUMAN
2	94	15	30780	regulation of systemic arterial blood pressure	0.0045351	0	ADRB3_HUMAN|ACE_HUMAN
1	2	15	30780	xanthine metabolic process	0.0045351	0	ADA_HUMAN
2	107	15	30780	purine nucleoside monophosphate biosynthetic process	0.0053811	0	ADA_HUMAN|TGFB1_HUMAN
2	107	15	30780	purine ribonucleoside monophosphate biosynthetic process	0.0053811	0	ADA_HUMAN|TGFB1_HUMAN
1	3	15	30780	activation of necroptosis	0.0057794	0	TNFA_HUMAN
1	3	15	30780	activation of necroptosis by extracellular signals	0.0057794	0	TNFA_HUMAN
1	3	15	30780	adenosine catabolic process	0.0057794	0	ADA_HUMAN
1	3	15	30780	angiotensin catabolic process in blood	0.0057794	0	ACE_HUMAN
1	3	15	30780	avoidance of defenses of other organism involved in symbiotic interaction	0.0057794	0	TGFB1_HUMAN
1	3	15	30780	avoidance of host defenses	0.0057794	0	TGFB1_HUMAN
1	3	15	30780	chronic inflammatory response to antigenic stimulus	0.0057794	0	TNFA_HUMAN
1	3	15	30780	deoxyribonucleoside catabolic process	0.0057794	0	ADA_HUMAN
1	3	15	30780	evasion or tolerance of defenses of other organism involved in symbiotic interaction	0.0057794	0	TGFB1_HUMAN
1	3	15	30780	evasion or tolerance of host defenses	0.0057794	0	TGFB1_HUMAN
1	3	15	30780	evasion or tolerance of host defenses by virus	0.0057794	0	TGFB1_HUMAN
1	3	15	30780	foam cell differentiation	0.0057794	0	TGFB1_HUMAN
1	3	15	30780	hypoxanthine salvage	0.0057794	0	ADA_HUMAN
1	3	15	30780	induction by organism of defense response of other organism involved in symbiotic interaction	0.0057794	0	TGFB1_HUMAN
1	3	15	30780	inosine biosynthetic process	0.0057794	0	ADA_HUMAN
1	3	15	30780	macrophage derived foam cell differentiation	0.0057794	0	TGFB1_HUMAN
1	3	15	30780	negative regulation of feeding behavior	0.0057794	0	INS_HUMAN
1	3	15	30780	negative regulation of hydrogen peroxide metabolic process	0.0057794	0	HPT_HUMAN
1	3	15	30780	negative regulation of low-density lipoprotein particle receptor biosynthetic process	0.0057794	0	ADIPO_HUMAN
1	3	15	30780	negative regulation of respiratory burst	0.0057794	0	INS_HUMAN
1	3	15	30780	negative regulation of respiratory burst involved in inflammatory response	0.0057794	0	INS_HUMAN
1	3	15	30780	negative regulation of response to reactive oxygen species	0.0057794	0	HPT_HUMAN
1	3	15	30780	positive regulation of brown fat cell differentiation	0.0057794	0	INS_HUMAN
1	3	15	30780	positive regulation of calcidiol 1-monooxygenase activity	0.0057794	0	TNFA_HUMAN
1	3	15	30780	positive regulation of chronic inflammatory response to antigenic stimulus	0.0057794	0	TNFA_HUMAN
1	3	15	30780	positive regulation of germinal center formation	0.0057794	0	ADA_HUMAN
1	3	15	30780	positive regulation of monocyte chemotactic protein-1 production	0.0057794	0	ADIPO_HUMAN
1	3	15	30780	positive regulation of protein localization to cell surface	0.0057794	0	TNFA_HUMAN
1	3	15	30780	primary spermatocyte growth	0.0057794	0	SHBG_HUMAN
1	3	15	30780	regulation of brown fat cell differentiation	0.0057794	0	INS_HUMAN
1	3	15	30780	regulation of renal output by angiotensin	0.0057794	0	ACE_HUMAN
1	3	15	30780	regulation of translational initiation by iron	0.0057794	0	TNFA_HUMAN
1	3	15	30780	sequestering of triglyceride	0.0057794	0	TNFA_HUMAN
1	3	15	30780	vasodilation by norepinephrine-epinephrine involved in regulation of systemic arterial blood pressure	0.0057794	0	ADRB3_HUMAN
2	119	15	30780	regulation of B cell activation	0.0059303	0	ADA_HUMAN|TGFB1_HUMAN
2	120	15	30780	response to cAMP	0.0060034	0	TPA_HUMAN|ADIPO_HUMAN
2	123	15	30780	circadian rhythm	0.0062633	0	ADIPO_HUMAN|ADA_HUMAN
2	132	15	30780	ribonucleoside monophosphate biosynthetic process	0.0070211	0	ADA_HUMAN|TGFB1_HUMAN
1	4	15	30780	cellular response to nicotine	0.0070395	0	TNFA_HUMAN
1	4	15	30780	connective tissue replacement involved in inflammatory response wound healing	0.0070395	0	TGFB1_HUMAN
1	4	15	30780	hypoxanthine biosynthetic process	0.0070395	0	ADA_HUMAN
1	4	15	30780	hypoxanthine metabolic process	0.0070395	0	ADA_HUMAN
1	4	15	30780	inosine metabolic process	0.0070395	0	ADA_HUMAN
1	4	15	30780	negative regulation of macrophage cytokine production	0.0070395	0	TGFB1_HUMAN
1	4	15	30780	negative regulation of mature B cell apoptotic process	0.0070395	0	ADA_HUMAN
1	4	15	30780	ossification involved in bone remodeling	0.0070395	0	TGFB1_HUMAN
1	4	15	30780	positive regulation of cAMP-dependent protein kinase activity	0.0070395	0	ADIPO_HUMAN
1	4	15	30780	positive regulation of chemokine (C-X-C motif) ligand 2 production	0.0070395	0	TNFA_HUMAN
1	4	15	30780	positive regulation of exit from mitosis	0.0070395	0	TGFB1_HUMAN
1	4	15	30780	positive regulation of glycogen (starch) synthase activity	0.0070395	0	ADIPO_HUMAN
1	4	15	30780	positive regulation of heterotypic cell-cell adhesion	0.0070395	0	TNFA_HUMAN
1	4	15	30780	positive regulation of necroptosis	0.0070395	0	TNFA_HUMAN
1	4	15	30780	positive regulation of NFAT protein import into nucleus	0.0070395	0	TNFA_HUMAN
1	4	15	30780	positive regulation of retinoic acid receptor signaling pathway	0.0070395	0	ESR1_HUMAN
1	4	15	30780	regulation of chronic inflammatory response to antigenic stimulus	0.0070395	0	TNFA_HUMAN
1	4	15	30780	regulation of hyaluronan biosynthetic process	0.0070395	0	TGFB1_HUMAN
1	4	15	30780	regulation of mature B cell apoptotic process	0.0070395	0	ADA_HUMAN
1	4	15	30780	regulation of respiratory burst involved in inflammatory response	0.0070395	0	INS_HUMAN
1	4	15	30780	tolerance induction to self antigen	0.0070395	0	TGFB1_HUMAN
2	137	15	30780	nucleoside monophosphate biosynthetic process	0.0071702	0	ADA_HUMAN|TGFB1_HUMAN
2	144	15	30780	cell growth	0.007772	0	SHBG_HUMAN|TGFB1_HUMAN
2	146	15	30780	response to hydrogen peroxide	0.0079398	0	ADA_HUMAN|HPT_HUMAN
1	5	15	30780	adiponectin-mediated signaling pathway	0.0081576	0	ADIPO_HUMAN
1	5	15	30780	dATP metabolic process	0.0081576	0	ADA_HUMAN
1	5	15	30780	mammary gland branching involved in thelarche	0.0081576	0	TGFB1_HUMAN
1	5	15	30780	multicellular organismal macromolecule catabolic process	0.0081576	0	ACE_HUMAN
1	5	15	30780	multicellular organismal protein catabolic process	0.0081576	0	ACE_HUMAN
1	5	15	30780	negative regulation of cytokine secretion involved in immune response	0.0081576	0	TNFA_HUMAN
1	5	15	30780	negative regulation of thymocyte apoptotic process	0.0081576	0	ADA_HUMAN
1	5	15	30780	positive regulation of ovulation	0.0081576	0	TPA_HUMAN
1	5	15	30780	positive regulation of protein kinase A signaling cascade	0.0081576	0	ADIPO_HUMAN
1	5	15	30780	positive regulation of respiratory burst	0.0081576	0	INS_HUMAN
1	5	15	30780	positive regulation of smooth muscle cell differentiation	0.0081576	0	TGFB1_HUMAN
1	5	15	30780	prostate epithelial cord elongation	0.0081576	0	ESR1_HUMAN
1	5	15	30780	protein digestion	0.0081576	0	ACE_HUMAN
1	5	15	30780	purine deoxyribonucleoside triphosphate catabolic process	0.0081576	0	ADA_HUMAN
1	5	15	30780	purine nucleobase salvage	0.0081576	0	ADA_HUMAN
2	150	15	30780	purine nucleoside biosynthetic process	0.0081576	0	ADA_HUMAN|TGFB1_HUMAN
2	150	15	30780	purine ribonucleoside biosynthetic process	0.0081576	0	ADA_HUMAN|TGFB1_HUMAN
1	5	15	30780	regulation of NAD(P)H oxidase activity	0.0081576	0	INS_HUMAN
1	5	15	30780	regulation of necroptosis	0.0081576	0	TNFA_HUMAN
2	151	15	30780	response to organophosphorus	0.0081576	0	TPA_HUMAN|ADIPO_HUMAN
1	5	15	30780	thelarche	0.0081576	0	TGFB1_HUMAN
1	6	15	30780	deoxyribonucleoside triphosphate catabolic process	0.0092171	0	ADA_HUMAN
1	6	15	30780	disruption by host of symbiont cells	0.0092171	0	MBL2_HUMAN
2	165	15	30780	fat cell differentiation	0.0092171	0	ADIPO_HUMAN|ADRB3_HUMAN
1	6	15	30780	frontal suture morphogenesis	0.0092171	0	TGFB1_HUMAN
1	6	15	30780	heat generation	0.0092171	0	ADRB3_HUMAN
1	6	15	30780	killing by host of symbiont cells	0.0092171	0	MBL2_HUMAN
1	6	15	30780	modulation by organism of defense response of other organism involved in symbiotic interaction	0.0092171	0	TGFB1_HUMAN
1	6	15	30780	modulation by organism of immune response of other organism involved in symbiotic interaction	0.0092171	0	TGFB1_HUMAN
1	6	15	30780	modulation by symbiont of host defense response	0.0092171	0	TGFB1_HUMAN
1	6	15	30780	modulation by symbiont of host immune response	0.0092171	0	TGFB1_HUMAN
1	6	15	30780	negative regulation of calcium ion transport into cytosol	0.0092171	0	TGFB1_HUMAN
1	6	15	30780	negative regulation of circadian rhythm	0.0092171	0	ADA_HUMAN
1	6	15	30780	negative regulation of circadian sleep/wake cycle, sleep	0.0092171	0	ADA_HUMAN
1	6	15	30780	negative regulation of receptor biosynthetic process	0.0092171	0	ADIPO_HUMAN
1	6	15	30780	plasminogen activation	0.0092171	0	TPA_HUMAN
1	6	15	30780	positive regulation by organism of defense response of other organism involved in symbiotic interaction	0.0092171	0	TGFB1_HUMAN
1	6	15	30780	positive regulation by symbiont of host defense response	0.0092171	0	TGFB1_HUMAN
1	6	15	30780	prostate gland morphogenetic growth	0.0092171	0	ESR1_HUMAN
1	6	15	30780	regulation of metanephric mesenchymal cell migration	0.0092171	0	ADIPO_HUMAN
1	6	15	30780	regulation of monocyte chemotactic protein-1 production	0.0092171	0	ADIPO_HUMAN
1	6	15	30780	regulation of ovulation	0.0092171	0	TPA_HUMAN
2	177	15	30780	ribonucleoside biosynthetic process	0.010164	0	ADA_HUMAN|TGFB1_HUMAN
1	7	15	30780	common-partner SMAD protein phosphorylation	0.010176	0	TGFB1_HUMAN
1	7	15	30780	diet induced thermogenesis	0.010176	0	ADRB3_HUMAN
1	7	15	30780	epithelial cell proliferation involved in mammary gland duct elongation	0.010176	0	ESR1_HUMAN
1	7	15	30780	hormone catabolic process	0.010176	0	ACE_HUMAN
1	7	15	30780	negative regulation of heterotypic cell-cell adhesion	0.010176	0	ADIPO_HUMAN
1	7	15	30780	negative regulation of protein oligomerization	0.010176	0	INS_HUMAN
1	7	15	30780	negative regulation of tumor necrosis factor-mediated signaling pathway	0.010176	0	ADIPO_HUMAN
1	7	15	30780	positive regulation of podosome assembly	0.010176	0	TNFA_HUMAN
1	7	15	30780	positive regulation of superoxide anion generation	0.010176	0	TGFB1_HUMAN
1	7	15	30780	positive regulation of transcription regulatory region DNA binding	0.010176	0	TGFB1_HUMAN
1	7	15	30780	purine nucleotide salvage	0.010176	0	ADA_HUMAN
1	7	15	30780	receptor biosynthetic process	0.010176	0	TNFA_HUMAN
2	179	15	30780	regeneration	0.010176	0	TGFB1_HUMAN|IBP1_HUMAN
1	7	15	30780	regulation of chemokine (C-X-C motif) ligand 2 production	0.010176	0	TNFA_HUMAN
1	7	15	30780	regulation of low-density lipoprotein particle receptor biosynthetic process	0.010176	0	ADIPO_HUMAN
1	7	15	30780	regulation of metanephric glomerulus development	0.010176	0	ADIPO_HUMAN
1	7	15	30780	regulation of mucus secretion	0.010176	0	ADA_HUMAN
1	7	15	30780	regulatory T cell differentiation	0.010176	0	TGFB1_HUMAN
1	7	15	30780	transformed cell apoptotic process	0.010176	0	TNFA_HUMAN
1	7	15	30780	wound healing involved in inflammatory response	0.010176	0	TGFB1_HUMAN
2	186	15	30780	nucleoside biosynthetic process	0.010765	0	ADA_HUMAN|TGFB1_HUMAN
2	187	15	30780	glycosyl compound biosynthetic process	0.010843	0	ADA_HUMAN|TGFB1_HUMAN
1	8	15	30780	activation of MAPKKK activity	0.011192	0	TNFA_HUMAN
1	8	15	30780	complement activation, lectin pathway	0.011192	0	MBL2_HUMAN
1	8	15	30780	negative regulation of alkaline phosphatase activity	0.011192	0	TNFA_HUMAN
1	8	15	30780	negative regulation of DNA biosynthetic process	0.011192	0	ADIPO_HUMAN
1	8	15	30780	negative regulation of intrinsic apoptotic signaling pathway in response to oxidative stress	0.011192	0	INS_HUMAN
1	8	15	30780	negative regulation of vasodilation	0.011192	0	INS_HUMAN
1	8	15	30780	positive regulation of chronic inflammatory response	0.011192	0	TNFA_HUMAN
1	8	15	30780	positive regulation of interleukin-8 biosynthetic process	0.011192	0	TNFA_HUMAN
1	8	15	30780	regulation of circadian sleep/wake cycle, non-REM sleep	0.011192	0	ADA_HUMAN
1	8	15	30780	regulation of cytokine secretion involved in immune response	0.011192	0	TNFA_HUMAN
1	8	15	30780	regulation of hydrogen peroxide metabolic process	0.011192	0	HPT_HUMAN
1	8	15	30780	regulation of podosome assembly	0.011192	0	TNFA_HUMAN
2	192	15	30780	response to purine-containing compound	0.011192	0	TPA_HUMAN|ADIPO_HUMAN
2	195	15	30780	purine ribonucleoside monophosphate metabolic process	0.0114	0	ADA_HUMAN|TGFB1_HUMAN
2	196	15	30780	purine nucleoside monophosphate metabolic process	0.011461	0	ADA_HUMAN|TGFB1_HUMAN
2	196	15	30780	response to reactive oxygen species	0.011461	0	ADA_HUMAN|HPT_HUMAN
1	9	15	30780	antral ovarian follicle growth	0.012079	0	ESR1_HUMAN
1	9	15	30780	cellular response to epinephrine stimulus	0.012079	0	ADIPO_HUMAN
1	9	15	30780	disruption of cells of other organism involved in symbiotic interaction	0.012079	0	MBL2_HUMAN
1	9	15	30780	killing of cells in other organism involved in symbiotic interaction	0.012079	0	MBL2_HUMAN
1	9	15	30780	multicellular organismal protein metabolic process	0.012079	0	ACE_HUMAN
1	9	15	30780	negative regulation of amino acid transport	0.012079	0	TNFA_HUMAN
1	9	15	30780	negative regulation of B cell apoptotic process	0.012079	0	ADA_HUMAN
1	9	15	30780	negative regulation of granulocyte differentiation	0.012079	0	ADIPO_HUMAN
1	9	15	30780	negative regulation of protein autophosphorylation	0.012079	0	ADIPO_HUMAN
1	9	15	30780	peptide catabolic process	0.012079	0	ACE_HUMAN
1	9	15	30780	positive regulation of humoral immune response mediated by circulating immunoglobulin	0.012079	0	TNFA_HUMAN
1	9	15	30780	purine deoxyribonucleotide catabolic process	0.012079	0	ADA_HUMAN
2	204	15	30780	purine nucleotide biosynthetic process	0.012079	0	ADA_HUMAN|TGFB1_HUMAN
1	9	15	30780	regulation of intrinsic apoptotic signaling pathway in response to oxidative stress	0.012079	0	INS_HUMAN
1	9	15	30780	regulation of penile erection	0.012079	0	ADA_HUMAN
1	9	15	30780	response to epinephrine stimulus	0.012079	0	ADIPO_HUMAN
1	9	15	30780	tolerance induction	0.012079	0	TGFB1_HUMAN
1	10	15	30780	adenosine metabolic process	0.012915	0	ADA_HUMAN
1	10	15	30780	deoxyribonucleoside metabolic process	0.012915	0	ADA_HUMAN
1	10	15	30780	fatty acid homeostasis	0.012915	0	INS_HUMAN
1	10	15	30780	leukocyte tethering or rolling	0.012915	0	TNFA_HUMAN
1	10	15	30780	positive regulation of glycolysis	0.012915	0	INS_HUMAN
1	10	15	30780	positive regulation of necrotic cell death	0.012915	0	TNFA_HUMAN
1	10	15	30780	positive regulation of odontogenesis	0.012915	0	TGFB1_HUMAN
1	10	15	30780	regulation of branching involved in mammary gland duct morphogenesis	0.012915	0	TGFB1_HUMAN
1	10	15	30780	regulation of cAMP-dependent protein kinase activity	0.012915	0	ADIPO_HUMAN
1	10	15	30780	regulation of feeding behavior	0.012915	0	INS_HUMAN
1	10	15	30780	regulation of glycogen catabolic process	0.012915	0	INS_HUMAN
2	214	15	30780	regulation of lymphocyte proliferation	0.012915	0	ADA_HUMAN|TGFB1_HUMAN
2	215	15	30780	regulation of mononuclear cell proliferation	0.012915	0	ADA_HUMAN|TGFB1_HUMAN
1	10	15	30780	regulation of respiratory burst	0.012915	0	INS_HUMAN
1	10	15	30780	regulation of systemic arterial blood pressure by norepinephrine-epinephrine	0.012915	0	ADRB3_HUMAN
1	10	15	30780	response to host immune response	0.012915	0	TGFB1_HUMAN
1	10	15	30780	response to immune response of other organism involved in symbiotic interaction	0.012915	0	TGFB1_HUMAN
1	10	15	30780	SMAD protein import into nucleus	0.012915	0	TGFB1_HUMAN
2	220	15	30780	regulation of leukocyte proliferation	0.013242	0	ADA_HUMAN|TGFB1_HUMAN
2	220	15	30780	ribonucleoside monophosphate metabolic process	0.013242	0	ADA_HUMAN|TGFB1_HUMAN
1	11	15	30780	cellular response to dexamethasone stimulus	0.013825	0	TGFB1_HUMAN
1	11	15	30780	protein heterotrimerization	0.013825	0	ADIPO_HUMAN
1	11	15	30780	purine deoxyribonucleoside triphosphate metabolic process	0.013825	0	ADA_HUMAN
1	11	15	30780	regulation of calcidiol 1-monooxygenase activity	0.013825	0	TNFA_HUMAN
1	11	15	30780	regulation of glomerulus development	0.013825	0	ADIPO_HUMAN
1	11	15	30780	regulation of mononuclear cell migration	0.013825	0	TNFA_HUMAN
1	11	15	30780	response to defenses of other organism involved in symbiotic interaction	0.013825	0	TGFB1_HUMAN
1	11	15	30780	response to host	0.013825	0	TGFB1_HUMAN
1	11	15	30780	response to host defenses	0.013825	0	TGFB1_HUMAN
2	229	15	30780	purine-containing compound biosynthetic process	0.013994	0	ADA_HUMAN|TGFB1_HUMAN
2	230	15	30780	nucleoside monophosphate metabolic process	0.014093	0	ADA_HUMAN|TGFB1_HUMAN
1	12	15	30780	development of secondary female sexual characteristics	0.014647	0	TGFB1_HUMAN
1	12	15	30780	extracellular matrix assembly	0.014647	0	TGFB1_HUMAN
1	12	15	30780	mammary gland branching involved in pregnancy	0.014647	0	ESR1_HUMAN
1	12	15	30780	necrotic cell death	0.014647	0	TNFA_HUMAN
1	12	15	30780	negative regulation of glucose import	0.014647	0	TNFA_HUMAN
1	12	15	30780	negative regulation of macrophage differentiation	0.014647	0	ADIPO_HUMAN
1	12	15	30780	positive regulation of fever generation	0.014647	0	TNFA_HUMAN
1	12	15	30780	positive regulation of hair follicle development	0.014647	0	TNFA_HUMAN
1	12	15	30780	positive regulation of myeloid cell apoptotic process	0.014647	0	ADIPO_HUMAN
1	12	15	30780	positive regulation of translational initiation	0.014647	0	TNFA_HUMAN
1	12	15	30780	regulation of branching involved in prostate gland morphogenesis	0.014647	0	ESR1_HUMAN
1	12	15	30780	regulation of fever generation	0.014647	0	TNFA_HUMAN
1	12	15	30780	regulation of glycogen (starch) synthase activity	0.014647	0	ADIPO_HUMAN
1	12	15	30780	regulation of protein kinase A signaling cascade	0.014647	0	ADIPO_HUMAN
1	12	15	30780	regulation of tumor necrosis factor-mediated signaling pathway	0.014647	0	ADIPO_HUMAN
2	238	15	30780	negative regulation of intracellular protein kinase cascade	0.014649	0	ADIPO_HUMAN|ESR1_HUMAN
1	13	15	30780	angiotensin maturation	0.015362	0	ACE_HUMAN
1	13	15	30780	epithelial cell proliferation involved in salivary gland morphogenesis	0.015362	0	TNFA_HUMAN
1	13	15	30780	hematopoietic stem cell differentiation	0.015362	0	ACE_HUMAN
1	13	15	30780	hyaluronan catabolic process	0.015362	0	TGFB1_HUMAN
1	13	15	30780	negative regulation of T cell apoptotic process	0.015362	0	ADA_HUMAN
1	13	15	30780	positive regulation of fibroblast migration	0.015362	0	TGFB1_HUMAN
1	13	15	30780	positive regulation of interleukin-17 production	0.015362	0	TGFB1_HUMAN
1	13	15	30780	positive regulation of membrane protein ectodomain proteolysis	0.015362	0	TNFA_HUMAN
1	13	15	30780	positive regulation of protein autophosphorylation	0.015362	0	INS_HUMAN
1	13	15	30780	positive regulation of protein dephosphorylation	0.015362	0	TGFB1_HUMAN
1	13	15	30780	regulation of branching involved in lung morphogenesis	0.015362	0	TNFA_HUMAN
1	13	15	30780	regulation of exit from mitosis	0.015362	0	TGFB1_HUMAN
1	13	15	30780	regulation of interleukin-8 biosynthetic process	0.015362	0	TNFA_HUMAN
1	13	15	30780	regulation of NFAT protein import into nucleus	0.015362	0	TNFA_HUMAN
1	13	15	30780	regulation of protein localization to cell surface	0.015362	0	TNFA_HUMAN
1	13	15	30780	regulation of superoxide anion generation	0.015362	0	TGFB1_HUMAN
1	13	15	30780	regulation of vitamin D biosynthetic process	0.015362	0	TNFA_HUMAN
1	13	15	30780	SMAD protein complex assembly	0.015362	0	TGFB1_HUMAN
1	13	15	30780	zymogen activation	0.015362	0	TPA_HUMAN
1	14	15	30780	chronic inflammatory response	0.016198	0	TNFA_HUMAN
1	14	15	30780	lymph node development	0.016198	0	TGFB1_HUMAN
1	14	15	30780	positive regulation of dephosphorylation	0.016198	0	TGFB1_HUMAN
1	14	15	30780	positive regulation of glycogen biosynthetic process	0.016198	0	INS_HUMAN
1	14	15	30780	positive regulation of heat generation	0.016198	0	TNFA_HUMAN
1	14	15	30780	positive regulation of inflammatory response to antigenic stimulus	0.016198	0	TNFA_HUMAN
1	14	15	30780	positive regulation of organelle assembly	0.016198	0	TNFA_HUMAN
1	14	15	30780	positive regulation of peptidyl-threonine phosphorylation	0.016198	0	TGFB1_HUMAN
1	14	15	30780	regulation of blood volume by renin-angiotensin	0.016198	0	ACE_HUMAN
1	14	15	30780	regulation of humoral immune response mediated by circulating immunoglobulin	0.016198	0	TNFA_HUMAN
1	14	15	30780	regulation of L-glutamate transport	0.016198	0	TNFA_HUMAN
1	14	15	30780	regulation of thymocyte apoptotic process	0.016198	0	ADA_HUMAN
1	14	15	30780	response to dexamethasone stimulus	0.016198	0	TGFB1_HUMAN
1	15	15	30780	arachidonic acid secretion	0.016829	0	ACE_HUMAN
1	15	15	30780	cranial suture morphogenesis	0.016829	0	TGFB1_HUMAN
1	15	15	30780	icosanoid secretion	0.016829	0	ACE_HUMAN
1	15	15	30780	myeloid dendritic cell differentiation	0.016829	0	TGFB1_HUMAN
1	15	15	30780	negative regulation of cytokine production involved in immune response	0.016829	0	TGFB1_HUMAN
1	15	15	30780	negative regulation of glycogen metabolic process	0.016829	0	INS_HUMAN
1	15	15	30780	negative regulation of myoblast differentiation	0.016829	0	TGFB1_HUMAN
1	15	15	30780	negative regulation of production of molecular mediator of immune response	0.016829	0	TGFB1_HUMAN
1	15	15	30780	negative regulation of smooth muscle cell migration	0.016829	0	ADIPO_HUMAN
1	15	15	30780	pathway-restricted SMAD protein phosphorylation	0.016829	0	TGFB1_HUMAN
1	15	15	30780	positive regulation of chemokine biosynthetic process	0.016829	0	TNFA_HUMAN
1	15	15	30780	positive regulation of dendrite development	0.016829	0	CRP_HUMAN
1	15	15	30780	positive regulation of T cell differentiation in thymus	0.016829	0	ADA_HUMAN
1	15	15	30780	prostate epithelial cord arborization involved in prostate glandular acinus morphogenesis	0.016829	0	ESR1_HUMAN
1	15	15	30780	prostate glandular acinus morphogenesis	0.016829	0	ESR1_HUMAN
1	15	15	30780	regulation of germinal center formation	0.016829	0	ADA_HUMAN
1	15	15	30780	regulation of heat generation	0.016829	0	TNFA_HUMAN
1	15	15	30780	regulation of vitamin metabolic process	0.016829	0	TNFA_HUMAN
1	15	15	30780	response to laminar fluid shear stress	0.016829	0	TGFB1_HUMAN
1	16	15	30780	cellular response to catecholamine stimulus	0.017338	0	ADIPO_HUMAN
1	16	15	30780	cellular response to monoamine stimulus	0.017338	0	ADIPO_HUMAN
1	16	15	30780	development of secondary sexual characteristics	0.017338	0	TGFB1_HUMAN
1	16	15	30780	fatty acid derivative transport	0.017338	0	ACE_HUMAN
1	16	15	30780	histamine secretion	0.017338	0	ADA_HUMAN
1	16	15	30780	icosanoid transport	0.017338	0	ACE_HUMAN
1	16	15	30780	intracellular estrogen receptor signaling pathway	0.017338	0	ESR1_HUMAN
1	16	15	30780	negative regulation of acute inflammatory response	0.017338	0	INS_HUMAN
1	16	15	30780	negative regulation of leukocyte migration	0.017338	0	ADA_HUMAN
1	16	15	30780	negative regulation of organic acid transport	0.017338	0	TNFA_HUMAN
1	16	15	30780	negative regulation of systemic arterial blood pressure	0.017338	0	ADRB3_HUMAN
1	16	15	30780	positive regulation of B cell mediated immunity	0.017338	0	TNFA_HUMAN
1	16	15	30780	positive regulation of glycogen metabolic process	0.017338	0	INS_HUMAN
1	16	15	30780	positive regulation of immunoglobulin mediated immune response	0.017338	0	TNFA_HUMAN
1	16	15	30780	positive regulation of SMAD protein import into nucleus	0.017338	0	TGFB1_HUMAN
1	16	15	30780	purine deoxyribonucleotide metabolic process	0.017338	0	ADA_HUMAN
1	16	15	30780	purine nucleobase biosynthetic process	0.017338	0	ADA_HUMAN
1	16	15	30780	regulation of angiotensin levels in blood	0.017338	0	ACE_HUMAN
1	16	15	30780	regulation of angiotensin metabolic process	0.017338	0	ACE_HUMAN
1	16	15	30780	regulation of chronic inflammatory response	0.017338	0	TNFA_HUMAN
1	16	15	30780	regulation of circadian sleep/wake cycle	0.017338	0	ADA_HUMAN
1	16	15	30780	regulation of circadian sleep/wake cycle, sleep	0.017338	0	ADA_HUMAN
1	16	15	30780	regulation of immunoglobulin secretion	0.017338	0	TNFA_HUMAN
1	16	15	30780	regulation of necrotic cell death	0.017338	0	TNFA_HUMAN
2	277	15	30780	lymphocyte differentiation	0.017457	0	ADA_HUMAN|TGFB1_HUMAN
1	17	15	30780	craniofacial suture morphogenesis	0.018068	0	TGFB1_HUMAN
1	17	15	30780	mature B cell differentiation involved in immune response	0.018068	0	ADA_HUMAN
1	17	15	30780	negative regulation of platelet-derived growth factor receptor signaling pathway	0.018068	0	ADIPO_HUMAN
1	17	15	30780	nucleotide salvage	0.018068	0	ADA_HUMAN
1	17	15	30780	positive regulation of steroid biosynthetic process	0.018068	0	TNFA_HUMAN
1	17	15	30780	positive regulation of T cell receptor signaling pathway	0.018068	0	ADA_HUMAN
1	17	15	30780	regulation of B cell apoptotic process	0.018068	0	ADA_HUMAN
1	17	15	30780	regulation of membrane protein ectodomain proteolysis	0.018068	0	TNFA_HUMAN
1	17	15	30780	regulation of protein dephosphorylation	0.018068	0	TGFB1_HUMAN
1	17	15	30780	response to catecholamine stimulus	0.018068	0	ADIPO_HUMAN
1	17	15	30780	response to monoamine stimulus	0.018068	0	ADIPO_HUMAN
1	17	15	30780	vagina development	0.018068	0	ESR1_HUMAN
1	18	15	30780	deoxyribose phosphate catabolic process	0.01877	0	ADA_HUMAN
1	18	15	30780	modulation by virus of host process	0.01877	0	TGFB1_HUMAN
1	18	15	30780	positive regulation of osteoclast differentiation	0.01877	0	TNFA_HUMAN
1	18	15	30780	purine-containing compound salvage	0.01877	0	ADA_HUMAN
1	18	15	30780	receptor catabolic process	0.01877	0	TGFB1_HUMAN
1	18	15	30780	regulation of branching involved in salivary gland morphogenesis	0.01877	0	TNFA_HUMAN
1	18	15	30780	regulation of cell-cell adhesion mediated by integrin	0.01877	0	ADA_HUMAN
1	18	15	30780	regulation of fibroblast migration	0.01877	0	TGFB1_HUMAN
1	18	15	30780	regulation of receptor biosynthetic process	0.01877	0	ADIPO_HUMAN
1	18	15	30780	regulation of SMAD protein import into nucleus	0.01877	0	TGFB1_HUMAN
1	18	15	30780	regulation of systemic arterial blood pressure by circulatory renin-angiotensin	0.01877	0	ACE_HUMAN
1	18	15	30780	response to dietary excess	0.01877	0	ADRB3_HUMAN
1	18	15	30780	uterus development	0.01877	0	ESR1_HUMAN
2	299	15	30780	kidney development	0.01949	0	ADIPO_HUMAN|ACE_HUMAN
1	19	15	30780	histamine transport	0.019557	0	ADA_HUMAN
1	19	15	30780	myeloid dendritic cell activation	0.019557	0	TGFB1_HUMAN
1	19	15	30780	negative regulation of glucose transport	0.019557	0	TNFA_HUMAN
1	19	15	30780	Peyer's patch development	0.019557	0	ADA_HUMAN
1	19	15	30780	positive regulation of histone deacetylation	0.019557	0	TGFB1_HUMAN
1	19	15	30780	positive regulation of insulin receptor signaling pathway	0.019557	0	INS_HUMAN
1	19	15	30780	prostate gland growth	0.019557	0	ESR1_HUMAN
1	19	15	30780	regulation of granulocyte differentiation	0.019557	0	ADIPO_HUMAN
1	19	15	30780	regulation of macrophage cytokine production	0.019557	0	TGFB1_HUMAN
1	19	15	30780	regulation of response to reactive oxygen species	0.019557	0	HPT_HUMAN
2	305	15	30780	purine nucleoside triphosphate metabolic process	0.019969	0	ADA_HUMAN|TGFB1_HUMAN
1	20	15	30780	cellular response to estrogen stimulus	0.020324	0	ESR1_HUMAN
1	20	15	30780	modulation by symbiont of host cellular process	0.020324	0	TGFB1_HUMAN
1	20	15	30780	mucosal-associated lymphoid tissue development	0.020324	0	ADA_HUMAN
1	20	15	30780	negative regulation of skeletal muscle tissue development	0.020324	0	TGFB1_HUMAN
1	20	15	30780	positive regulation of humoral immune response	0.020324	0	TNFA_HUMAN
1	20	15	30780	positive regulation of interleukin-8 production	0.020324	0	ADIPO_HUMAN
1	20	15	30780	regulation of chemokine biosynthetic process	0.020324	0	TNFA_HUMAN
1	20	15	30780	regulation of epithelial cell differentiation involved in kidney development	0.020324	0	ADIPO_HUMAN
2	311	15	30780	positive regulation of lymphocyte activation	0.02047	0	ADA_HUMAN|TGFB1_HUMAN
1	21	15	30780	azole transport	0.020931	0	ADA_HUMAN
1	21	15	30780	disruption of cells of other organism	0.020931	0	MBL2_HUMAN
1	21	15	30780	killing of cells of other organism	0.020931	0	MBL2_HUMAN
1	21	15	30780	mature B cell differentiation	0.020931	0	ADA_HUMAN
1	21	15	30780	negative regulation of blood vessel endothelial cell migration	0.020931	0	TGFB1_HUMAN
1	21	15	30780	negative regulation of innate immune response	0.020931	0	INS_HUMAN
1	21	15	30780	negative regulation of lymphocyte apoptotic process	0.020931	0	ADA_HUMAN
1	21	15	30780	positive regulation of blood vessel endothelial cell migration	0.020931	0	TGFB1_HUMAN
1	21	15	30780	regulation of hair follicle development	0.020931	0	TNFA_HUMAN
1	21	15	30780	regulation of interleukin-17 production	0.020931	0	TGFB1_HUMAN
1	21	15	30780	regulation of platelet-derived growth factor receptor signaling pathway	0.020931	0	ADIPO_HUMAN
2	323	15	30780	cellular process involved in reproduction in multicellular organism	0.021544	0	SHBG_HUMAN|TGFB1_HUMAN
1	22	15	30780	circadian sleep/wake cycle process	0.021563	0	ADA_HUMAN
1	22	15	30780	germ cell migration	0.021563	0	TGFB1_HUMAN
1	22	15	30780	low-density lipoprotein particle clearance	0.021563	0	ADIPO_HUMAN
1	22	15	30780	negative regulation of amine transport	0.021563	0	TNFA_HUMAN
1	22	15	30780	negative regulation of fatty acid metabolic process	0.021563	0	INS_HUMAN
1	22	15	30780	prostate glandular acinus development	0.021563	0	ESR1_HUMAN
1	22	15	30780	response to disaccharide stimulus	0.021563	0	ADIPO_HUMAN
1	22	15	30780	response to sucrose stimulus	0.021563	0	ADIPO_HUMAN
1	23	15	30780	deoxyribonucleotide catabolic process	0.022149	0	ADA_HUMAN
1	23	15	30780	negative regulation of mitotic cell cycle	0.022149	0	TGFB1_HUMAN
1	23	15	30780	negative regulation of reactive oxygen species metabolic process	0.022149	0	HPT_HUMAN
1	23	15	30780	positive regulation of antigen receptor-mediated signaling pathway	0.022149	0	ADA_HUMAN
1	23	15	30780	positive regulation of cholesterol efflux	0.022149	0	ADIPO_HUMAN
1	23	15	30780	positive regulation of collagen biosynthetic process	0.022149	0	TGFB1_HUMAN
1	23	15	30780	positive regulation of collagen metabolic process	0.022149	0	TGFB1_HUMAN
1	23	15	30780	positive regulation of histone acetylation	0.022149	0	TGFB1_HUMAN
1	23	15	30780	positive regulation of isotype switching	0.022149	0	TGFB1_HUMAN
2	332	15	30780	positive regulation of leukocyte activation	0.022149	0	ADA_HUMAN|TGFB1_HUMAN
1	23	15	30780	regulation of alkaline phosphatase activity	0.022149	0	TNFA_HUMAN
1	23	15	30780	regulation of T cell apoptotic process	0.022149	0	ADA_HUMAN
1	23	15	30780	regulation of transcription regulatory region DNA binding	0.022149	0	TGFB1_HUMAN
2	339	15	30780	nucleoside triphosphate metabolic process	0.022836	0	ADA_HUMAN|TGFB1_HUMAN
1	24	15	30780	positive regulation of branching involved in ureteric bud morphogenesis	0.022836	0	TGFB1_HUMAN
1	24	15	30780	positive regulation of heart rate	0.022836	0	ADA_HUMAN
1	24	15	30780	positive regulation of peptidyl-lysine acetylation	0.022836	0	TGFB1_HUMAN
1	24	15	30780	positive regulation of protein acetylation	0.022836	0	TGFB1_HUMAN
1	24	15	30780	regulation of DNA biosynthetic process	0.022836	0	ADIPO_HUMAN
1	24	15	30780	regulation of macrophage differentiation	0.022836	0	ADIPO_HUMAN
1	24	15	30780	regulation of peptidyl-threonine phosphorylation	0.022836	0	TGFB1_HUMAN
1	24	15	30780	regulation of protein oligomerization	0.022836	0	INS_HUMAN
1	25	15	30780	branching involved in prostate gland morphogenesis	0.023359	0	ESR1_HUMAN
1	25	15	30780	circadian sleep/wake cycle	0.023359	0	ADA_HUMAN
1	25	15	30780	defense response to fungus	0.023359	0	TGFB1_HUMAN
1	25	15	30780	female genitalia development	0.023359	0	ESR1_HUMAN
1	25	15	30780	negative regulation of calcium ion transport	0.023359	0	TGFB1_HUMAN
1	25	15	30780	negative regulation of multicellular organism growth	0.023359	0	ADRB3_HUMAN
1	25	15	30780	nucleobase biosynthetic process	0.023359	0	ADA_HUMAN
2	347	15	30780	positive regulation of cell activation	0.023359	0	ADA_HUMAN|TGFB1_HUMAN
1	25	15	30780	positive regulation of cholesterol transport	0.023359	0	ADIPO_HUMAN
1	25	15	30780	positive regulation of DNA recombination	0.023359	0	TGFB1_HUMAN
1	25	15	30780	positive regulation of protein deacetylation	0.023359	0	TGFB1_HUMAN
1	25	15	30780	positive regulation of sterol transport	0.023359	0	ADIPO_HUMAN
1	25	15	30780	regulation of glycolysis	0.023359	0	INS_HUMAN
1	25	15	30780	regulation of hair cycle	0.023359	0	TNFA_HUMAN
1	25	15	30780	response to lead ion	0.023359	0	CRP_HUMAN
1	26	15	30780	mammary gland epithelial cell proliferation	0.024112	0	ESR1_HUMAN
1	26	15	30780	positive regulation of NF-kappaB import into nucleus	0.024112	0	TNFA_HUMAN
1	26	15	30780	positive regulation of steroid metabolic process	0.024112	0	TNFA_HUMAN
1	26	15	30780	regulation of collagen biosynthetic process	0.024112	0	TGFB1_HUMAN
1	26	15	30780	skeletal muscle contraction	0.024112	0	TNFA_HUMAN
2	360	15	30780	regulation of T cell activation	0.024738	0	ADA_HUMAN|TGFB1_HUMAN
1	27	15	30780	modification by host of symbiont morphology or physiology	0.024853	0	MBL2_HUMAN
1	27	15	30780	positive regulation of smooth muscle contraction	0.024853	0	ADA_HUMAN
1	27	15	30780	regulation of collagen metabolic process	0.024853	0	TGFB1_HUMAN
1	27	15	30780	regulation of inflammatory response to antigenic stimulus	0.024853	0	TNFA_HUMAN
1	27	15	30780	regulation of metanephros development	0.024853	0	ADIPO_HUMAN
1	28	15	30780	cellular extravasation	0.02553	0	TNFA_HUMAN
2	369	15	30780	nucleotide biosynthetic process	0.02553	0	ADA_HUMAN|TGFB1_HUMAN
1	28	15	30780	positive regulation of protein complex disassembly	0.02553	0	TNFA_HUMAN
1	28	15	30780	regulation of superoxide metabolic process	0.02553	0	TGFB1_HUMAN
1	28	15	30780	response to vitamin D	0.02553	0	TGFB1_HUMAN
1	28	15	30780	temperature homeostasis	0.02553	0	ADRB3_HUMAN
1	29	15	30780	circadian behavior	0.026195	0	ADA_HUMAN
1	29	15	30780	extrinsic apoptotic signaling pathway via death domain receptors	0.026195	0	TNFA_HUMAN
1	29	15	30780	positive regulation of heart contraction	0.026195	0	ADA_HUMAN
1	29	15	30780	positive regulation vascular endothelial growth factor production	0.026195	0	TGFB1_HUMAN
1	29	15	30780	regulation of branching involved in ureteric bud morphogenesis	0.026195	0	TGFB1_HUMAN
1	29	15	30780	regulation of cholesterol efflux	0.026195	0	ADIPO_HUMAN
1	30	15	30780	activation of protein kinase B activity	0.026687	0	INS_HUMAN
1	30	15	30780	cellular response to glucocorticoid stimulus	0.026687	0	TGFB1_HUMAN
1	30	15	30780	cellular response to ketone	0.026687	0	TGFB1_HUMAN
1	30	15	30780	dendritic cell differentiation	0.026687	0	TGFB1_HUMAN
1	30	15	30780	deoxyribonucleoside triphosphate metabolic process	0.026687	0	ADA_HUMAN
1	30	15	30780	negative regulation of cytokine secretion	0.026687	0	TNFA_HUMAN
1	30	15	30780	negative regulation of interleukin-6 production	0.026687	0	TNFA_HUMAN
2	382	15	30780	nucleoside phosphate biosynthetic process	0.026687	0	ADA_HUMAN|TGFB1_HUMAN
1	30	15	30780	positive regulation of acute inflammatory response	0.026687	0	TNFA_HUMAN
1	30	15	30780	positive regulation of calcium-mediated signaling	0.026687	0	ADA_HUMAN
1	30	15	30780	regulation of isotype switching	0.026687	0	TGFB1_HUMAN
1	30	15	30780	regulation of smooth muscle cell differentiation	0.026687	0	TGFB1_HUMAN
1	30	15	30780	regulation of systemic arterial blood pressure by renin-angiotensin	0.026687	0	ACE_HUMAN
1	30	15	30780	response to cholesterol	0.026687	0	TGFB1_HUMAN
2	386	15	30780	purine ribonucleoside metabolic process	0.027034	0	ADA_HUMAN|TGFB1_HUMAN
1	31	15	30780	cellular response to corticosteroid stimulus	0.027164	0	TGFB1_HUMAN
1	31	15	30780	lens fiber cell differentiation	0.027164	0	TGFB1_HUMAN
1	31	15	30780	negative regulation of cytokine-mediated signaling pathway	0.027164	0	ADIPO_HUMAN
2	389	15	30780	purine nucleoside metabolic process	0.027164	0	ADA_HUMAN|TGFB1_HUMAN
1	31	15	30780	regulation of myoblast differentiation	0.027164	0	TGFB1_HUMAN
1	31	15	30780	response to sterol	0.027164	0	TGFB1_HUMAN
1	31	15	30780	rhythmic behavior	0.027164	0	ADA_HUMAN
2	390	15	30780	carbohydrate derivative catabolic process	0.027243	0	ADA_HUMAN|TGFB1_HUMAN
1	32	15	30780	activation of adenylate cyclase activity	0.027843	0	ADRB3_HUMAN
1	32	15	30780	inflammatory response to antigenic stimulus	0.027843	0	TNFA_HUMAN
1	32	15	30780	interaction with symbiont	0.027843	0	MBL2_HUMAN
1	32	15	30780	positive regulation of phosphatidylinositol 3-kinase activity	0.027843	0	TGFB1_HUMAN
1	32	15	30780	response to salt stress	0.027843	0	TNFA_HUMAN
1	33	15	30780	acid secretion	0.028512	0	ACE_HUMAN
1	33	15	30780	positive regulation of lipid kinase activity	0.028512	0	TGFB1_HUMAN
1	33	15	30780	positive regulation of pathway-restricted SMAD protein phosphorylation	0.028512	0	TGFB1_HUMAN
1	33	15	30780	regulation of histone deacetylation	0.028512	0	TGFB1_HUMAN
1	33	15	30780	regulation of myeloid cell apoptotic process	0.028512	0	ADIPO_HUMAN
1	33	15	30780	response to fluid shear stress	0.028512	0	TGFB1_HUMAN
1	34	15	30780	cellular response to alkaloid	0.029087	0	TNFA_HUMAN
1	34	15	30780	eating behavior	0.029087	0	ADRB3_HUMAN
1	34	15	30780	fibrinolysis	0.029087	0	TPA_HUMAN
1	34	15	30780	hyaluronan metabolic process	0.029087	0	TGFB1_HUMAN
1	34	15	30780	negative regulation of endothelial cell migration	0.029087	0	TGFB1_HUMAN
1	34	15	30780	positive regulation of DNA binding	0.029087	0	TGFB1_HUMAN
1	34	15	30780	positive regulation of epidermis development	0.029087	0	TNFA_HUMAN
1	34	15	30780	positive regulation of epithelial to mesenchymal transition	0.029087	0	TGFB1_HUMAN
1	34	15	30780	positive regulation of glucose metabolic process	0.029087	0	INS_HUMAN
1	34	15	30780	regulation of odontogenesis	0.029087	0	TGFB1_HUMAN
1	35	15	30780	negative regulation of extrinsic apoptotic signaling pathway in absence of ligand	0.029651	0	TNFA_HUMAN
1	35	15	30780	negative regulation of neuroblast proliferation	0.029651	0	TGFB1_HUMAN
1	35	15	30780	negative regulation of signal transduction in absence of ligand	0.029651	0	TNFA_HUMAN
1	35	15	30780	negative regulation of striated muscle tissue development	0.029651	0	TGFB1_HUMAN
1	35	15	30780	positive regulation of cellular response to insulin stimulus	0.029651	0	INS_HUMAN
1	35	15	30780	regulation of carbohydrate catabolic process	0.029651	0	INS_HUMAN
1	35	15	30780	regulation of cellular carbohydrate catabolic process	0.029651	0	INS_HUMAN
1	35	15	30780	regulation of phosphatidylinositol 3-kinase activity	0.029651	0	TGFB1_HUMAN
1	35	15	30780	trophectodermal cell differentiation	0.029651	0	ADA_HUMAN
1	35	15	30780	tumor necrosis factor-mediated signaling pathway	0.029651	0	TNFA_HUMAN
1	36	15	30780	drug transport	0.03029	0	ADA_HUMAN
1	36	15	30780	negative regulation of response to cytokine stimulus	0.03029	0	ADIPO_HUMAN
1	36	15	30780	positive regulation of fatty acid metabolic process	0.03029	0	ADIPO_HUMAN
1	36	15	30780	protein trimerization	0.03029	0	ADIPO_HUMAN
1	36	15	30780	smooth muscle cell migration	0.03029	0	TPA_HUMAN
2	425	15	30780	ribonucleoside metabolic process	0.030747	0	ADA_HUMAN|TGFB1_HUMAN
1	37	15	30780	negative regulation of leukocyte apoptotic process	0.030891	0	ADA_HUMAN
1	37	15	30780	negative regulation of viral genome replication	0.030891	0	TNFA_HUMAN
1	37	15	30780	plasma lipoprotein particle clearance	0.030891	0	ADIPO_HUMAN
1	37	15	30780	positive regulation of muscle contraction	0.030891	0	ADA_HUMAN
1	38	15	30780	negative regulation of muscle tissue development	0.031512	0	TGFB1_HUMAN
1	38	15	30780	peptide hormone processing	0.031512	0	ACE_HUMAN
1	38	15	30780	positive regulation of transcription factor import into nucleus	0.031512	0	TNFA_HUMAN
1	38	15	30780	regulation of amino acid transport	0.031512	0	TNFA_HUMAN
1	38	15	30780	regulation of glucan biosynthetic process	0.031512	0	INS_HUMAN
1	38	15	30780	regulation of glycogen biosynthetic process	0.031512	0	INS_HUMAN
1	38	15	30780	T cell homeostasis	0.031512	0	TGFB1_HUMAN
1	39	15	30780	face morphogenesis	0.032154	0	TGFB1_HUMAN
1	39	15	30780	membrane hyperpolarization	0.032154	0	ADIPO_HUMAN
1	39	15	30780	negative regulation of muscle cell differentiation	0.032154	0	TGFB1_HUMAN
1	39	15	30780	negative regulation of muscle organ development	0.032154	0	TGFB1_HUMAN
1	39	15	30780	positive regulation of adenylate cyclase activity	0.032154	0	ADRB3_HUMAN
1	39	15	30780	response to nicotine	0.032154	0	TNFA_HUMAN
1	40	15	30780	lipid storage	0.032759	0	TNFA_HUMAN
1	40	15	30780	regulation of glycogen metabolic process	0.032759	0	INS_HUMAN
1	40	15	30780	regulation of lipid kinase activity	0.032759	0	TGFB1_HUMAN
1	40	15	30780	regulation of pathway-restricted SMAD protein phosphorylation	0.032759	0	TGFB1_HUMAN
1	40	15	30780	response to fungus	0.032759	0	TGFB1_HUMAN
1	41	15	30780	long-chain fatty acid transport	0.033264	0	ACE_HUMAN
1	41	15	30780	negative regulation of epithelial cell migration	0.033264	0	TGFB1_HUMAN
1	41	15	30780	negative regulation of homeostatic process	0.033264	0	TGFB1_HUMAN
1	41	15	30780	negative regulation of stem cell proliferation	0.033264	0	TGFB1_HUMAN
1	41	15	30780	positive regulation of blood pressure	0.033264	0	ADIPO_HUMAN
1	41	15	30780	positive regulation of cell-cell adhesion	0.033264	0	TNFA_HUMAN
1	41	15	30780	positive regulation of vasodilation	0.033264	0	INS_HUMAN
1	41	15	30780	regulation of lymphocyte apoptotic process	0.033264	0	ADA_HUMAN
1	41	15	30780	response to morphine	0.033264	0	ADA_HUMAN
2	452	15	30780	modification of morphology or physiology of other organism involved in symbiotic interaction	0.03342	0	MBL2_HUMAN|TGFB1_HUMAN
1	42	15	30780	cellular metabolic compound salvage	0.033699	0	ADA_HUMAN
1	42	15	30780	multicellular organismal movement	0.033699	0	TNFA_HUMAN
1	42	15	30780	musculoskeletal movement	0.033699	0	TNFA_HUMAN
1	42	15	30780	osteoclast differentiation	0.033699	0	TNFA_HUMAN
1	42	15	30780	positive regulation of B cell proliferation	0.033699	0	ADA_HUMAN
1	42	15	30780	positive regulation of cyclase activity	0.033699	0	ADRB3_HUMAN
1	42	15	30780	regulation of circadian rhythm	0.033699	0	ADA_HUMAN
1	42	15	30780	regulation of systemic arterial blood pressure by hormone	0.033699	0	ACE_HUMAN
1	42	15	30780	regulation of T cell receptor signaling pathway	0.033699	0	ADA_HUMAN
1	42	15	30780	response to isoquinoline alkaloid	0.033699	0	ADA_HUMAN
1	43	15	30780	muscle cell migration	0.034339	0	TPA_HUMAN
1	43	15	30780	negative regulation of ossification	0.034339	0	TGFB1_HUMAN
1	43	15	30780	positive regulation of myeloid leukocyte differentiation	0.034339	0	TNFA_HUMAN
1	43	15	30780	regulation of blood vessel endothelial cell migration	0.034339	0	TGFB1_HUMAN
2	464	15	30780	modification of morphology or physiology of other organism	0.034536	0	MBL2_HUMAN|TGFB1_HUMAN
1	44	15	30780	head morphogenesis	0.034724	0	TGFB1_HUMAN
1	44	15	30780	hematopoietic progenitor cell differentiation	0.034724	0	TGFB1_HUMAN
1	44	15	30780	negative regulation of tumor necrosis factor production	0.034724	0	ADIPO_HUMAN
2	466	15	30780	nucleoside metabolic process	0.034724	0	ADA_HUMAN|TGFB1_HUMAN
1	44	15	30780	positive regulation of lyase activity	0.034724	0	ADRB3_HUMAN
1	44	15	30780	protein export from nucleus	0.034724	0	TGFB1_HUMAN
1	44	15	30780	regulation of cholesterol transport	0.034724	0	ADIPO_HUMAN
1	44	15	30780	regulation of organelle assembly	0.034724	0	TNFA_HUMAN
1	44	15	30780	regulation of sterol transport	0.034724	0	ADIPO_HUMAN
1	44	15	30780	regulation of T cell differentiation in thymus	0.034724	0	ADA_HUMAN
1	44	15	30780	synaptic transmission, glutamatergic	0.034724	0	TPA_HUMAN
2	470	15	30780	cellular metal ion homeostasis	0.035	0	HPT_HUMAN|TGFB1_HUMAN
2	472	15	30780	regulation of lymphocyte activation	0.035248	0	ADA_HUMAN|TGFB1_HUMAN
1	45	15	30780	androgen metabolic process	0.035286	0	ESR1_HUMAN
1	45	15	30780	negative regulation of synaptic transmission	0.035286	0	ADIPO_HUMAN
1	45	15	30780	positive regulation of cellular carbohydrate metabolic process	0.035286	0	INS_HUMAN
2	473	15	30780	purine nucleotide metabolic process	0.035286	0	ADA_HUMAN|TGFB1_HUMAN
1	45	15	30780	regulation of cell adhesion mediated by integrin	0.035286	0	ADA_HUMAN
1	46	15	30780	cellular response to calcium ion	0.035872	0	CRP_HUMAN
1	46	15	30780	negative regulation of intrinsic apoptotic signaling pathway	0.035872	0	INS_HUMAN
1	46	15	30780	positive regulation of interferon-gamma production	0.035872	0	TNFA_HUMAN
1	46	15	30780	regulation of calcium-mediated signaling	0.035872	0	ADA_HUMAN
1	46	15	30780	regulation of histone acetylation	0.035872	0	TGFB1_HUMAN
2	481	15	30780	glycosyl compound metabolic process	0.03613	0	ADA_HUMAN|TGFB1_HUMAN
1	47	15	30780	2'-deoxyribonucleotide metabolic process	0.03642	0	ADA_HUMAN
1	47	15	30780	positive regulation of bone mineralization	0.03642	0	TGFB1_HUMAN
1	47	15	30780	regulation of vascular endothelial growth factor production	0.03642	0	TGFB1_HUMAN
1	47	15	30780	response to progesterone stimulus	0.03642	0	TGFB1_HUMAN
1	47	15	30780	vasodilation	0.03642	0	ADRB3_HUMAN
1	48	15	30780	negative regulation of viral process	0.03709	0	TNFA_HUMAN
1	48	15	30780	prostate gland epithelium morphogenesis	0.03709	0	ESR1_HUMAN
1	48	15	30780	regulation of peptidyl-lysine acetylation	0.03709	0	TGFB1_HUMAN
1	49	15	30780	deoxyribose phosphate metabolic process	0.037625	0	ADA_HUMAN
1	49	15	30780	negative regulation of neural precursor cell proliferation	0.037625	0	TGFB1_HUMAN
1	49	15	30780	negative regulation of transmission of nerve impulse	0.037625	0	ADIPO_HUMAN
1	49	15	30780	positive regulation of alpha-beta T cell differentiation	0.037625	0	ADA_HUMAN
1	49	15	30780	positive regulation of biomineral tissue development	0.037625	0	TGFB1_HUMAN
1	49	15	30780	regulation of NF-kappaB import into nucleus	0.037625	0	TNFA_HUMAN
1	49	15	30780	regulation of protein acetylation	0.037625	0	TGFB1_HUMAN
2	500	15	30780	cellular cation homeostasis	0.038153	0	HPT_HUMAN|TGFB1_HUMAN
1	50	15	30780	mammary gland alveolus development	0.038153	0	ESR1_HUMAN
1	50	15	30780	mammary gland lobule development	0.038153	0	ESR1_HUMAN
1	50	15	30780	negative regulation of smooth muscle cell proliferation	0.038153	0	ADIPO_HUMAN
1	50	15	30780	platelet-derived growth factor receptor signaling pathway	0.038153	0	TPA_HUMAN
1	50	15	30780	positive regulation of fat cell differentiation	0.038153	0	INS_HUMAN
1	50	15	30780	purine nucleobase metabolic process	0.038153	0	ADA_HUMAN
1	51	15	30780	blastocyst formation	0.038609	0	ADA_HUMAN
1	51	15	30780	cell killing	0.038609	0	MBL2_HUMAN
1	51	15	30780	cellular response to drug	0.038609	0	ADIPO_HUMAN
1	51	15	30780	endocrine process	0.038609	0	ACE_HUMAN
1	51	15	30780	positive regulation of endothelial cell migration	0.038609	0	TGFB1_HUMAN
1	51	15	30780	prostate gland morphogenesis	0.038609	0	ESR1_HUMAN
1	51	15	30780	regulation of antigen receptor-mediated signaling pathway	0.038609	0	ADA_HUMAN
1	51	15	30780	regulation of extrinsic apoptotic signaling pathway in absence of ligand	0.038609	0	TNFA_HUMAN
1	51	15	30780	regulation of retinoic acid receptor signaling pathway	0.038609	0	ESR1_HUMAN
1	52	15	30780	cellular response to cAMP	0.039223	0	ADIPO_HUMAN
1	52	15	30780	positive regulation of carbohydrate metabolic process	0.039223	0	INS_HUMAN
1	52	15	30780	positive regulation of reproductive process	0.039223	0	TPA_HUMAN
1	52	15	30780	regulation of protein deacetylation	0.039223	0	TGFB1_HUMAN
1	53	15	30780	B cell activation involved in immune response	0.039732	0	ADA_HUMAN
1	53	15	30780	face development	0.039732	0	TGFB1_HUMAN
1	53	15	30780	leukocyte cell-cell adhesion	0.039732	0	TNFA_HUMAN
1	53	15	30780	positive regulation of phosphatidylinositol 3-kinase cascade	0.039732	0	INS_HUMAN
1	53	15	30780	positive regulation of reactive oxygen species metabolic process	0.039732	0	TGFB1_HUMAN
1	53	15	30780	regulation of epithelial to mesenchymal transition	0.039732	0	TGFB1_HUMAN
1	53	15	30780	tissue regeneration	0.039732	0	IBP1_HUMAN
1	54	15	30780	fatty acid beta-oxidation	0.040336	0	ADIPO_HUMAN
1	54	15	30780	negative regulation of DNA replication	0.040336	0	TGFB1_HUMAN
1	54	15	30780	positive regulation of cell morphogenesis involved in differentiation	0.040336	0	TGFB1_HUMAN
2	527	15	30780	purine-containing compound metabolic process	0.040992	0	ADA_HUMAN|TGFB1_HUMAN
2	533	15	30780	cellular ion homeostasis	0.041826	0	HPT_HUMAN|TGFB1_HUMAN
1	57	15	30780	cellular response to glucose stimulus	0.042123	0	CRP_HUMAN
1	57	15	30780	negative regulation of blood coagulation	0.042123	0	TPA_HUMAN
1	57	15	30780	negative regulation of ERK1 and ERK2 cascade	0.042123	0	ADIPO_HUMAN
1	57	15	30780	negative regulation of hemostasis	0.042123	0	TPA_HUMAN
1	57	15	30780	negative regulation of osteoblast differentiation	0.042123	0	TNFA_HUMAN
1	57	15	30780	regulation of smooth muscle contraction	0.042123	0	ADA_HUMAN
1	57	15	30780	response to fatty acid	0.042123	0	ADIPO_HUMAN
2	537	15	30780	regulation of leukocyte activation	0.042127	0	ADA_HUMAN|TGFB1_HUMAN
1	58	15	30780	blood vessel remodeling	0.042639	0	ACE_HUMAN
1	58	15	30780	positive regulation of lipid transport	0.042639	0	ADIPO_HUMAN
1	58	15	30780	regulation of humoral immune response	0.042639	0	TNFA_HUMAN
1	58	15	30780	regulation of release of sequestered calcium ion into cytosol	0.042639	0	TGFB1_HUMAN
1	58	15	30780	response to cold	0.042639	0	ADRB3_HUMAN
2	543	15	30780	metal ion homeostasis	0.042788	0	HPT_HUMAN|TGFB1_HUMAN
1	59	15	30780	ATP biosynthetic process	0.043114	0	TGFB1_HUMAN
1	59	15	30780	cellular response to hexose stimulus	0.043114	0	CRP_HUMAN
1	59	15	30780	negative regulation of myeloid leukocyte differentiation	0.043114	0	ADIPO_HUMAN
1	59	15	30780	positive regulation of phagocytosis	0.043114	0	MBL2_HUMAN
1	60	15	30780	cellular response to monosaccharide stimulus	0.043548	0	CRP_HUMAN
1	60	15	30780	fatty acid transport	0.043548	0	ACE_HUMAN
1	60	15	30780	negative regulation of neurological system process	0.043548	0	ADIPO_HUMAN
1	60	15	30780	positive regulation of fibroblast proliferation	0.043548	0	ESR1_HUMAN
1	60	15	30780	positive regulation of interleukin-6 production	0.043548	0	TNFA_HUMAN
1	60	15	30780	positive regulation of ossification	0.043548	0	TGFB1_HUMAN
1	61	15	30780	anion homeostasis	0.044047	0	INS_HUMAN
1	61	15	30780	body morphogenesis	0.044047	0	TGFB1_HUMAN
1	61	15	30780	lung alveolus development	0.044047	0	ADA_HUMAN
1	61	15	30780	regulation of cellular amino acid metabolic process	0.044047	0	INS_HUMAN
1	61	15	30780	regulation of vasoconstriction	0.044047	0	ACE_HUMAN
1	62	15	30780	regulation of alpha-beta T cell differentiation	0.044686	0	ADA_HUMAN
1	63	15	30780	cellular response to amino acid stimulus	0.045249	0	TNFA_HUMAN
1	63	15	30780	developmental cell growth	0.045249	0	SHBG_HUMAN
1	63	15	30780	positive regulation of alpha-beta T cell activation	0.045249	0	ADA_HUMAN
1	63	15	30780	response to antibiotic	0.045249	0	ADRB3_HUMAN
1	64	15	30780	activation of signaling protein activity involved in unfolded protein response	0.045771	0	IBP1_HUMAN
1	64	15	30780	deoxyribonucleotide metabolic process	0.045771	0	ADA_HUMAN
1	64	15	30780	negative regulation of coagulation	0.045771	0	TPA_HUMAN
1	64	15	30780	regulation of viral genome replication	0.045771	0	TNFA_HUMAN
1	65	15	30780	bone remodeling	0.046252	0	TGFB1_HUMAN
1	65	15	30780	glycosaminoglycan catabolic process	0.046252	0	TGFB1_HUMAN
1	65	15	30780	positive regulation of DNA replication	0.046252	0	INS_HUMAN
1	65	15	30780	regulation of adenylate cyclase activity	0.046252	0	ADRB3_HUMAN
1	65	15	30780	regulation of B cell proliferation	0.046252	0	ADA_HUMAN
2	576	15	30780	regulation of cell activation	0.046253	0	ADA_HUMAN|TGFB1_HUMAN
1	66	15	30780	endocrine pancreas development	0.046727	0	INS_HUMAN
1	66	15	30780	epithelial to mesenchymal transition	0.046727	0	TGFB1_HUMAN
1	66	15	30780	negative regulation of extrinsic apoptotic signaling pathway	0.046727	0	TNFA_HUMAN
1	66	15	30780	positive regulation of nuclease activity	0.046727	0	IBP1_HUMAN
1	67	15	30780	negative regulation of hormone secretion	0.047198	0	ADIPO_HUMAN
1	67	15	30780	positive regulation of neuron apoptotic process	0.047198	0	TNFA_HUMAN
1	67	15	30780	regulation of DNA recombination	0.047198	0	TGFB1_HUMAN
1	67	15	30780	regulation of insulin receptor signaling pathway	0.047198	0	INS_HUMAN
1	67	15	30780	regulation of plasma lipoprotein particle levels	0.047198	0	ADIPO_HUMAN
1	68	15	30780	positive regulation of neuron death	0.047854	0	TNFA_HUMAN
1	69	15	30780	genitalia development	0.048392	0	ESR1_HUMAN
1	69	15	30780	glucose transport	0.048392	0	INS_HUMAN
1	69	15	30780	positive regulation of histone modification	0.048392	0	TGFB1_HUMAN
1	69	15	30780	regulation of cyclase activity	0.048392	0	ADRB3_HUMAN
1	70	15	30780	hexose transport	0.048889	0	INS_HUMAN
1	70	15	30780	positive regulation of JNK cascade	0.048889	0	TNFA_HUMAN
1	70	15	30780	positive regulation of smooth muscle cell proliferation	0.048889	0	TNFA_HUMAN
2	603	15	30780	cation homeostasis	0.049303	0	HPT_HUMAN|TGFB1_HUMAN
1	71	15	30780	cellular glucose homeostasis	0.049303	0	CRP_HUMAN
1	71	15	30780	cellular response to carbohydrate stimulus	0.049303	0	CRP_HUMAN
1	71	15	30780	chondrocyte differentiation	0.049303	0	TGFB1_HUMAN
1	71	15	30780	negative regulation of phosphatase activity	0.049303	0	TNFA_HUMAN
1	71	15	30780	regulation of leukocyte apoptotic process	0.049303	0	ADA_HUMAN
1	72	15	30780	cellular response to alcohol	0.049752	0	TGFB1_HUMAN
1	72	15	30780	head development	0.049752	0	TGFB1_HUMAN
1	72	15	30780	monosaccharide transport	0.049752	0	INS_HUMAN
1	72	15	30780	positive regulation of epithelial cell migration	0.049752	0	TGFB1_HUMAN
1	72	15	30780	regulation of lyase activity	0.049752	0	ADRB3_HUMAN
1	72	15	30780	regulation of nuclease activity	0.049752	0	IBP1_HUMAN

## Sheet: PE
	Characteristics of overrepresentation of biological processes
x	Number of proteins of the given GO process in the associative molecular genetic network
n	Total number of proteins of the given biological process in the GOA database
X	Total number of proteins in the network for which at least one GO biological process is known
N	Total number of human proteins for which at least one GO biological process is known
corr p-value	corr P-value P-value (Fisher's exact test) corrected for multiple comparisons
GO-ID	p-value	corr p-value	x	n	X	N	Description	Proteins
65008	4.7671e-61	2.0346e-57	134	4149	219	30780	regulation of biological quality	HIF1A_HUMAN|FETA_HUMAN|1C05_HUMAN|VEGFA_HUMAN|P53_HUMAN|IL16_HUMAN|1C08_HUMAN|1C12_HUMAN|K1C18_HUMAN|SCN5A_HUMAN|TPA_HUMAN|PAI2_HUMAN|1C04_HUMAN|TGFB2_HUMAN|HBB_HUMAN|ANGI_HUMAN|CRF_HUMAN|1C17_HUMAN|DDR1_HUMAN|NOS1_HUMAN|CERU_HUMAN|TRBM_HUMAN|1C14_HUMAN|TRFE_HUMAN|TNFL6_HUMAN|LIPC_HUMAN|NOS3_HUMAN|IL1RA_HUMAN|PGH2_HUMAN|1C15_HUMAN|IL2RA_HUMAN|IKBA_HUMAN|UROK_HUMAN|ANGT_HUMAN|VCAM1_HUMAN|GRB2_HUMA…
6950	7.3468e-58	1.5678e-54	136	4571	219	30780	response to stress	HIF1A_HUMAN|1C05_HUMAN|VEGFA_HUMAN|P53_HUMAN|1C08_HUMAN|1C12_HUMAN|CYTC_HUMAN|HLAG_HUMAN|DPOG2_HUMAN|TRH_HUMAN|TPA_HUMAN|PAI2_HUMAN|1C04_HUMAN|TGFB2_HUMAN|HBB_HUMAN|PERM_HUMAN|ANGI_HUMAN|CRF_HUMAN|1C17_HUMAN|DDR1_HUMAN|NOS1_HUMAN|TRBM_HUMAN|1C14_HUMAN|TRFE_HUMAN|STAB2_HUMAN|IN35_HUMAN|TNFL6_HUMAN|CR1_HUMAN|NOS3_HUMAN|IL1RA_HUMAN|PGH2_HUMAN|1C15_HUMAN|IL2RA_HUMAN|NTAL_HUMAN|IKBA_HUMAN|UROK_HUMAN|A…
9611	2.0396e-52	2.9017e-49	80	1321	219	30780	response to wounding	HIF1A_HUMAN|VEGFA_HUMAN|P53_HUMAN|THIO_HUMAN|BASI_HUMAN|NOX1_HUMAN|IBP1_HUMAN|ERBB2_HUMAN|LYAM3_HUMAN|AACT_HUMAN|ADO_HUMAN|TPA_HUMAN|ADML_HUMAN|JUN_HUMAN|PAI2_HUMAN|TGFB2_HUMAN|HBB_HUMAN|CRF_HUMAN|DDR1_HUMAN|NOS1_HUMAN|TRBM_HUMAN|TRFE_HUMAN|RHOA_HUMAN|BKRB2_HUMAN|NOS3_HUMAN|IL6_HUMAN|IL1RA_HUMAN|MBL2_HUMAN|HPT_HUMAN|PGH2_HUMAN|OLR1_HUMAN|IL2RA_HUMAN|PAI1_HUMAN|LFA3_HUMAN|IL10_HUMAN|CRHBP_HUMAN|2B…
42221	2.8403e-51	3.0306e-48	124	4150	219	30780	response to chemical stimulus	HIF1A_HUMAN|TIMP2_HUMAN|1C05_HUMAN|VEGFA_HUMAN|P53_HUMAN|IL16_HUMAN|1C08_HUMAN|1C12_HUMAN|K1C18_HUMAN|HLAG_HUMAN|SCN5A_HUMAN|TRH_HUMAN|TPA_HUMAN|RNAS2_HUMAN|1C04_HUMAN|TGFB2_HUMAN|HBB_HUMAN|PERM_HUMAN|PON1_HUMAN|ANGI_HUMAN|CRF_HUMAN|1C17_HUMAN|NOS1_HUMAN|CBPN_HUMAN|1C14_HUMAN|IN35_HUMAN|TNFL6_HUMAN|NOS3_HUMAN|HYEP_HUMAN|PAPP1_HUMAN|IL1RA_HUMAN|PGH2_HUMAN|1C15_HUMAN|IKBA_HUMAN|UROK_HUMAN|VCAM1_HUM…
10033	6.4959e-48	5.5449e-45	104	2931	219	30780	response to organic substance	HIF1A_HUMAN|TIMP2_HUMAN|1C05_HUMAN|VEGFA_HUMAN|P53_HUMAN|1C08_HUMAN|1C12_HUMAN|K1C18_HUMAN|HLAG_HUMAN|TRH_HUMAN|TPA_HUMAN|1C04_HUMAN|TGFB2_HUMAN|ANGI_HUMAN|CRF_HUMAN|1C17_HUMAN|NOS1_HUMAN|CBPN_HUMAN|1C14_HUMAN|IN35_HUMAN|TNFL6_HUMAN|NOS3_HUMAN|HYEP_HUMAN|PAPP1_HUMAN|IL1RA_HUMAN|PGH2_HUMAN|1C15_HUMAN|IKBA_HUMAN|VCAM1_HUMAN|GRB2_HUMAN|TGFB3_HUMAN|HGF_HUMAN|1C02_HUMAN|TNFA_HUMAN|ANF_HUMAN|HMOX1_HUMA…
50896	1.4479e-46	1.0299e-43	180	10835	219	30780	response to stimulus	HIF1A_HUMAN|TIMP2_HUMAN|FETA_HUMAN|1C05_HUMAN|VEGFA_HUMAN|P53_HUMAN|IL16_HUMAN|1C08_HUMAN|1C12_HUMAN|CYTC_HUMAN|K1C18_HUMAN|HLAG_HUMAN|SCN5A_HUMAN|DPOG2_HUMAN|TRH_HUMAN|TPA_HUMAN|1C04_HUMAN|PAI2_HUMAN|RNAS2_HUMAN|TGFB2_HUMAN|PERM_HUMAN|HBB_HUMAN|PON1_HUMAN|CRF_HUMAN|ANGI_HUMAN|DDR1_HUMAN|1C17_HUMAN|CBPN_HUMAN|NOS1_HUMAN|1C14_HUMAN|TRBM_HUMAN|TRFE_HUMAN|TKNK_HUMAN|TNFL6_HUMAN|IN35_HUMAN|STAB2_HUMA…
51704	2.4115e-39	1.4703e-36	78	1863	219	30780	multi-organism process	DRD4_HUMAN|1C05_HUMAN|NELFD_HUMAN|P53_HUMAN|NXF1_HUMAN|1C07_HUMAN|PSD12_HUMAN|BASI_HUMAN|IL16_HUMAN|1C08_HUMAN|1C12_HUMAN|K1C18_HUMAN|LYAM3_HUMAN|1C18_HUMAN|1C06_HUMAN|MMP9_HUMAN|ADML_HUMAN|JUN_HUMAN|1C04_HUMAN|IFNG_HUMAN|PERM_HUMAN|1C16_HUMAN|CRF_HUMAN|1C17_HUMAN|DDR1_HUMAN|NOS1_HUMAN|TRBM_HUMAN|1C14_HUMAN|TKNK_HUMAN|TNFL6_HUMAN|IN35_HUMAN|STAB2_HUMAN|RHOA_HUMAN|NOS3_HUMAN|IL6_HUMAN|PAPP1_HUMAN|…
70887	1.4871e-38	7.9339e-36	87	2473	219	30780	cellular response to chemical stimulus	HIF1A_HUMAN|CADH1_HUMAN|TIMP2_HUMAN|1C05_HUMAN|VEGFA_HUMAN|P53_HUMAN|AGTR1_HUMAN|THIO_HUMAN|1C07_HUMAN|NEP_HUMAN|IL16_HUMAN|1C08_HUMAN|1C12_HUMAN|IBP1_HUMAN|K1C18_HUMAN|ERBB2_HUMAN|HLAG_HUMAN|SCN5A_HUMAN|1C18_HUMAN|1C06_HUMAN|GLHA_HUMAN|TRH_HUMAN|JUN_HUMAN|1C04_HUMAN|ADIPO_HUMAN|TGFB2_HUMAN|PERM_HUMAN|HBB_HUMAN|IFNG_HUMAN|1C16_HUMAN|CRF_HUMAN|G6PD_HUMAN|HBA_HUMAN|1C17_HUMAN|NOS1_HUMAN|1C14_HUMAN|…
6952	2.8085e-38	1.3318e-35	74	1699	219	30780	defense response	HIF1A_HUMAN|DRD4_HUMAN|1C05_HUMAN|THIO_HUMAN|1C07_HUMAN|NOX1_HUMAN|1C08_HUMAN|1C12_HUMAN|CYTC_HUMAN|ERBB2_HUMAN|LYAM3_HUMAN|HLAG_HUMAN|1C18_HUMAN|1C06_HUMAN|AACT_HUMAN|ADO_HUMAN|JUN_HUMAN|1C04_HUMAN|IFNG_HUMAN|PERM_HUMAN|1C16_HUMAN|CRF_HUMAN|1C17_HUMAN|1C14_HUMAN|STAB2_HUMAN|IN35_HUMAN|CR1_HUMAN|BKRB2_HUMAN|IL6_HUMAN|IL1RA_HUMAN|MBL2_HUMAN|HPT_HUMAN|PGH2_HUMAN|OLR1_HUMAN|1C15_HUMAN|IL2RA_HUMAN|PA…
48518	4.2544e-35	1.671e-32	123	5771	219	30780	positive regulation of biological process	HIF1A_HUMAN|TIMP2_HUMAN|1C05_HUMAN|VEGFA_HUMAN|P53_HUMAN|NELFD_HUMAN|IL16_HUMAN|1C08_HUMAN|1C12_HUMAN|HLAG_HUMAN|SCN5A_HUMAN|SRY_HUMAN|TRH_HUMAN|TPA_HUMAN|1C04_HUMAN|TGFB2_HUMAN|HBB_HUMAN|PON1_HUMAN|ANGI_HUMAN|CRF_HUMAN|IBP3_HUMAN|1C17_HUMAN|NOS1_HUMAN|TRBM_HUMAN|1C14_HUMAN|TNFL6_HUMAN|CR1_HUMAN|NOS3_HUMAN|IL1RA_HUMAN|PGH2_HUMAN|1C15_HUMAN|IL2RA_HUMAN|NTAL_HUMAN|IKBA_HUMAN|ANGT_HUMAN|VCAM1_HUMAN|…
48584	4.3068e-35	1.671e-32	75	1957	219	30780	positive regulation of response to stimulus	HIF1A_HUMAN|DRD4_HUMAN|CTLA4_HUMAN|TIMP2_HUMAN|1C05_HUMAN|VEGFA_HUMAN|P53_HUMAN|AGTR1_HUMAN|1C07_HUMAN|IL16_HUMAN|1C08_HUMAN|1C12_HUMAN|ERBB2_HUMAN|LYAM3_HUMAN|HLAG_HUMAN|ADA_HUMAN|1C18_HUMAN|ADRB3_HUMAN|1C06_HUMAN|JUN_HUMAN|ADIPO_HUMAN|1C04_HUMAN|TGFB2_HUMAN|IFNG_HUMAN|1C16_HUMAN|CRF_HUMAN|IBP3_HUMAN|1C17_HUMAN|EFNA1_HUMAN|1C14_HUMAN|TNFL6_HUMAN|RHOA_HUMAN|TNF11_HUMAN|CR1_HUMAN|VGFR1_HUMAN|IL6_H…
51239	3.1724e-34	1.1283e-31	92	3186	219	30780	regulation of multicellular organismal process	HIF1A_HUMAN|CADH1_HUMAN|DRD4_HUMAN|CTLA4_HUMAN|TIMP2_HUMAN|VEGFA_HUMAN|P53_HUMAN|AGTR1_HUMAN|NOX1_HUMAN|CYTC_HUMAN|ERBB2_HUMAN|LYAM3_HUMAN|HLAG_HUMAN|ADA_HUMAN|SCN5A_HUMAN|SRY_HUMAN|ADRB3_HUMAN|GLHA_HUMAN|MMP9_HUMAN|TPA_HUMAN|ADML_HUMAN|JUN_HUMAN|PAI2_HUMAN|ADIPO_HUMAN|TTP_HUMAN|TGFB2_HUMAN|IFNG_HUMAN|CRF_HUMAN|IBP3_HUMAN|NOS1_HUMAN|EFNA1_HUMAN|TRBM_HUMAN|DDAH1_HUMAN|TNFL6_HUMAN|RHOA_HUMAN|TNF11_…
42060	8.4801e-34	2.7841e-31	50	752	219	30780	wound healing	LFA3_HUMAN|HIF1A_HUMAN|UROK_HUMAN|VEGFA_HUMAN|P53_HUMAN|FGF2_HUMAN|BASI_HUMAN|GRB2_HUMAN|HGF_HUMAN|TGFB3_HUMAN|IBP1_HUMAN|ERBB2_HUMAN|LYAM3_HUMAN|HMOX1_HUMAN|CRP_HUMAN|SODC_HUMAN|PECA1_HUMAN|LYAM2_HUMAN|TPA_HUMAN|ACTN4_HUMAN|PAI2_HUMAN|HEP2_HUMAN|TGFB2_HUMAN|MUC18_HUMAN|LYAM1_HUMAN|HBB_HUMAN|CLUS_HUMAN|ANXA5_HUMAN|SDC1_HUMAN|DDR1_HUMAN|NOS1_HUMAN|CBPB2_HUMAN|TRBM_HUMAN|PCP_HUMAN|TRFE_HUMAN|APOH_H…
71310	9.7082e-33	2.9596e-30	73	1997	219	30780	cellular response to organic substance	HIF1A_HUMAN|CADH1_HUMAN|TIMP2_HUMAN|1C05_HUMAN|VEGFA_HUMAN|P53_HUMAN|THIO_HUMAN|1C07_HUMAN|NEP_HUMAN|1C08_HUMAN|1C12_HUMAN|IBP1_HUMAN|K1C18_HUMAN|ERBB2_HUMAN|HLAG_HUMAN|1C18_HUMAN|1C06_HUMAN|GLHA_HUMAN|TRH_HUMAN|JUN_HUMAN|ADIPO_HUMAN|1C04_HUMAN|TGFB2_HUMAN|IFNG_HUMAN|1C16_HUMAN|CRF_HUMAN|1C17_HUMAN|NOS1_HUMAN|1C14_HUMAN|IN35_HUMAN|RHOA_HUMAN|TNF11_HUMAN|VGFR1_HUMAN|NOS3_HUMAN|IL6_HUMAN|PGH2_HUMAN…
2682	1.0749e-32	3.0585e-30	67	1640	219	30780	regulation of immune system process	HIF1A_HUMAN|CADH1_HUMAN|CTLA4_HUMAN|1C05_HUMAN|VEGFA_HUMAN|1C07_HUMAN|1C08_HUMAN|1C12_HUMAN|ERBB2_HUMAN|LYAM3_HUMAN|HLAG_HUMAN|ADA_HUMAN|1C18_HUMAN|1C06_HUMAN|JUN_HUMAN|ADIPO_HUMAN|1C04_HUMAN|TGFB2_HUMAN|DPP4_HUMAN|IFNG_HUMAN|1C16_HUMAN|1C17_HUMAN|1C14_HUMAN|TNF11_HUMAN|CR1_HUMAN|IL6_HUMAN|MBL2_HUMAN|1C15_HUMAN|IL2RA_HUMAN|PAI1_HUMAN|IL10_HUMAN|NTAL_HUMAN|IKBA_HUMAN|2B14_HUMAN|IL2_HUMAN|FGF2_HUMA…
2376	3.0667e-32	8.1804e-30	84	2777	219	30780	immune system process	HIF1A_HUMAN|CTLA4_HUMAN|1C05_HUMAN|VEGFA_HUMAN|P53_HUMAN|THIO_HUMAN|1C07_HUMAN|PSD12_HUMAN|BASI_HUMAN|IL16_HUMAN|1C08_HUMAN|1C12_HUMAN|ERBB2_HUMAN|LYAM3_HUMAN|HLAG_HUMAN|ADA_HUMAN|1C18_HUMAN|1C06_HUMAN|MMP9_HUMAN|JUN_HUMAN|1C04_HUMAN|TGFB2_HUMAN|DPP4_HUMAN|IFNG_HUMAN|PERM_HUMAN|1C16_HUMAN|G6PD_HUMAN|1C17_HUMAN|1C14_HUMAN|TRBM_HUMAN|TNFL6_HUMAN|IN35_HUMAN|TNF11_HUMAN|CR1_HUMAN|VGFR1_HUMAN|IL6_HUMA…
48583	9.0388e-32	2.2693e-29	101	4164	219	30780	regulation of response to stimulus	HIF1A_HUMAN|TIMP2_HUMAN|1C05_HUMAN|VEGFA_HUMAN|P53_HUMAN|IL16_HUMAN|1C08_HUMAN|1C12_HUMAN|HLAG_HUMAN|SCN5A_HUMAN|TPA_HUMAN|PAI2_HUMAN|1C04_HUMAN|TGFB2_HUMAN|CRF_HUMAN|IBP3_HUMAN|1C17_HUMAN|TRBM_HUMAN|1C14_HUMAN|TNFL6_HUMAN|CR1_HUMAN|NOS3_HUMAN|IL1RA_HUMAN|PGH2_HUMAN|1C15_HUMAN|IL2RA_HUMAN|NTAL_HUMAN|IKBA_HUMAN|UROK_HUMAN|ANGT_HUMAN|VCAM1_HUMAN|GRB2_HUMAN|TGFB3_HUMAN|HGF_HUMAN|1C02_HUMAN|TNFA_HUMA…
50878	2.2223e-31	5.2694e-29	47	720	219	30780	regulation of body fluid levels	LFA3_HUMAN|HIF1A_HUMAN|CADH1_HUMAN|UROK_HUMAN|VEGFA_HUMAN|P53_HUMAN|BASI_HUMAN|GRB2_HUMAN|HGF_HUMAN|TGFB3_HUMAN|LYAM3_HUMAN|UCN1_HUMAN|SODC_HUMAN|PECA1_HUMAN|LYAM2_HUMAN|TPA_HUMAN|ACTN4_HUMAN|ANFB_HUMAN|PAI2_HUMAN|HEP2_HUMAN|TGFB2_HUMAN|LYAM1_HUMAN|HBB_HUMAN|CLUS_HUMAN|ANXA5_HUMAN|DDR1_HUMAN|NOS1_HUMAN|CBPB2_HUMAN|TRBM_HUMAN|PCP_HUMAN|TRFE_HUMAN|APOH_HUMAN|RHOA_HUMAN|AQP7_HUMAN|NOS3_HUMAN|NOS2_HU…
32879	1.7576e-30	3.948e-28	72	2101	219	30780	regulation of localization	HIF1A_HUMAN|CADH1_HUMAN|DRD4_HUMAN|VEGFA_HUMAN|AGTR1_HUMAN|THIO_HUMAN|LYAM3_HUMAN|ADA_HUMAN|SCN5A_HUMAN|GLHA_HUMAN|MMP9_HUMAN|TRH_HUMAN|ADIPO_HUMAN|TGFB2_HUMAN|IFNG_HUMAN|PON1_HUMAN|ANGI_HUMAN|CRF_HUMAN|IBP3_HUMAN|EFNA1_HUMAN|NOS1_HUMAN|RHOA_HUMAN|TNF11_HUMAN|NOS3_HUMAN|VGFR1_HUMAN|IL6_HUMAN|IL1RA_HUMAN|MBL2_HUMAN|PGH2_HUMAN|PAI1_HUMAN|IL10_HUMAN|CRHBP_HUMAN|IKBA_HUMAN|2B14_HUMAN|FST_HUMAN|UROK_H…
1901700	4.863e-30	1.0378e-27	63	1579	219	30780	response to oxygen-containing compound	DRD4_HUMAN|CADH1_HUMAN|THIO_HUMAN|BASI_HUMAN|IBP1_HUMAN|LYAM3_HUMAN|ADA_HUMAN|TRH_HUMAN|TPA_HUMAN|ADML_HUMAN|JUN_HUMAN|ADIPO_HUMAN|TGFB2_HUMAN|IFNG_HUMAN|HBB_HUMAN|PERM_HUMAN|G6PD_HUMAN|CRF_HUMAN|HBA_HUMAN|TNFL6_HUMAN|RHOA_HUMAN|NOS3_HUMAN|IL6_HUMAN|HPT_HUMAN|PGH2_HUMAN|OLR1_HUMAN|PAI1_HUMAN|IL10_HUMAN|CRHBP_HUMAN|IKBA_HUMAN|FGF2_HUMAN|VCAM1_HUMAN|AQP9_HUMAN|GRB2_HUMAN|TGFB3_HUMAN|MMP2_HUMAN|EPO_…
34097	1.1431e-29	2.3232e-27	45	703	219	30780	response to cytokine stimulus	HIF1A_HUMAN|CRHBP_HUMAN|2B14_HUMAN|TIMP2_HUMAN|1C05_HUMAN|1C07_HUMAN|NEP_HUMAN|LIFR_HUMAN|VCAM1_HUMAN|1C08_HUMAN|1C02_HUMAN|1C12_HUMAN|K1C18_HUMAN|EPO_HUMAN|TNFA_HUMAN|HLAG_HUMAN|1C18_HUMAN|1C06_HUMAN|IL1B_HUMAN|IL8_HUMAN|1C01_HUMAN|LYAM2_HUMAN|1C03_HUMAN|JUN_HUMAN|1C04_HUMAN|IL18_HUMAN|ADIPO_HUMAN|IL4_HUMAN|ICAM1_HUMAN|IFNG_HUMAN|1C16_HUMAN|1C17_HUMAN|1C14_HUMAN|IN35_HUMAN|TNF11_HUMAN|NOS2_HUMAN…
8015	5.2835e-29	1.025e-26	35	366	219	30780	blood circulation	VEGFA_HUMAN|AGTR1_HUMAN|NEP_HUMAN|ANGT_HUMAN|ADA1D_HUMAN|NOX1_HUMAN|ELN_HUMAN|EPO_HUMAN|RENI_HUMAN|ANF_HUMAN|SCN5A_HUMAN|ADRB3_HUMAN|HMOX1_HUMAN|UCN1_HUMAN|SODC_HUMAN|ACE_HUMAN|ADML_HUMAN|ANFB_HUMAN|IL18_HUMAN|ADIPO_HUMAN|APOA_HUMAN|HBB_HUMAN|CRF_HUMAN|TNNI3_HUMAN|NOS1_HUMAN|DDAH1_HUMAN|NOS3_HUMAN|BKRB2_HUMAN|NOS2_HUMAN|APOE_HUMAN|PGH2_HUMAN|FA5_HUMAN|MTHR_HUMAN|OLR1_HUMAN|EDN1_HUMAN
42127	6.4502e-29	1.1969e-26	66	1837	219	30780	regulation of cell proliferation	HIF1A_HUMAN|CTLA4_HUMAN|TIMP2_HUMAN|VEGFA_HUMAN|P53_HUMAN|AGTR1_HUMAN|NOX1_HUMAN|ERBB2_HUMAN|HLAG_HUMAN|SCN5A_HUMAN|ADA_HUMAN|GLHA_HUMAN|ADML_HUMAN|JUN_HUMAN|ADIPO_HUMAN|TGFB2_HUMAN|DPP4_HUMAN|IFNG_HUMAN|ANGI_HUMAN|CRF_HUMAN|IBP3_HUMAN|DDR1_HUMAN|TNFL6_HUMAN|RHOA_HUMAN|VGFR1_HUMAN|NOS3_HUMAN|IL6_HUMAN|PGH2_HUMAN|IL2RA_HUMAN|PAI1_HUMAN|IL10_HUMAN|IKBA_HUMAN|2B14_HUMAN|UROK_HUMAN|IL2_HUMAN|FGF2_HUM…
3013	7.0059e-29	1.2459e-26	35	369	219	30780	circulatory system process	VEGFA_HUMAN|AGTR1_HUMAN|NEP_HUMAN|ANGT_HUMAN|ADA1D_HUMAN|NOX1_HUMAN|ELN_HUMAN|EPO_HUMAN|RENI_HUMAN|ANF_HUMAN|SCN5A_HUMAN|ADRB3_HUMAN|HMOX1_HUMAN|UCN1_HUMAN|SODC_HUMAN|ACE_HUMAN|ADML_HUMAN|ANFB_HUMAN|IL18_HUMAN|ADIPO_HUMAN|APOA_HUMAN|HBB_HUMAN|CRF_HUMAN|TNNI3_HUMAN|NOS1_HUMAN|DDAH1_HUMAN|NOS3_HUMAN|BKRB2_HUMAN|NOS2_HUMAN|APOE_HUMAN|PGH2_HUMAN|FA5_HUMAN|MTHR_HUMAN|OLR1_HUMAN|EDN1_HUMAN
51716	1.2539e-27	2.1407e-25	134	8082	219	30780	cellular response to stimulus	HIF1A_HUMAN|TIMP2_HUMAN|FETA_HUMAN|1C05_HUMAN|VEGFA_HUMAN|P53_HUMAN|IL16_HUMAN|1C08_HUMAN|1C12_HUMAN|K1C18_HUMAN|HLAG_HUMAN|SCN5A_HUMAN|DPOG2_HUMAN|TRH_HUMAN|TPA_HUMAN|1C04_HUMAN|TGFB2_HUMAN|HBB_HUMAN|PERM_HUMAN|CRF_HUMAN|1C17_HUMAN|DDR1_HUMAN|NOS1_HUMAN|1C14_HUMAN|TKNK_HUMAN|IN35_HUMAN|TNFL6_HUMAN|NOS3_HUMAN|PGH2_HUMAN|1C15_HUMAN|IL2RA_HUMAN|NTAL_HUMAN|IKBA_HUMAN|UROK_HUMAN|ANGT_HUMAN|VCAM1_HUMA…
50817	1.5466e-27	2.4447e-25	39	544	219	30780	coagulation	LFA3_HUMAN|UROK_HUMAN|VEGFA_HUMAN|P53_HUMAN|BASI_HUMAN|GRB2_HUMAN|HGF_HUMAN|TGFB3_HUMAN|LYAM3_HUMAN|SODC_HUMAN|PECA1_HUMAN|LYAM2_HUMAN|TPA_HUMAN|ACTN4_HUMAN|PAI2_HUMAN|HEP2_HUMAN|TGFB2_HUMAN|LYAM1_HUMAN|HBB_HUMAN|CLUS_HUMAN|ANXA5_HUMAN|NOS1_HUMAN|CBPB2_HUMAN|PCP_HUMAN|TRBM_HUMAN|TRFE_HUMAN|APOH_HUMAN|RHOA_HUMAN|NOS3_HUMAN|NOS2_HUMAN|IL6_HUMAN|VWF_HUMAN|PROS_HUMAN|PDE5A_HUMAN|FA5_HUMAN|OLR1_HUMAN|…
7596	1.5466e-27	2.4447e-25	39	544	219	30780	blood coagulation	LFA3_HUMAN|UROK_HUMAN|VEGFA_HUMAN|P53_HUMAN|BASI_HUMAN|GRB2_HUMAN|HGF_HUMAN|TGFB3_HUMAN|LYAM3_HUMAN|SODC_HUMAN|PECA1_HUMAN|LYAM2_HUMAN|TPA_HUMAN|ACTN4_HUMAN|PAI2_HUMAN|HEP2_HUMAN|TGFB2_HUMAN|LYAM1_HUMAN|HBB_HUMAN|CLUS_HUMAN|ANXA5_HUMAN|NOS1_HUMAN|CBPB2_HUMAN|PCP_HUMAN|TRBM_HUMAN|TRFE_HUMAN|APOH_HUMAN|RHOA_HUMAN|NOS3_HUMAN|NOS2_HUMAN|IL6_HUMAN|VWF_HUMAN|PROS_HUMAN|PDE5A_HUMAN|FA5_HUMAN|OLR1_HUMAN|…
32501	1.6234e-27	2.4745e-25	138	8571	219	30780	multicellular organismal process	HIF1A_HUMAN|PRPH2_HUMAN|TIMP2_HUMAN|FETA_HUMAN|VEGFA_HUMAN|P53_HUMAN|SCN5A_HUMAN|SRY_HUMAN|TRH_HUMAN|TPA_HUMAN|PAI2_HUMAN|TGFB2_HUMAN|APOA_HUMAN|HBB_HUMAN|PERM_HUMAN|ANGI_HUMAN|CRF_HUMAN|DDR1_HUMAN|NOS1_HUMAN|TRBM_HUMAN|TKNK_HUMAN|TRFE_HUMAN|STAB2_HUMAN|TNFL6_HUMAN|LIPC_HUMAN|NOS3_HUMAN|PAPP1_HUMAN|IL1RA_HUMAN|PGH2_HUMAN|UROK_HUMAN|ANGT_HUMAN|VCAM1_HUMAN|GRB2_HUMAN|LIPL_HUMAN|TGFB3_HUMAN|HGF_HUMA…
7599	2.6635e-27	3.9176e-25	39	552	219	30780	hemostasis	LFA3_HUMAN|UROK_HUMAN|VEGFA_HUMAN|P53_HUMAN|BASI_HUMAN|GRB2_HUMAN|HGF_HUMAN|TGFB3_HUMAN|LYAM3_HUMAN|SODC_HUMAN|PECA1_HUMAN|LYAM2_HUMAN|TPA_HUMAN|ACTN4_HUMAN|PAI2_HUMAN|HEP2_HUMAN|TGFB2_HUMAN|LYAM1_HUMAN|HBB_HUMAN|CLUS_HUMAN|ANXA5_HUMAN|NOS1_HUMAN|CBPB2_HUMAN|PCP_HUMAN|TRBM_HUMAN|TRFE_HUMAN|APOH_HUMAN|RHOA_HUMAN|NOS3_HUMAN|NOS2_HUMAN|IL6_HUMAN|VWF_HUMAN|PROS_HUMAN|PDE5A_HUMAN|FA5_HUMAN|OLR1_HUMAN|…
7166	2.7537e-27	3.9176e-25	84	3263	219	30780	cell surface receptor signaling pathway	HIF1A_HUMAN|DRD4_HUMAN|CTLA4_HUMAN|FETA_HUMAN|1C05_HUMAN|VEGFA_HUMAN|P53_HUMAN|AGTR1_HUMAN|1C07_HUMAN|BASI_HUMAN|1C08_HUMAN|1C12_HUMAN|IBP1_HUMAN|K1C18_HUMAN|ERBB2_HUMAN|HLAG_HUMAN|1C18_HUMAN|ADRB3_HUMAN|1C06_HUMAN|TPA_HUMAN|JUN_HUMAN|ADIPO_HUMAN|1C04_HUMAN|TGFB2_HUMAN|IFNG_HUMAN|1C16_HUMAN|1C17_HUMAN|DDR1_HUMAN|EFNA1_HUMAN|1C14_HUMAN|TKNK_HUMAN|TNFL6_HUMAN|IN35_HUMAN|RHOA_HUMAN|TNF11_HUMAN|NOS3_…
2684	3.1492e-27	4.3358e-25	50	1041	219	30780	positive regulation of immune system process	CTLA4_HUMAN|1C05_HUMAN|VEGFA_HUMAN|1C07_HUMAN|1C08_HUMAN|1C12_HUMAN|LYAM3_HUMAN|HLAG_HUMAN|ADA_HUMAN|1C18_HUMAN|1C06_HUMAN|1C04_HUMAN|JUN_HUMAN|TGFB2_HUMAN|DPP4_HUMAN|IFNG_HUMAN|1C16_HUMAN|1C17_HUMAN|1C14_HUMAN|TNF11_HUMAN|CR1_HUMAN|IL6_HUMAN|MBL2_HUMAN|1C15_HUMAN|IL2RA_HUMAN|PAI1_HUMAN|NTAL_HUMAN|IKBA_HUMAN|2B14_HUMAN|IL2_HUMAN|VCAM1_HUMAN|GRB2_HUMAN|1C02_HUMAN|TNFA_HUMAN|CRP_HUMAN|HMOX1_HUMAN|M…
51241	3.7244e-27	4.9675e-25	39	557	219	30780	negative regulation of multicellular organismal process	IL10_HUMAN|HIF1A_HUMAN|2B14_HUMAN|UROK_HUMAN|IL2_HUMAN|ANGT_HUMAN|ADA1D_HUMAN|TGFB3_HUMAN|CYTC_HUMAN|TNFA_HUMAN|ADA_HUMAN|ADRB3_HUMAN|HMOX1_HUMAN|GLHA_HUMAN|UCN1_HUMAN|SODC_HUMAN|TPA_HUMAN|ADML_HUMAN|ADIPO_HUMAN|PAI2_HUMAN|TGFB2_HUMAN|IFNG_HUMAN|ANXA5_HUMAN|CRF_HUMAN|CBPB2_HUMAN|TRBM_HUMAN|APOH_HUMAN|NOS3_HUMAN|APOE_HUMAN|INS_HUMAN|IL6_HUMAN|PGH2_HUMAN|PROS_HUMAN|TNR1A_HUMAN|PDE5A_HUMAN|TGFB1_HUM…
80134	6.2479e-27	8.0806e-25	51	1108	219	30780	regulation of response to stress	VEGFA_HUMAN|P53_HUMAN|AGTR1_HUMAN|LYAM3_HUMAN|ADA_HUMAN|TPA_HUMAN|ADIPO_HUMAN|PAI2_HUMAN|JUN_HUMAN|TGFB2_HUMAN|IFNG_HUMAN|CRF_HUMAN|TRBM_HUMAN|TNF11_HUMAN|CR1_HUMAN|NOS3_HUMAN|IL6_HUMAN|IL1RA_HUMAN|HPT_HUMAN|PGH2_HUMAN|IL2RA_HUMAN|PAI1_HUMAN|IL10_HUMAN|IKBA_HUMAN|2B14_HUMAN|UROK_HUMAN|IL2_HUMAN|ANGT_HUMAN|FGF2_HUMAN|HGF_HUMAN|EGFR_HUMAN|EPO_HUMAN|TNFA_HUMAN|MIF_HUMAN|IL1B_HUMAN|SODC_HUMAN|UCN1_HU…
44707	7.3034e-27	9.1679e-25	134	8219	219	30780	single-multicellular organism process	HIF1A_HUMAN|PRPH2_HUMAN|TIMP2_HUMAN|FETA_HUMAN|VEGFA_HUMAN|P53_HUMAN|SCN5A_HUMAN|SRY_HUMAN|TRH_HUMAN|TPA_HUMAN|PAI2_HUMAN|TGFB2_HUMAN|APOA_HUMAN|HBB_HUMAN|PERM_HUMAN|ANGI_HUMAN|CRF_HUMAN|DDR1_HUMAN|NOS1_HUMAN|TRBM_HUMAN|TRFE_HUMAN|STAB2_HUMAN|TNFL6_HUMAN|LIPC_HUMAN|NOS3_HUMAN|IL1RA_HUMAN|PGH2_HUMAN|UROK_HUMAN|ANGT_HUMAN|VCAM1_HUMAN|GRB2_HUMAN|LIPL_HUMAN|TGFB3_HUMAN|HGF_HUMAN|SERA_HUMAN|NANO3_HUMA…
32101	7.584e-27	9.2482e-25	40	607	219	30780	regulation of response to external stimulus	IL10_HUMAN|2B14_HUMAN|UROK_HUMAN|VEGFA_HUMAN|P53_HUMAN|IL2_HUMAN|FGF2_HUMAN|AGTR1_HUMAN|ANGT_HUMAN|IL16_HUMAN|TNFA_HUMAN|LYAM3_HUMAN|ADA_HUMAN|IL1B_HUMAN|IL8_HUMAN|UCN1_HUMAN|LYAM2_HUMAN|TPA_HUMAN|IL18_HUMAN|ADIPO_HUMAN|PAI2_HUMAN|IL4_HUMAN|EM55_HUMAN|CBPB2_HUMAN|TRBM_HUMAN|APOH_HUMAN|TNF11_HUMAN|CR1_HUMAN|NOS3_HUMAN|APOE_HUMAN|INS_HUMAN|IL6_HUMAN|PGH2_HUMAN|PROS_HUMAN|TNR1A_HUMAN|TGFB1_HUMAN|IL2…
51246	1.3724e-26	1.6018e-24	69	2220	219	30780	regulation of protein metabolic process	DRD4_HUMAN|TIMP2_HUMAN|VEGFA_HUMAN|P53_HUMAN|AGTR1_HUMAN|NEP_HUMAN|PSD12_HUMAN|IBP1_HUMAN|CYTC_HUMAN|ERBB2_HUMAN|AACT_HUMAN|TPA_HUMAN|JUN_HUMAN|ADIPO_HUMAN|PAI2_HUMAN|TTP_HUMAN|TGFB2_HUMAN|IFNG_HUMAN|G6PD_HUMAN|ANGI_HUMAN|CRF_HUMAN|IBP3_HUMAN|EFNA1_HUMAN|NOS1_HUMAN|RHOA_HUMAN|TNF11_HUMAN|CR1_HUMAN|VGFR1_HUMAN|BKRB2_HUMAN|IL6_HUMAN|IL1RA_HUMAN|PAI1_HUMAN|IL10_HUMAN|IKBA_HUMAN|TAD2A_HUMAN|IL2_HUMAN…
1666	1.3886e-26	1.6018e-24	33	365	219	30780	response to hypoxia	HIF1A_HUMAN|VEGFA_HUMAN|UROK_HUMAN|P53_HUMAN|VCAM1_HUMAN|TGFB3_HUMAN|MMP2_HUMAN|EPO_HUMAN|HMOX2_HUMAN|TNFA_HUMAN|ADA_HUMAN|HMOX1_HUMAN|CRP_HUMAN|TRH_HUMAN|TPA_HUMAN|ADML_HUMAN|ACTN4_HUMAN|ANFB_HUMAN|ADIPO_HUMAN|IL18_HUMAN|TGFB2_HUMAN|ICAM1_HUMAN|DPP4_HUMAN|ANGI_HUMAN|PLGF_HUMAN|NOS1_HUMAN|RHOA_HUMAN|NOS2_HUMAN|PGH2_HUMAN|NDRG1_HUMAN|TNR1A_HUMAN|TGFB1_HUMAN|EDN1_HUMAN
9719	1.674e-26	1.8802e-24	60	1643	219	30780	response to endogenous stimulus	DRD4_HUMAN|CADH1_HUMAN|P53_HUMAN|THIO_HUMAN|BASI_HUMAN|IBP1_HUMAN|ERBB2_HUMAN|ADA_HUMAN|GLHA_HUMAN|TRH_HUMAN|TPA_HUMAN|ADML_HUMAN|ADIPO_HUMAN|JUN_HUMAN|TGFB2_HUMAN|ANGI_HUMAN|CRF_HUMAN|CBPN_HUMAN|RHOA_HUMAN|IL6_HUMAN|PAPP1_HUMAN|IL1RA_HUMAN|PGH2_HUMAN|PAI1_HUMAN|IL10_HUMAN|CRHBP_HUMAN|IKBA_HUMAN|FGF2_HUMAN|AQP9_HUMAN|GRB2_HUMAN|TGFB3_HUMAN|MMP2_HUMAN|EGFR_HUMAN|EPO_HUMAN|RENI_HUMAN|TNFA_HUMAN|ANF…
36293	1.9756e-26	2.1563e-24	33	369	219	30780	response to decreased oxygen levels	HIF1A_HUMAN|VEGFA_HUMAN|UROK_HUMAN|P53_HUMAN|VCAM1_HUMAN|TGFB3_HUMAN|MMP2_HUMAN|EPO_HUMAN|HMOX2_HUMAN|TNFA_HUMAN|ADA_HUMAN|HMOX1_HUMAN|CRP_HUMAN|TRH_HUMAN|TPA_HUMAN|ADML_HUMAN|ACTN4_HUMAN|ANFB_HUMAN|ADIPO_HUMAN|IL18_HUMAN|TGFB2_HUMAN|ICAM1_HUMAN|DPP4_HUMAN|ANGI_HUMAN|PLGF_HUMAN|NOS1_HUMAN|RHOA_HUMAN|NOS2_HUMAN|PGH2_HUMAN|NDRG1_HUMAN|TNR1A_HUMAN|TGFB1_HUMAN|EDN1_HUMAN
65009	2.0209e-26	2.1563e-24	73	2517	219	30780	regulation of molecular function	HIF1A_HUMAN|CADH1_HUMAN|DRD4_HUMAN|TIMP2_HUMAN|VEGFA_HUMAN|P53_HUMAN|AGTR1_HUMAN|THIO_HUMAN|PSD12_HUMAN|IBP1_HUMAN|CYTC_HUMAN|ERBB2_HUMAN|ADRB3_HUMAN|AACT_HUMAN|JUN_HUMAN|ADIPO_HUMAN|PAI2_HUMAN|TGFB2_HUMAN|APOA_HUMAN|IFNG_HUMAN|PON1_HUMAN|ANGI_HUMAN|CRF_HUMAN|EFNA1_HUMAN|NOS1_HUMAN|TNFL6_HUMAN|RHOA_HUMAN|TNF11_HUMAN|CR1_HUMAN|NOS3_HUMAN|VGFR1_HUMAN|IL6_HUMAN|IL1RA_HUMAN|HPT_HUMAN|PAI1_HUMAN|LEPR_…
70482	2.4409e-26	2.5409e-24	34	404	219	30780	response to oxygen levels	HIF1A_HUMAN|VEGFA_HUMAN|UROK_HUMAN|P53_HUMAN|THIO_HUMAN|VCAM1_HUMAN|TGFB3_HUMAN|MMP2_HUMAN|EPO_HUMAN|HMOX2_HUMAN|TNFA_HUMAN|ADA_HUMAN|HMOX1_HUMAN|CRP_HUMAN|TRH_HUMAN|TPA_HUMAN|ADML_HUMAN|ACTN4_HUMAN|ANFB_HUMAN|ADIPO_HUMAN|IL18_HUMAN|TGFB2_HUMAN|ICAM1_HUMAN|DPP4_HUMAN|ANGI_HUMAN|PLGF_HUMAN|NOS1_HUMAN|RHOA_HUMAN|NOS2_HUMAN|PGH2_HUMAN|NDRG1_HUMAN|TNR1A_HUMAN|TGFB1_HUMAN|EDN1_HUMAN
44093	4.226e-26	4.2944e-24	56	1433	219	30780	positive regulation of molecular function	HIF1A_HUMAN|DRD4_HUMAN|TIMP2_HUMAN|VEGFA_HUMAN|THIO_HUMAN|AGTR1_HUMAN|PSD12_HUMAN|IBP1_HUMAN|ERBB2_HUMAN|ADRB3_HUMAN|ADIPO_HUMAN|JUN_HUMAN|TGFB2_HUMAN|IFNG_HUMAN|PON1_HUMAN|ANGI_HUMAN|EFNA1_HUMAN|NOS1_HUMAN|TNFL6_HUMAN|TNF11_HUMAN|RHOA_HUMAN|CR1_HUMAN|VGFR1_HUMAN|NOS3_HUMAN|IL6_HUMAN|IL1RA_HUMAN|IL10_HUMAN|IKBA_HUMAN|FGF2_HUMAN|ANGT_HUMAN|TGFB3_HUMAN|HGF_HUMAN|EGFR_HUMAN|TNFA_HUMAN|MIF_HUMAN|IL1B…
51240	8.5884e-26	8.5245e-24	45	870	219	30780	positive regulation of multicellular organismal process	HIF1A_HUMAN|IKBA_HUMAN|FST_HUMAN|VEGFA_HUMAN|IL2_HUMAN|FGF2_HUMAN|ANGT_HUMAN|NOX1_HUMAN|TGFB3_HUMAN|TNFA_HUMAN|HLAG_HUMAN|ADA_HUMAN|ADRB3_HUMAN|HMOX1_HUMAN|MIF_HUMAN|IL1B_HUMAN|UCN1_HUMAN|SODC_HUMAN|TPA_HUMAN|ADML_HUMAN|ANFB_HUMAN|IL18_HUMAN|ADIPO_HUMAN|IL4_HUMAN|TGFB2_HUMAN|ICAM1_HUMAN|IFNG_HUMAN|CSF1_HUMAN|CRF_HUMAN|NOS1_HUMAN|CBPB2_HUMAN|TRBM_HUMAN|APOH_HUMAN|RHOA_HUMAN|TNF11_HUMAN|NOS3_HUMAN|…
71345	9.4232e-26	9.1405e-24	38	568	219	30780	cellular response to cytokine stimulus	HIF1A_HUMAN|CRHBP_HUMAN|2B14_HUMAN|1C05_HUMAN|1C07_HUMAN|NEP_HUMAN|LIFR_HUMAN|VCAM1_HUMAN|1C08_HUMAN|1C02_HUMAN|1C12_HUMAN|K1C18_HUMAN|TNFA_HUMAN|HLAG_HUMAN|1C18_HUMAN|1C06_HUMAN|IL1B_HUMAN|IL8_HUMAN|1C01_HUMAN|1C03_HUMAN|ADIPO_HUMAN|IL18_HUMAN|1C04_HUMAN|ICAM1_HUMAN|IFNG_HUMAN|1C16_HUMAN|1C17_HUMAN|1C14_HUMAN|IN35_HUMAN|TNF11_HUMAN|NOS2_HUMAN|APOE_HUMAN|IL6_HUMAN|IL5_HUMAN|TNR1A_HUMAN|1C15_HUMAN…
9628	1.214e-25	1.1514e-23	53	1292	219	30780	response to abiotic stimulus	HIF1A_HUMAN|VEGFA_HUMAN|P53_HUMAN|NEP_HUMAN|THIO_HUMAN|NOX1_HUMAN|ADA_HUMAN|ADRB3_HUMAN|TRH_HUMAN|TPA_HUMAN|ADML_HUMAN|ADIPO_HUMAN|JUN_HUMAN|TGFB2_HUMAN|DPP4_HUMAN|ANGI_HUMAN|NOS1_HUMAN|RHOA_HUMAN|BKRB2_HUMAN|NOS3_HUMAN|IL6_HUMAN|PGH2_HUMAN|IKBA_HUMAN|UROK_HUMAN|ANGT_HUMAN|VCAM1_HUMAN|AQP9_HUMAN|GRB2_HUMAN|LIPL_HUMAN|TGFB3_HUMAN|MMP2_HUMAN|EGFR_HUMAN|EPO_HUMAN|TNFA_HUMAN|HMOX2_HUMAN|CRP_HUMAN|HMO…
44699	1.3813e-25	1.2816e-23	202	18917	219	30780	single-organism process	HIF1A_HUMAN|PRPH2_HUMAN|VEGFA_HUMAN|P53_HUMAN|1C12_HUMAN|CYTC_HUMAN|SCN5A_HUMAN|SRY_HUMAN|DPOG2_HUMAN|APOA_HUMAN|HBB_HUMAN|ANGI_HUMAN|IBP3_HUMAN|CERU_HUMAN|TKNK_HUMAN|LIPC_HUMAN|NOS3_HUMAN|PAPP1_HUMAN|PGH2_HUMAN|IKBA_HUMAN|ANGT_HUMAN|LIPL_HUMAN|1C02_HUMAN|SERA_HUMAN|TNFA_HUMAN|HMOX1_HUMAN|IL1B_HUMAN|GDF15_HUMAN|UCN1_HUMAN|ACE_HUMAN|IL18_HUMAN|HEP2_HUMAN|LYAM1_HUMAN|EM55_HUMAN|PLGF_HUMAN|AQP7_HUMA…
51050	1.8899e-25	1.7162e-23	42	748	219	30780	positive regulation of transport	IL10_HUMAN|HIF1A_HUMAN|CADH1_HUMAN|DRD4_HUMAN|IKBA_HUMAN|2B14_HUMAN|VEGFA_HUMAN|IL2_HUMAN|ANGT_HUMAN|TGFB3_HUMAN|EGFR_HUMAN|TNFA_HUMAN|SCN5A_HUMAN|MIF_HUMAN|IL1B_HUMAN|UCN1_HUMAN|TRH_HUMAN|LYAM2_HUMAN|ACTN4_HUMAN|ANFB_HUMAN|IL18_HUMAN|ADIPO_HUMAN|TGFB2_HUMAN|IFNG_HUMAN|PON1_HUMAN|CRF_HUMAN|ANGI_HUMAN|INHA_HUMAN|NOS1_HUMAN|RHOA_HUMAN|TNF11_HUMAN|APOE_HUMAN|INS_HUMAN|IL6_HUMAN|IL5_HUMAN|MBL2_HUMAN|…
44763	3.1523e-25	2.8029e-23	191	16829	219	30780	single-organism cellular process	HIF1A_HUMAN|PRPH2_HUMAN|TIMP2_HUMAN|FETA_HUMAN|1C05_HUMAN|VEGFA_HUMAN|P53_HUMAN|IL16_HUMAN|1C08_HUMAN|1C12_HUMAN|K1C18_HUMAN|CYTC_HUMAN|THTR_HUMAN|HLAG_HUMAN|SCN5A_HUMAN|SRY_HUMAN|TRH_HUMAN|DPOG2_HUMAN|TPA_HUMAN|1C04_HUMAN|TGFB2_HUMAN|PERM_HUMAN|HBB_HUMAN|CRF_HUMAN|ANGI_HUMAN|DDR1_HUMAN|1C17_HUMAN|IBP3_HUMAN|NOS1_HUMAN|1C14_HUMAN|TRBM_HUMAN|CERU_HUMAN|TRFE_HUMAN|TKNK_HUMAN|TNFL6_HUMAN|IN35_HUMAN|…
2697	4.0503e-25	3.5279e-23	34	440	219	30780	regulation of immune effector process	IL10_HUMAN|1C05_HUMAN|IL2_HUMAN|1C07_HUMAN|1C08_HUMAN|TGFB3_HUMAN|1C02_HUMAN|1C12_HUMAN|TNFA_HUMAN|HLAG_HUMAN|1C18_HUMAN|1C06_HUMAN|HMOX1_HUMAN|MIF_HUMAN|IL1B_HUMAN|1C01_HUMAN|1C03_HUMAN|1C04_HUMAN|IL4_HUMAN|TGFB2_HUMAN|ICAM1_HUMAN|IFNG_HUMAN|1C16_HUMAN|1C17_HUMAN|1C14_HUMAN|CR1_HUMAN|NOS2_HUMAN|INS_HUMAN|IL6_HUMAN|IL5_HUMAN|PROS_HUMAN|1C15_HUMAN|TGFB1_HUMAN|IL2RA_HUMAN
50776	6.9575e-25	5.939e-23	49	1120	219	30780	regulation of immune response	CADH1_HUMAN|1C05_HUMAN|CTLA4_HUMAN|1C07_HUMAN|1C08_HUMAN|1C12_HUMAN|ERBB2_HUMAN|HLAG_HUMAN|ADA_HUMAN|1C18_HUMAN|1C06_HUMAN|1C04_HUMAN|JUN_HUMAN|TGFB2_HUMAN|IFNG_HUMAN|1C16_HUMAN|1C17_HUMAN|1C14_HUMAN|CR1_HUMAN|IL6_HUMAN|MBL2_HUMAN|1C15_HUMAN|IL2RA_HUMAN|NTAL_HUMAN|IL10_HUMAN|IKBA_HUMAN|2B14_HUMAN|IL2_HUMAN|FGF2_HUMAN|VCAM1_HUMAN|GRB2_HUMAN|TGFB3_HUMAN|1C02_HUMAN|EGFR_HUMAN|TNFA_HUMAN|CRP_HUMAN|HM…
10941	8.7535e-25	7.3255e-23	62	1903	219	30780	regulation of cell death	HIF1A_HUMAN|CADH1_HUMAN|CTLA4_HUMAN|VEGFA_HUMAN|P53_HUMAN|PSD12_HUMAN|K1C18_HUMAN|ADA_HUMAN|MMP9_HUMAN|ADIPO_HUMAN|PAI2_HUMAN|JUN_HUMAN|TGFB2_HUMAN|IFNG_HUMAN|HBB_HUMAN|PERM_HUMAN|CRF_HUMAN|HBA_HUMAN|IBP3_HUMAN|TNFL6_HUMAN|RHOA_HUMAN|BKRB2_HUMAN|NOS3_HUMAN|IL6_HUMAN|IL1RA_HUMAN|HPT_HUMAN|PGH2_HUMAN|SON_HUMAN|IL2RA_HUMAN|PAI1_HUMAN|IL10_HUMAN|IKBA_HUMAN|IL2_HUMAN|FGF2_HUMAN|ANGT_HUMAN|TGFB3_HUMAN|…
65007	1.003e-24	8.2327e-23	186	16056	219	30780	biological regulation	HIF1A_HUMAN|TIMP2_HUMAN|FETA_HUMAN|1C05_HUMAN|VEGFA_HUMAN|P53_HUMAN|NELFD_HUMAN|IL16_HUMAN|1C08_HUMAN|1C12_HUMAN|K1C18_HUMAN|CYTC_HUMAN|HLAG_HUMAN|SCN5A_HUMAN|SRY_HUMAN|TRH_HUMAN|TPA_HUMAN|1C04_HUMAN|PAI2_HUMAN|TGFB2_HUMAN|APOA_HUMAN|PERM_HUMAN|HBB_HUMAN|PON1_HUMAN|CRF_HUMAN|ANGI_HUMAN|DDR1_HUMAN|1C17_HUMAN|IBP3_HUMAN|NOS1_HUMAN|1C14_HUMAN|TRBM_HUMAN|CERU_HUMAN|TRFE_HUMAN|TKNK_HUMAN|TNFL6_HUMAN|I…
6954	1.7176e-24	1.3831e-22	35	497	219	30780	inflammatory response	IL10_HUMAN|HIF1A_HUMAN|CRHBP_HUMAN|2B14_HUMAN|VCAM1_HUMAN|NOX1_HUMAN|TNFA_HUMAN|LYAM3_HUMAN|HMOX1_HUMAN|CRP_HUMAN|MIF_HUMAN|IL1B_HUMAN|UCN1_HUMAN|IL8_HUMAN|AACT_HUMAN|ADO_HUMAN|LYAM2_HUMAN|ANFB_HUMAN|IL18_HUMAN|CSF1_HUMAN|CRF_HUMAN|BKRB2_HUMAN|DUFFY_HUMAN|NOS2_HUMAN|INS_HUMAN|IL6_HUMAN|IL5_HUMAN|IL1RA_HUMAN|MBL2_HUMAN|HPT_HUMAN|PGH2_HUMAN|TNR1A_HUMAN|OLR1_HUMAN|TGFB1_HUMAN|IL2RA_HUMAN
7165	2.5669e-24	2.0288e-22	112	6242	219	30780	signal transduction	HIF1A_HUMAN|FETA_HUMAN|1C05_HUMAN|VEGFA_HUMAN|P53_HUMAN|1C08_HUMAN|1C12_HUMAN|K1C18_HUMAN|HLAG_HUMAN|TRH_HUMAN|TPA_HUMAN|1C04_HUMAN|TGFB2_HUMAN|CRF_HUMAN|1C17_HUMAN|DDR1_HUMAN|NOS1_HUMAN|1C14_HUMAN|TKNK_HUMAN|IN35_HUMAN|TNFL6_HUMAN|NOS3_HUMAN|1C15_HUMAN|IL2RA_HUMAN|NTAL_HUMAN|IKBA_HUMAN|UROK_HUMAN|ANGT_HUMAN|VCAM1_HUMAN|GRB2_HUMAN|LIPL_HUMAN|TGFB3_HUMAN|HGF_HUMAN|1C02_HUMAN|TNFA_HUMAN|ANF_HUMAN|H…
48519	4.7436e-24	3.681e-22	100	5085	219	30780	negative regulation of biological process	HIF1A_HUMAN|TIMP2_HUMAN|VEGFA_HUMAN|P53_HUMAN|NELFD_HUMAN|K1C18_HUMAN|CYTC_HUMAN|HLAG_HUMAN|TRH_HUMAN|TPA_HUMAN|PAI2_HUMAN|TGFB2_HUMAN|PERM_HUMAN|ANGI_HUMAN|CRF_HUMAN|IBP3_HUMAN|DDR1_HUMAN|NOS1_HUMAN|TRBM_HUMAN|TNFL6_HUMAN|CR1_HUMAN|NOS3_HUMAN|IL1RA_HUMAN|PGH2_HUMAN|IL2RA_HUMAN|IKBA_HUMAN|UROK_HUMAN|ANGT_HUMAN|GRB2_HUMAN|TGFB3_HUMAN|HGF_HUMAN|NANO3_HUMAN|TNFA_HUMAN|ANF_HUMAN|HMOX1_HUMAN|IL1B_HUMA…
14070	1.0066e-23	7.672e-22	44	927	219	30780	response to organic cyclic compound	IL10_HUMAN|CRHBP_HUMAN|CADH1_HUMAN|DRD4_HUMAN|IKBA_HUMAN|THIO_HUMAN|BASI_HUMAN|AQP9_HUMAN|TGFB3_HUMAN|EPO_HUMAN|RENI_HUMAN|TNFA_HUMAN|ADA_HUMAN|HMOX1_HUMAN|IL1B_HUMAN|UCN1_HUMAN|TRH_HUMAN|TPA_HUMAN|ADML_HUMAN|ANFB_HUMAN|JUN_HUMAN|IL18_HUMAN|ADIPO_HUMAN|IL4_HUMAN|ESR1_HUMAN|TGFB2_HUMAN|ICAM1_HUMAN|LYAM1_HUMAN|SDC1_HUMAN|G6PD_HUMAN|CRF_HUMAN|K1C19_HUMAN|CBPN_HUMAN|RHOA_HUMAN|HYEP_HUMAN|APOE_HUMAN|I…
33993	5.1218e-23	3.835e-21	43	915	219	30780	response to lipid	IL10_HUMAN|CRHBP_HUMAN|IKBA_HUMAN|THIO_HUMAN|TGFB3_HUMAN|EPO_HUMAN|RENI_HUMAN|TNFA_HUMAN|LYAM3_HUMAN|HMOX1_HUMAN|IL1B_HUMAN|IL8_HUMAN|UCN1_HUMAN|TRH_HUMAN|LYAM2_HUMAN|TPA_HUMAN|ADML_HUMAN|ANFB_HUMAN|JUN_HUMAN|IL18_HUMAN|ADIPO_HUMAN|ESR1_HUMAN|TGFB2_HUMAN|ICAM1_HUMAN|IFNG_HUMAN|SDC1_HUMAN|CRF_HUMAN|K1C19_HUMAN|CBPN_HUMAN|TNFL6_HUMAN|RHOA_HUMAN|NOS3_HUMAN|NOS2_HUMAN|APOE_HUMAN|IL6_HUMAN|SPYA_HUMAN|…
51049	5.7643e-23	4.2417e-21	54	1537	219	30780	regulation of transport	HIF1A_HUMAN|DRD4_HUMAN|CADH1_HUMAN|VEGFA_HUMAN|THIO_HUMAN|AGTR1_HUMAN|SCN5A_HUMAN|ADA_HUMAN|TRH_HUMAN|ADIPO_HUMAN|TGFB2_HUMAN|IFNG_HUMAN|PON1_HUMAN|ANGI_HUMAN|CRF_HUMAN|NOS1_HUMAN|TNF11_HUMAN|RHOA_HUMAN|NOS3_HUMAN|IL6_HUMAN|IL1RA_HUMAN|MBL2_HUMAN|PGH2_HUMAN|PAI1_HUMAN|CRHBP_HUMAN|IL10_HUMAN|IKBA_HUMAN|FST_HUMAN|2B14_HUMAN|IL2_HUMAN|ANGT_HUMAN|TGFB3_HUMAN|EGFR_HUMAN|EPO_HUMAN|TNFA_HUMAN|HMOX1_HUMA…
43067	1.4138e-22	1.0228e-20	58	1825	219	30780	regulation of programmed cell death	HIF1A_HUMAN|CADH1_HUMAN|CTLA4_HUMAN|VEGFA_HUMAN|P53_HUMAN|PSD12_HUMAN|K1C18_HUMAN|ADA_HUMAN|MMP9_HUMAN|ADIPO_HUMAN|PAI2_HUMAN|JUN_HUMAN|TGFB2_HUMAN|IFNG_HUMAN|PERM_HUMAN|IBP3_HUMAN|TNFL6_HUMAN|RHOA_HUMAN|BKRB2_HUMAN|NOS3_HUMAN|IL6_HUMAN|IL1RA_HUMAN|PGH2_HUMAN|IL2RA_HUMAN|SON_HUMAN|PAI1_HUMAN|IL10_HUMAN|IKBA_HUMAN|IL2_HUMAN|FGF2_HUMAN|ANGT_HUMAN|TGFB3_HUMAN|HGF_HUMAN|NANO3_HUMAN|EGFR_HUMAN|EPO_HUM…
44700	1.9398e-22	1.3572e-20	116	6999	219	30780	single organism signaling	HIF1A_HUMAN|FETA_HUMAN|1C05_HUMAN|VEGFA_HUMAN|P53_HUMAN|1C08_HUMAN|1C12_HUMAN|K1C18_HUMAN|HLAG_HUMAN|SCN5A_HUMAN|TRH_HUMAN|TPA_HUMAN|1C04_HUMAN|TGFB2_HUMAN|CRF_HUMAN|1C17_HUMAN|DDR1_HUMAN|NOS1_HUMAN|1C14_HUMAN|TKNK_HUMAN|IN35_HUMAN|TNFL6_HUMAN|NOS3_HUMAN|IL1RA_HUMAN|1C15_HUMAN|IL2RA_HUMAN|NTAL_HUMAN|IKBA_HUMAN|UROK_HUMAN|ANGT_HUMAN|VCAM1_HUMAN|GRB2_HUMAN|LIPL_HUMAN|TGFB3_HUMAN|HGF_HUMAN|1C02_HUMA…
23052	1.9398e-22	1.3572e-20	116	6999	219	30780	signaling	HIF1A_HUMAN|FETA_HUMAN|1C05_HUMAN|VEGFA_HUMAN|P53_HUMAN|1C08_HUMAN|1C12_HUMAN|K1C18_HUMAN|HLAG_HUMAN|SCN5A_HUMAN|TRH_HUMAN|TPA_HUMAN|1C04_HUMAN|TGFB2_HUMAN|CRF_HUMAN|1C17_HUMAN|DDR1_HUMAN|NOS1_HUMAN|1C14_HUMAN|TKNK_HUMAN|IN35_HUMAN|TNFL6_HUMAN|NOS3_HUMAN|IL1RA_HUMAN|1C15_HUMAN|IL2RA_HUMAN|NTAL_HUMAN|IKBA_HUMAN|UROK_HUMAN|ANGT_HUMAN|VCAM1_HUMAN|GRB2_HUMAN|LIPL_HUMAN|TGFB3_HUMAN|HGF_HUMAN|1C02_HUMA…
6955	2.025e-22	1.394e-20	56	1707	219	30780	immune response	1C05_HUMAN|CTLA4_HUMAN|P53_HUMAN|1C07_HUMAN|THIO_HUMAN|IL16_HUMAN|1C08_HUMAN|1C12_HUMAN|ERBB2_HUMAN|HLAG_HUMAN|ADA_HUMAN|1C18_HUMAN|1C06_HUMAN|1C04_HUMAN|JUN_HUMAN|IFNG_HUMAN|1C16_HUMAN|1C17_HUMAN|1C14_HUMAN|IN35_HUMAN|TNFL6_HUMAN|TNF11_HUMAN|CR1_HUMAN|IL6_HUMAN|IL1RA_HUMAN|MBL2_HUMAN|1C15_HUMAN|IL2RA_HUMAN|IL10_HUMAN|NTAL_HUMAN|IKBA_HUMAN|2B14_HUMAN|IL2_HUMAN|FGF2_HUMAN|VCAM1_HUMAN|AQP9_HUMAN|GR…
2703	3.123e-22	2.1157e-20	26	260	219	30780	regulation of leukocyte mediated immunity	1C01_HUMAN|1C03_HUMAN|IL10_HUMAN|1C04_HUMAN|IL4_HUMAN|1C05_HUMAN|ICAM1_HUMAN|IFNG_HUMAN|IL2_HUMAN|1C07_HUMAN|1C16_HUMAN|1C17_HUMAN|1C08_HUMAN|1C14_HUMAN|1C12_HUMAN|1C02_HUMAN|CR1_HUMAN|TNFA_HUMAN|NOS2_HUMAN|HLAG_HUMAN|1C18_HUMAN|HMOX1_HUMAN|1C06_HUMAN|IL1B_HUMAN|1C15_HUMAN|TGFB1_HUMAN
44057	3.3282e-22	2.2195e-20	39	762	219	30780	regulation of system process	IL10_HUMAN|CRHBP_HUMAN|DRD4_HUMAN|FST_HUMAN|IL2_HUMAN|AGTR1_HUMAN|ANGT_HUMAN|ADA1D_HUMAN|TNFA_HUMAN|ADA_HUMAN|SCN5A_HUMAN|HMOX1_HUMAN|IL1B_HUMAN|UCN1_HUMAN|SODC_HUMAN|ACE_HUMAN|TPA_HUMAN|ADML_HUMAN|ANFB_HUMAN|ADIPO_HUMAN|TGFB2_HUMAN|ICAM1_HUMAN|IFNG_HUMAN|INHA_HUMAN|CRF_HUMAN|TNNI3_HUMAN|NOS1_HUMAN|RHOA_HUMAN|NOS3_HUMAN|BKRB2_HUMAN|NOS2_HUMAN|APOE_HUMAN|INS_HUMAN|IL6_HUMAN|DESM_HUMAN|PGH2_HUMAN|P…
7154	3.6057e-22	2.3676e-20	118	7270	219	30780	cell communication	HIF1A_HUMAN|FETA_HUMAN|1C05_HUMAN|VEGFA_HUMAN|P53_HUMAN|1C08_HUMAN|1C12_HUMAN|K1C18_HUMAN|HLAG_HUMAN|SCN5A_HUMAN|TRH_HUMAN|TPA_HUMAN|1C04_HUMAN|TGFB2_HUMAN|ANGI_HUMAN|CRF_HUMAN|1C17_HUMAN|DDR1_HUMAN|NOS1_HUMAN|1C14_HUMAN|TKNK_HUMAN|IN35_HUMAN|TNFL6_HUMAN|NOS3_HUMAN|IL1RA_HUMAN|1C15_HUMAN|IL2RA_HUMAN|NTAL_HUMAN|IKBA_HUMAN|UROK_HUMAN|ANGT_HUMAN|VCAM1_HUMAN|GRB2_HUMAN|LIPL_HUMAN|TGFB3_HUMAN|HGF_HUMA…
42981	6.0387e-22	3.905e-20	57	1813	219	30780	regulation of apoptotic process	HIF1A_HUMAN|CADH1_HUMAN|CTLA4_HUMAN|VEGFA_HUMAN|P53_HUMAN|PSD12_HUMAN|K1C18_HUMAN|ADA_HUMAN|MMP9_HUMAN|ADIPO_HUMAN|PAI2_HUMAN|JUN_HUMAN|TGFB2_HUMAN|IFNG_HUMAN|PERM_HUMAN|IBP3_HUMAN|TNFL6_HUMAN|RHOA_HUMAN|BKRB2_HUMAN|NOS3_HUMAN|IL6_HUMAN|IL1RA_HUMAN|PGH2_HUMAN|IL2RA_HUMAN|SON_HUMAN|PAI1_HUMAN|IL10_HUMAN|IKBA_HUMAN|IL2_HUMAN|ANGT_HUMAN|TGFB3_HUMAN|HGF_HUMAN|NANO3_HUMAN|EGFR_HUMAN|EPO_HUMAN|TNFA_HUM…
30334	6.7906e-22	4.3257e-20	35	596	219	30780	regulation of cell migration	HIF1A_HUMAN|VEGFA_HUMAN|UROK_HUMAN|FGF2_HUMAN|ANGT_HUMAN|HGF_HUMAN|EGFR_HUMAN|TNFA_HUMAN|LYAM3_HUMAN|ADA_HUMAN|HMOX1_HUMAN|IL8_HUMAN|GLHA_HUMAN|ACE_HUMAN|MMP9_HUMAN|LYAM2_HUMAN|ADIPO_HUMAN|TGFB2_HUMAN|ICAM1_HUMAN|CSF1_HUMAN|EM55_HUMAN|IBP3_HUMAN|EFNA1_HUMAN|APOH_HUMAN|RHOA_HUMAN|VGFR1_HUMAN|APOE_HUMAN|INS_HUMAN|IL6_HUMAN|PGH2_HUMAN|TIMP1_HUMAN|TGFB1_HUMAN|HBEGF_HUMAN|PAI1_HUMAN|EDN1_HUMAN
48522	9.0792e-22	5.6986e-20	95	4956	219	30780	positive regulation of cellular process	HIF1A_HUMAN|CADH1_HUMAN|DRD4_HUMAN|TIMP2_HUMAN|CTLA4_HUMAN|VEGFA_HUMAN|NELFD_HUMAN|P53_HUMAN|AGTR1_HUMAN|PSD12_HUMAN|NOX1_HUMAN|IBP1_HUMAN|ERBB2_HUMAN|LYAM3_HUMAN|HLAG_HUMAN|ADA_HUMAN|SCN5A_HUMAN|SRY_HUMAN|ADRB3_HUMAN|GLHA_HUMAN|MMP9_HUMAN|TRH_HUMAN|ADML_HUMAN|JUN_HUMAN|ADIPO_HUMAN|TTP_HUMAN|TGFB2_HUMAN|DPP4_HUMAN|HBB_HUMAN|IFNG_HUMAN|CRF_HUMAN|ANGI_HUMAN|HBA_HUMAN|IBP3_HUMAN|NOS1_HUMAN|EFNA1_HUM…
10627	1.081e-21	6.6866e-20	44	1044	219	30780	regulation of intracellular protein kinase cascade	IL10_HUMAN|DRD4_HUMAN|IKBA_HUMAN|TIMP2_HUMAN|VEGFA_HUMAN|IL2_HUMAN|FGF2_HUMAN|ANGT_HUMAN|GRB2_HUMAN|HGF_HUMAN|TGFB3_HUMAN|EGFR_HUMAN|EPO_HUMAN|ERBB2_HUMAN|RENI_HUMAN|TNFA_HUMAN|ADRB3_HUMAN|HMOX1_HUMAN|MIF_HUMAN|IL1B_HUMAN|SODC_HUMAN|IL18_HUMAN|ADIPO_HUMAN|IL4_HUMAN|ESR1_HUMAN|TGFB2_HUMAN|IFNG_HUMAN|IBP3_HUMAN|EFNA1_HUMAN|TNFL6_HUMAN|RHOA_HUMAN|TNF11_HUMAN|VGFR1_HUMAN|APOE_HUMAN|INS_HUMAN|IL6_HUMA…
51270	1.4042e-21	8.5618e-20	37	699	219	30780	regulation of cellular component movement	HIF1A_HUMAN|VEGFA_HUMAN|UROK_HUMAN|FGF2_HUMAN|ANGT_HUMAN|HGF_HUMAN|EGFR_HUMAN|TNFA_HUMAN|LYAM3_HUMAN|ADA_HUMAN|SCN5A_HUMAN|HMOX1_HUMAN|GLHA_HUMAN|IL8_HUMAN|ACE_HUMAN|MMP9_HUMAN|LYAM2_HUMAN|ACTN4_HUMAN|ADIPO_HUMAN|TGFB2_HUMAN|ICAM1_HUMAN|CSF1_HUMAN|EM55_HUMAN|IBP3_HUMAN|EFNA1_HUMAN|APOH_HUMAN|RHOA_HUMAN|VGFR1_HUMAN|APOE_HUMAN|INS_HUMAN|IL6_HUMAN|PGH2_HUMAN|TIMP1_HUMAN|TGFB1_HUMAN|HBEGF_HUMAN|PAI1_…
8217	1.7594e-21	1.0576e-19	23	194	219	30780	regulation of blood pressure	ANFB_HUMAN|ADIPO_HUMAN|HBB_HUMAN|AGTR1_HUMAN|ANGT_HUMAN|NEP_HUMAN|CRF_HUMAN|ADA1D_HUMAN|NOX1_HUMAN|TNNI3_HUMAN|NOS1_HUMAN|DDAH1_HUMAN|RENI_HUMAN|NOS3_HUMAN|NOS2_HUMAN|ANF_HUMAN|ADRB3_HUMAN|HMOX1_HUMAN|PGH2_HUMAN|UCN1_HUMAN|SODC_HUMAN|ACE_HUMAN|EDN1_HUMAN
10562	2.3805e-21	1.3918e-19	41	906	219	30780	positive regulation of phosphorus metabolic process	DRD4_HUMAN|TIMP2_HUMAN|VEGFA_HUMAN|P53_HUMAN|IL2_HUMAN|FGF2_HUMAN|ANGT_HUMAN|HGF_HUMAN|TGFB3_HUMAN|IBP1_HUMAN|EGFR_HUMAN|EPO_HUMAN|ERBB2_HUMAN|TNFA_HUMAN|ADRB3_HUMAN|MIF_HUMAN|IL1B_HUMAN|IL8_HUMAN|UCN1_HUMAN|SODC_HUMAN|ADML_HUMAN|ADIPO_HUMAN|IL4_HUMAN|TGFB2_HUMAN|IFNG_HUMAN|CSF1_HUMAN|CRF_HUMAN|ANGI_HUMAN|TR10A_HUMAN|EFNA1_HUMAN|TNF11_HUMAN|VGFR1_HUMAN|APOE_HUMAN|INS_HUMAN|IL6_HUMAN|IL5_HUMAN|IL1…
45937	2.3805e-21	1.3918e-19	41	906	219	30780	positive regulation of phosphate metabolic process	DRD4_HUMAN|TIMP2_HUMAN|VEGFA_HUMAN|P53_HUMAN|IL2_HUMAN|FGF2_HUMAN|ANGT_HUMAN|HGF_HUMAN|TGFB3_HUMAN|IBP1_HUMAN|EGFR_HUMAN|EPO_HUMAN|ERBB2_HUMAN|TNFA_HUMAN|ADRB3_HUMAN|MIF_HUMAN|IL1B_HUMAN|IL8_HUMAN|UCN1_HUMAN|SODC_HUMAN|ADML_HUMAN|ADIPO_HUMAN|IL4_HUMAN|TGFB2_HUMAN|IFNG_HUMAN|CSF1_HUMAN|CRF_HUMAN|ANGI_HUMAN|TR10A_HUMAN|EFNA1_HUMAN|TNF11_HUMAN|VGFR1_HUMAN|APOE_HUMAN|INS_HUMAN|IL6_HUMAN|IL5_HUMAN|IL1…
9725	2.6503e-21	1.5286e-19	43	1014	219	30780	response to hormone stimulus	IL10_HUMAN|CRHBP_HUMAN|FGF2_HUMAN|THIO_HUMAN|BASI_HUMAN|GRB2_HUMAN|TGFB3_HUMAN|IBP1_HUMAN|EPO_HUMAN|RENI_HUMAN|TNFA_HUMAN|ANF_HUMAN|HMOX1_HUMAN|GLHA_HUMAN|UCN1_HUMAN|TRH_HUMAN|TPA_HUMAN|ADML_HUMAN|ANFB_HUMAN|IL18_HUMAN|ADIPO_HUMAN|ESR1_HUMAN|TGFB2_HUMAN|ICAM1_HUMAN|SDC1_HUMAN|ANGI_HUMAN|CRF_HUMAN|K1C19_HUMAN|PLGF_HUMAN|CBPN_HUMAN|RHOA_HUMAN|APOE_HUMAN|INS_HUMAN|IL6_HUMAN|SPYA_HUMAN|PAPP1_HUMAN|IL…
2000145	2.8537e-21	1.6239e-19	35	623	219	30780	regulation of cell motility	HIF1A_HUMAN|VEGFA_HUMAN|UROK_HUMAN|FGF2_HUMAN|ANGT_HUMAN|HGF_HUMAN|EGFR_HUMAN|TNFA_HUMAN|LYAM3_HUMAN|ADA_HUMAN|HMOX1_HUMAN|IL8_HUMAN|GLHA_HUMAN|ACE_HUMAN|MMP9_HUMAN|LYAM2_HUMAN|ADIPO_HUMAN|TGFB2_HUMAN|ICAM1_HUMAN|CSF1_HUMAN|EM55_HUMAN|IBP3_HUMAN|EFNA1_HUMAN|APOH_HUMAN|RHOA_HUMAN|VGFR1_HUMAN|APOE_HUMAN|INS_HUMAN|IL6_HUMAN|PGH2_HUMAN|TIMP1_HUMAN|TGFB1_HUMAN|HBEGF_HUMAN|PAI1_HUMAN|EDN1_HUMAN
40012	3.6943e-21	2.0747e-19	36	673	219	30780	regulation of locomotion	HIF1A_HUMAN|VEGFA_HUMAN|UROK_HUMAN|FGF2_HUMAN|ANGT_HUMAN|IL16_HUMAN|HGF_HUMAN|EGFR_HUMAN|TNFA_HUMAN|LYAM3_HUMAN|ADA_HUMAN|HMOX1_HUMAN|GLHA_HUMAN|IL8_HUMAN|ACE_HUMAN|MMP9_HUMAN|LYAM2_HUMAN|ADIPO_HUMAN|TGFB2_HUMAN|ICAM1_HUMAN|CSF1_HUMAN|EM55_HUMAN|IBP3_HUMAN|EFNA1_HUMAN|APOH_HUMAN|RHOA_HUMAN|VGFR1_HUMAN|APOE_HUMAN|INS_HUMAN|IL6_HUMAN|PGH2_HUMAN|TIMP1_HUMAN|TGFB1_HUMAN|HBEGF_HUMAN|PAI1_HUMAN|EDN1_HU…
51094	4.0506e-21	2.237e-19	46	1193	219	30780	positive regulation of developmental process	HIF1A_HUMAN|TIMP2_HUMAN|FST_HUMAN|VEGFA_HUMAN|P53_HUMAN|IL2_HUMAN|FGF2_HUMAN|AGTR1_HUMAN|ANGT_HUMAN|HGF_HUMAN|TGFB3_HUMAN|LIPL_HUMAN|EPO_HUMAN|TNFA_HUMAN|HLAG_HUMAN|ADA_HUMAN|SRY_HUMAN|HMOX1_HUMAN|CRP_HUMAN|IL1B_HUMAN|ADML_HUMAN|JUN_HUMAN|ADIPO_HUMAN|IL4_HUMAN|TGFB2_HUMAN|IFNG_HUMAN|CSF1_HUMAN|IBP3_HUMAN|PLGF_HUMAN|DDAH1_HUMAN|RHOA_HUMAN|TNF11_HUMAN|NOS3_HUMAN|VGFR1_HUMAN|APOE_HUMAN|INS_HUMAN|IL6…
19221	4.0883e-21	2.237e-19	30	425	219	30780	cytokine-mediated signaling pathway	2B14_HUMAN|1C05_HUMAN|LIFR_HUMAN|1C07_HUMAN|VCAM1_HUMAN|1C08_HUMAN|1C02_HUMAN|1C12_HUMAN|K1C18_HUMAN|TNFA_HUMAN|HLAG_HUMAN|1C18_HUMAN|1C06_HUMAN|IL1B_HUMAN|1C01_HUMAN|1C03_HUMAN|ADIPO_HUMAN|1C04_HUMAN|ICAM1_HUMAN|IFNG_HUMAN|1C16_HUMAN|1C17_HUMAN|1C14_HUMAN|IN35_HUMAN|TNF11_HUMAN|IL6_HUMAN|IL5_HUMAN|TNR1A_HUMAN|1C15_HUMAN|FLNB_HUMAN
35821	4.3098e-21	2.3284e-19	31	464	219	30780	modification of morphology or physiology of other organism	CAMP_HUMAN|IKBA_HUMAN|1C05_HUMAN|P53_HUMAN|NXF1_HUMAN|1C07_HUMAN|VCAM1_HUMAN|IL16_HUMAN|1C08_HUMAN|GRB2_HUMAN|GNLY_HUMAN|1C02_HUMAN|1C12_HUMAN|K1C18_HUMAN|1C18_HUMAN|1C06_HUMAN|1C03_HUMAN|1C01_HUMAN|JUN_HUMAN|1C04_HUMAN|ICAM1_HUMAN|1C16_HUMAN|1C17_HUMAN|K1C19_HUMAN|1C14_HUMAN|BNI3L_HUMAN|RHOA_HUMAN|MBL2_HUMAN|TNR1A_HUMAN|1C15_HUMAN|TGFB1_HUMAN
51701	5.2038e-21	2.7762e-19	31	467	219	30780	interaction with host	CAMP_HUMAN|IKBA_HUMAN|1C05_HUMAN|P53_HUMAN|NXF1_HUMAN|1C07_HUMAN|VCAM1_HUMAN|IL16_HUMAN|1C08_HUMAN|GRB2_HUMAN|1C02_HUMAN|1C12_HUMAN|K1C18_HUMAN|1C18_HUMAN|1C06_HUMAN|1C01_HUMAN|1C03_HUMAN|1C04_HUMAN|ICAM1_HUMAN|1C16_HUMAN|1C17_HUMAN|K1C19_HUMAN|NOS1_HUMAN|1C14_HUMAN|BNI3L_HUMAN|RHOA_HUMAN|NOS3_HUMAN|NOS2_HUMAN|TNR1A_HUMAN|1C15_HUMAN|TGFB1_HUMAN
50790	6.8449e-21	3.6066e-19	58	1977	219	30780	regulation of catalytic activity	HIF1A_HUMAN|DRD4_HUMAN|CADH1_HUMAN|TIMP2_HUMAN|VEGFA_HUMAN|P53_HUMAN|AGTR1_HUMAN|PSD12_HUMAN|IBP1_HUMAN|CYTC_HUMAN|ERBB2_HUMAN|ADRB3_HUMAN|AACT_HUMAN|JUN_HUMAN|ADIPO_HUMAN|PAI2_HUMAN|TGFB2_HUMAN|APOA_HUMAN|IFNG_HUMAN|ANGI_HUMAN|EFNA1_HUMAN|NOS1_HUMAN|TNFL6_HUMAN|RHOA_HUMAN|TNF11_HUMAN|CR1_HUMAN|VGFR1_HUMAN|NOS3_HUMAN|IL6_HUMAN|IL1RA_HUMAN|HPT_HUMAN|PAI1_HUMAN|LEPR_HUMAN|FGF2_HUMAN|ANGT_HUMAN|TGFB…
8284	8.4107e-21	4.3777e-19	42	991	219	30780	positive regulation of cell proliferation	HIF1A_HUMAN|VEGFA_HUMAN|IL2_HUMAN|FGF2_HUMAN|ANGT_HUMAN|LIFR_HUMAN|VCAM1_HUMAN|ADA1D_HUMAN|NOX1_HUMAN|EGFR_HUMAN|EPO_HUMAN|ERBB2_HUMAN|TNFA_HUMAN|ADA_HUMAN|SCN5A_HUMAN|HMOX1_HUMAN|MIF_HUMAN|IL1B_HUMAN|GLHA_HUMAN|ADML_HUMAN|JUN_HUMAN|IL18_HUMAN|IL4_HUMAN|ESR1_HUMAN|TGFB2_HUMAN|DPP4_HUMAN|IFNG_HUMAN|CSF1_HUMAN|CRF_HUMAN|ANGI_HUMAN|PLGF_HUMAN|TNFL6_HUMAN|VGFR1_HUMAN|INS_HUMAN|IL6_HUMAN|IL5_HUMAN|PGH…
43085	8.897e-21	4.575e-19	45	1159	219	30780	positive regulation of catalytic activity	HIF1A_HUMAN|DRD4_HUMAN|TIMP2_HUMAN|VEGFA_HUMAN|FGF2_HUMAN|AGTR1_HUMAN|ANGT_HUMAN|PSD12_HUMAN|HGF_HUMAN|TGFB3_HUMAN|IBP1_HUMAN|EGFR_HUMAN|ERBB2_HUMAN|TNFA_HUMAN|ADRB3_HUMAN|MIF_HUMAN|IL1B_HUMAN|IL8_HUMAN|UCN1_HUMAN|SODC_HUMAN|LYAM2_HUMAN|JUN_HUMAN|ADIPO_HUMAN|ESR1_HUMAN|TGFB2_HUMAN|IFNG_HUMAN|CSF1_HUMAN|ANGI_HUMAN|TR10A_HUMAN|NOS1_HUMAN|EFNA1_HUMAN|TNFL6_HUMAN|APOH_HUMAN|RHOA_HUMAN|TNF11_HUMAN|CR1…
10740	1.3472e-20	6.8453e-19	36	700	219	30780	positive regulation of intracellular protein kinase cascade	DRD4_HUMAN|TIMP2_HUMAN|VEGFA_HUMAN|IL2_HUMAN|FGF2_HUMAN|ANGT_HUMAN|HGF_HUMAN|TGFB3_HUMAN|EGFR_HUMAN|EPO_HUMAN|ERBB2_HUMAN|TNFA_HUMAN|ADRB3_HUMAN|HMOX1_HUMAN|MIF_HUMAN|IL1B_HUMAN|SODC_HUMAN|ADIPO_HUMAN|IL4_HUMAN|TGFB2_HUMAN|IFNG_HUMAN|IBP3_HUMAN|EFNA1_HUMAN|TNFL6_HUMAN|RHOA_HUMAN|TNF11_HUMAN|VGFR1_HUMAN|INS_HUMAN|IL6_HUMAN|IL5_HUMAN|IL1RA_HUMAN|TNR1A_HUMAN|PDE5A_HUMAN|TGFB1_HUMAN|HBEGF_HUMAN|EDN1_…
2822	1.4884e-20	7.4443e-19	24	241	219	30780	regulation of adaptive immune response based on somatic recombination of immune receptors built from immunoglobulin superfamily domains	1C01_HUMAN|1C03_HUMAN|IL10_HUMAN|1C04_HUMAN|IL4_HUMAN|1C05_HUMAN|IFNG_HUMAN|IL2_HUMAN|1C07_HUMAN|1C16_HUMAN|1C17_HUMAN|1C08_HUMAN|1C14_HUMAN|1C12_HUMAN|1C02_HUMAN|CR1_HUMAN|TNFA_HUMAN|HLAG_HUMAN|ADA_HUMAN|1C18_HUMAN|1C06_HUMAN|IL1B_HUMAN|1C15_HUMAN|TGFB1_HUMAN
2699	1.5e-20	7.4443e-19	25	271	219	30780	positive regulation of immune effector process	1C01_HUMAN|1C03_HUMAN|1C04_HUMAN|IL4_HUMAN|1C05_HUMAN|IFNG_HUMAN|IL2_HUMAN|1C07_HUMAN|1C16_HUMAN|1C17_HUMAN|1C08_HUMAN|1C14_HUMAN|1C12_HUMAN|1C02_HUMAN|TNFA_HUMAN|NOS2_HUMAN|IL6_HUMAN|HLAG_HUMAN|1C18_HUMAN|HMOX1_HUMAN|1C06_HUMAN|MIF_HUMAN|IL1B_HUMAN|1C15_HUMAN|TGFB1_HUMAN
51817	2.3505e-20	1.1531e-18	30	452	219	30780	modification of morphology or physiology of other organism involved in symbiotic interaction	CAMP_HUMAN|IKBA_HUMAN|1C05_HUMAN|P53_HUMAN|NXF1_HUMAN|1C07_HUMAN|VCAM1_HUMAN|IL16_HUMAN|1C08_HUMAN|GRB2_HUMAN|1C02_HUMAN|1C12_HUMAN|K1C18_HUMAN|1C18_HUMAN|1C06_HUMAN|1C03_HUMAN|1C01_HUMAN|1C04_HUMAN|JUN_HUMAN|ICAM1_HUMAN|1C16_HUMAN|1C17_HUMAN|K1C19_HUMAN|1C14_HUMAN|BNI3L_HUMAN|RHOA_HUMAN|MBL2_HUMAN|TNR1A_HUMAN|1C15_HUMAN|TGFB1_HUMAN
2819	3.5485e-20	1.721e-18	24	250	219	30780	regulation of adaptive immune response	1C01_HUMAN|1C03_HUMAN|IL10_HUMAN|1C04_HUMAN|IL4_HUMAN|1C05_HUMAN|IFNG_HUMAN|IL2_HUMAN|1C07_HUMAN|1C16_HUMAN|1C17_HUMAN|1C08_HUMAN|1C14_HUMAN|1C12_HUMAN|1C02_HUMAN|CR1_HUMAN|TNFA_HUMAN|HLAG_HUMAN|ADA_HUMAN|1C18_HUMAN|1C06_HUMAN|IL1B_HUMAN|1C15_HUMAN|TGFB1_HUMAN
71346	4.3735e-20	2.0973e-18	21	170	219	30780	cellular response to interferon-gamma	1C01_HUMAN|1C03_HUMAN|IL18_HUMAN|1C04_HUMAN|2B14_HUMAN|1C05_HUMAN|ICAM1_HUMAN|IFNG_HUMAN|1C07_HUMAN|1C16_HUMAN|VCAM1_HUMAN|1C17_HUMAN|1C08_HUMAN|1C14_HUMAN|1C12_HUMAN|1C02_HUMAN|NOS2_HUMAN|HLAG_HUMAN|1C18_HUMAN|1C06_HUMAN|1C15_HUMAN
32270	4.5081e-20	2.1378e-18	44	1150	219	30780	positive regulation of cellular protein metabolic process	DRD4_HUMAN|IKBA_HUMAN|VEGFA_HUMAN|P53_HUMAN|IL2_HUMAN|FGF2_HUMAN|AGTR1_HUMAN|ANGT_HUMAN|PSD12_HUMAN|HGF_HUMAN|TGFB3_HUMAN|IBP1_HUMAN|EGFR_HUMAN|EPO_HUMAN|ERBB2_HUMAN|TNFA_HUMAN|MIF_HUMAN|IL1B_HUMAN|IL8_HUMAN|UCN1_HUMAN|SODC_HUMAN|ADIPO_HUMAN|IL4_HUMAN|TGFB2_HUMAN|IFNG_HUMAN|CSF1_HUMAN|CLUS_HUMAN|CRF_HUMAN|ANGI_HUMAN|TR10A_HUMAN|NOS1_HUMAN|EFNA1_HUMAN|RHOA_HUMAN|TNF11_HUMAN|VGFR1_HUMAN|APOE_HUMAN|…
2706	6.5337e-20	3.0644e-18	23	227	219	30780	regulation of lymphocyte mediated immunity	1C01_HUMAN|1C03_HUMAN|IL10_HUMAN|1C04_HUMAN|IL4_HUMAN|1C05_HUMAN|IFNG_HUMAN|IL2_HUMAN|1C07_HUMAN|1C16_HUMAN|1C17_HUMAN|1C08_HUMAN|1C14_HUMAN|1C12_HUMAN|1C02_HUMAN|CR1_HUMAN|TNFA_HUMAN|HLAG_HUMAN|1C18_HUMAN|1C06_HUMAN|IL1B_HUMAN|1C15_HUMAN|TGFB1_HUMAN
50793	9.106e-20	4.2244e-18	64	2535	219	30780	regulation of developmental process	HIF1A_HUMAN|CADH1_HUMAN|CTLA4_HUMAN|TIMP2_HUMAN|VEGFA_HUMAN|P53_HUMAN|AGTR1_HUMAN|CYTC_HUMAN|ERBB2_HUMAN|HLAG_HUMAN|ADA_HUMAN|SRY_HUMAN|ADML_HUMAN|JUN_HUMAN|ADIPO_HUMAN|TGFB2_HUMAN|IFNG_HUMAN|IBP3_HUMAN|EFNA1_HUMAN|DDAH1_HUMAN|TNFL6_HUMAN|RHOA_HUMAN|TNF11_HUMAN|NOS3_HUMAN|VGFR1_HUMAN|IL6_HUMAN|PDLI7_HUMAN|IL1RA_HUMAN|PGH2_HUMAN|IL2RA_HUMAN|PAI1_HUMAN|IL10_HUMAN|IKBA_HUMAN|FST_HUMAN|IL2_HUMAN|FGF2…
1775	1.102e-19	5.0576e-18	38	847	219	30780	cell activation	IL10_HUMAN|NTAL_HUMAN|VEGFA_HUMAN|P53_HUMAN|IL2_HUMAN|ANGT_HUMAN|VCAM1_HUMAN|GRB2_HUMAN|TGFB3_HUMAN|HGF_HUMAN|TNFA_HUMAN|LYAM3_HUMAN|ADA_HUMAN|IL8_HUMAN|SODC_HUMAN|PECA1_HUMAN|ACTN4_HUMAN|JUN_HUMAN|IL18_HUMAN|IL4_HUMAN|TGFB2_HUMAN|ICAM1_HUMAN|DPP4_HUMAN|IFNG_HUMAN|CSF1_HUMAN|CLUS_HUMAN|TRFE_HUMAN|RHOA_HUMAN|INS_HUMAN|IL6_HUMAN|VWF_HUMAN|NDRG1_HUMAN|PROS_HUMAN|FA5_HUMAN|TIMP1_HUMAN|TGFB1_HUMAN|PAI…
1934	1.2404e-19	5.6317e-18	37	799	219	30780	positive regulation of protein phosphorylation	DRD4_HUMAN|VEGFA_HUMAN|P53_HUMAN|IL2_HUMAN|FGF2_HUMAN|ANGT_HUMAN|HGF_HUMAN|TGFB3_HUMAN|IBP1_HUMAN|EGFR_HUMAN|EPO_HUMAN|ERBB2_HUMAN|TNFA_HUMAN|MIF_HUMAN|IL1B_HUMAN|IL8_HUMAN|UCN1_HUMAN|SODC_HUMAN|ADIPO_HUMAN|IL4_HUMAN|TGFB2_HUMAN|IFNG_HUMAN|CSF1_HUMAN|ANGI_HUMAN|CRF_HUMAN|TR10A_HUMAN|EFNA1_HUMAN|TNF11_HUMAN|VGFR1_HUMAN|INS_HUMAN|IL6_HUMAN|IL5_HUMAN|IL1RA_HUMAN|TNR1A_HUMAN|PDE5A_HUMAN|TGFB1_HUMAN|E…
45428	1.4966e-19	6.7238e-18	15	60	219	30780	regulation of nitric oxide biosynthetic process	IL10_HUMAN|IL4_HUMAN|ESR1_HUMAN|ICAM1_HUMAN|HBB_HUMAN|IFNG_HUMAN|DDAH1_HUMAN|EGFR_HUMAN|TNFA_HUMAN|INS_HUMAN|IL6_HUMAN|DDAH2_HUMAN|IL1B_HUMAN|PGH2_HUMAN|EDN1_HUMAN
2000026	1.7157e-19	7.6189e-18	56	1972	219	30780	regulation of multicellular organismal development	HIF1A_HUMAN|CADH1_HUMAN|CTLA4_HUMAN|TIMP2_HUMAN|VEGFA_HUMAN|P53_HUMAN|CYTC_HUMAN|ERBB2_HUMAN|HLAG_HUMAN|ADA_HUMAN|SRY_HUMAN|ADML_HUMAN|ADIPO_HUMAN|JUN_HUMAN|TGFB2_HUMAN|IFNG_HUMAN|IBP3_HUMAN|EFNA1_HUMAN|DDAH1_HUMAN|TNFL6_HUMAN|TNF11_HUMAN|RHOA_HUMAN|VGFR1_HUMAN|NOS3_HUMAN|IL6_HUMAN|IL1RA_HUMAN|PGH2_HUMAN|IL2RA_HUMAN|PAI1_HUMAN|IL10_HUMAN|IKBA_HUMAN|FST_HUMAN|IL2_HUMAN|FGF2_HUMAN|ANGT_HUMAN|TGFB3_…
32268	1.7316e-19	7.6189e-18	55	1902	219	30780	regulation of cellular protein metabolic process	DRD4_HUMAN|TIMP2_HUMAN|VEGFA_HUMAN|P53_HUMAN|AGTR1_HUMAN|PSD12_HUMAN|IBP1_HUMAN|ERBB2_HUMAN|TPA_HUMAN|ADIPO_HUMAN|JUN_HUMAN|TGFB2_HUMAN|TTP_HUMAN|IFNG_HUMAN|G6PD_HUMAN|ANGI_HUMAN|CRF_HUMAN|IBP3_HUMAN|EFNA1_HUMAN|NOS1_HUMAN|TNF11_HUMAN|RHOA_HUMAN|BKRB2_HUMAN|VGFR1_HUMAN|IL6_HUMAN|IL1RA_HUMAN|IL10_HUMAN|TAD2A_HUMAN|IKBA_HUMAN|IL2_HUMAN|FGF2_HUMAN|ANGT_HUMAN|TGFB3_HUMAN|HGF_HUMAN|NANO3_HUMAN|EGFR_HU…
10243	1.8841e-19	8.2053e-18	40	967	219	30780	response to organonitrogen compound	IL10_HUMAN|CRHBP_HUMAN|CADH1_HUMAN|DRD4_HUMAN|IKBA_HUMAN|FGF2_HUMAN|THIO_HUMAN|BASI_HUMAN|AQP9_HUMAN|GRB2_HUMAN|MMP2_HUMAN|IBP1_HUMAN|RENI_HUMAN|TNFA_HUMAN|ADA_HUMAN|ANF_HUMAN|HMOX1_HUMAN|IL1B_HUMAN|SODC_HUMAN|TPA_HUMAN|ADML_HUMAN|ANFB_HUMAN|JUN_HUMAN|IL18_HUMAN|ADIPO_HUMAN|ICAM1_HUMAN|LYAM1_HUMAN|SDC1_HUMAN|CRF_HUMAN|RHOA_HUMAN|APOE_HUMAN|INS_HUMAN|IL6_HUMAN|SPYA_HUMAN|IL1RA_HUMAN|RETN_HUMAN|PGH…
42327	2.2039e-19	9.5013e-18	37	813	219	30780	positive regulation of phosphorylation	DRD4_HUMAN|VEGFA_HUMAN|P53_HUMAN|IL2_HUMAN|FGF2_HUMAN|ANGT_HUMAN|HGF_HUMAN|TGFB3_HUMAN|IBP1_HUMAN|EGFR_HUMAN|EPO_HUMAN|ERBB2_HUMAN|TNFA_HUMAN|MIF_HUMAN|IL1B_HUMAN|IL8_HUMAN|UCN1_HUMAN|SODC_HUMAN|ADIPO_HUMAN|IL4_HUMAN|TGFB2_HUMAN|IFNG_HUMAN|CSF1_HUMAN|ANGI_HUMAN|CRF_HUMAN|TR10A_HUMAN|EFNA1_HUMAN|TNF11_HUMAN|VGFR1_HUMAN|INS_HUMAN|IL6_HUMAN|IL5_HUMAN|IL1RA_HUMAN|TNR1A_HUMAN|PDE5A_HUMAN|TGFB1_HUMAN|E…
50789	3.6605e-19	1.5623e-17	172	15166	219	30780	regulation of biological process	HIF1A_HUMAN|TIMP2_HUMAN|FETA_HUMAN|1C05_HUMAN|VEGFA_HUMAN|P53_HUMAN|NELFD_HUMAN|IL16_HUMAN|1C08_HUMAN|1C12_HUMAN|CYTC_HUMAN|K1C18_HUMAN|HLAG_HUMAN|SCN5A_HUMAN|SRY_HUMAN|TRH_HUMAN|TPA_HUMAN|PAI2_HUMAN|1C04_HUMAN|TGFB2_HUMAN|APOA_HUMAN|HBB_HUMAN|PERM_HUMAN|PON1_HUMAN|CRF_HUMAN|ANGI_HUMAN|DDR1_HUMAN|1C17_HUMAN|IBP3_HUMAN|NOS1_HUMAN|1C14_HUMAN|TRBM_HUMAN|TKNK_HUMAN|TNFL6_HUMAN|IN35_HUMAN|CR1_HUMAN|NO…
45429	3.8686e-19	1.6348e-17	13	38	219	30780	positive regulation of nitric oxide biosynthetic process	ESR1_HUMAN|ICAM1_HUMAN|HBB_HUMAN|IFNG_HUMAN|DDAH1_HUMAN|EGFR_HUMAN|TNFA_HUMAN|INS_HUMAN|IL6_HUMAN|DDAH2_HUMAN|IL1B_HUMAN|PGH2_HUMAN|EDN1_HUMAN
48523	4.5063e-19	1.8856e-17	87	4623	219	30780	negative regulation of cellular process	HIF1A_HUMAN|CADH1_HUMAN|DRD4_HUMAN|CTLA4_HUMAN|TIMP2_HUMAN|VEGFA_HUMAN|NELFD_HUMAN|P53_HUMAN|THIO_HUMAN|PSD12_HUMAN|CYTC_HUMAN|K1C18_HUMAN|ERBB2_HUMAN|HLAG_HUMAN|ADA_HUMAN|TRH_HUMAN|TPA_HUMAN|ADML_HUMAN|JUN_HUMAN|ADIPO_HUMAN|PAI2_HUMAN|TTP_HUMAN|TGFB2_HUMAN|DPP4_HUMAN|IFNG_HUMAN|PERM_HUMAN|CRF_HUMAN|G6PD_HUMAN|ANGI_HUMAN|DDR1_HUMAN|IBP3_HUMAN|NOS1_HUMAN|EFNA1_HUMAN|TRBM_HUMAN|TNFL6_HUMAN|RHOA_HUM…
51247	5.3425e-19	2.2138e-17	45	1288	219	30780	positive regulation of protein metabolic process	DRD4_HUMAN|IKBA_HUMAN|VEGFA_HUMAN|P53_HUMAN|IL2_HUMAN|FGF2_HUMAN|AGTR1_HUMAN|ANGT_HUMAN|PSD12_HUMAN|HGF_HUMAN|TGFB3_HUMAN|IBP1_HUMAN|EGFR_HUMAN|EPO_HUMAN|ERBB2_HUMAN|TNFA_HUMAN|HMOX1_HUMAN|MIF_HUMAN|IL1B_HUMAN|IL8_HUMAN|UCN1_HUMAN|SODC_HUMAN|ADIPO_HUMAN|IL4_HUMAN|TGFB2_HUMAN|IFNG_HUMAN|CSF1_HUMAN|CLUS_HUMAN|CRF_HUMAN|ANGI_HUMAN|TR10A_HUMAN|NOS1_HUMAN|EFNA1_HUMAN|RHOA_HUMAN|TNF11_HUMAN|VGFR1_HUMAN…
31325	6.3519e-19	2.6067e-17	67	2874	219	30780	positive regulation of cellular metabolic process	HIF1A_HUMAN|CADH1_HUMAN|DRD4_HUMAN|TIMP2_HUMAN|VEGFA_HUMAN|NELFD_HUMAN|P53_HUMAN|AGTR1_HUMAN|PSD12_HUMAN|IBP1_HUMAN|ERBB2_HUMAN|ADRB3_HUMAN|SRY_HUMAN|GLHA_HUMAN|ADML_HUMAN|JUN_HUMAN|ADIPO_HUMAN|TTP_HUMAN|TGFB2_HUMAN|IFNG_HUMAN|HBB_HUMAN|ANGI_HUMAN|CRF_HUMAN|EFNA1_HUMAN|NOS1_HUMAN|DDAH1_HUMAN|RHOA_HUMAN|TNF11_HUMAN|VGFR1_HUMAN|IL6_HUMAN|IL1RA_HUMAN|PGH2_HUMAN|S14L2_HUMAN|PAI1_HUMAN|IL10_HUMAN|IKBA…
34341	8.8305e-19	3.5894e-17	21	196	219	30780	response to interferon-gamma	1C01_HUMAN|1C03_HUMAN|IL18_HUMAN|1C04_HUMAN|2B14_HUMAN|1C05_HUMAN|ICAM1_HUMAN|IFNG_HUMAN|1C07_HUMAN|1C16_HUMAN|VCAM1_HUMAN|1C17_HUMAN|1C08_HUMAN|1C14_HUMAN|1C12_HUMAN|1C02_HUMAN|NOS2_HUMAN|HLAG_HUMAN|1C18_HUMAN|1C06_HUMAN|1C15_HUMAN
60333	8.9279e-19	3.5948e-17	19	145	219	30780	interferon-gamma-mediated signaling pathway	1C01_HUMAN|1C03_HUMAN|1C04_HUMAN|2B14_HUMAN|1C05_HUMAN|ICAM1_HUMAN|IFNG_HUMAN|1C07_HUMAN|1C16_HUMAN|VCAM1_HUMAN|1C08_HUMAN|1C17_HUMAN|1C14_HUMAN|1C12_HUMAN|1C02_HUMAN|HLAG_HUMAN|1C18_HUMAN|1C06_HUMAN|1C15_HUMAN
9617	1.1464e-18	4.5728e-17	31	563	219	30780	response to bacterium	CAMP_HUMAN|IL10_HUMAN|IKBA_HUMAN|2B14_HUMAN|GNLY_HUMAN|EPO_HUMAN|RENI_HUMAN|TNFA_HUMAN|LYAM3_HUMAN|CRP_HUMAN|IL1B_HUMAN|IL8_HUMAN|LYAM2_HUMAN|ADML_HUMAN|ANFB_HUMAN|IL18_HUMAN|JUN_HUMAN|ICAM1_HUMAN|IFNG_HUMAN|STAB2_HUMAN|TNFL6_HUMAN|NOS3_HUMAN|NOS2_HUMAN|IL6_HUMAN|HPT_HUMAN|MBL2_HUMAN|PGH2_HUMAN|TNR1A_HUMAN|TGFB1_HUMAN|PAI1_HUMAN|EDN1_HUMAN
50900	1.1831e-18	4.6756e-17	23	258	219	30780	leukocyte migration	LFA3_HUMAN|LYAM2_HUMAN|IL10_HUMAN|TGFB2_HUMAN|ICAM1_HUMAN|VEGFA_HUMAN|LYAM1_HUMAN|IFNG_HUMAN|VCAM1_HUMAN|BASI_HUMAN|GRB2_HUMAN|IL16_HUMAN|TRBM_HUMAN|TNF11_HUMAN|TNFA_HUMAN|VGFR1_HUMAN|LYAM3_HUMAN|IL6_HUMAN|IL1B_HUMAN|IL8_HUMAN|PROS_HUMAN|OLR1_HUMAN|PECA1_HUMAN
9967	1.2858e-18	5.0346e-17	43	1196	219	30780	positive regulation of signal transduction	HIF1A_HUMAN|DRD4_HUMAN|TIMP2_HUMAN|VEGFA_HUMAN|P53_HUMAN|IL2_HUMAN|FGF2_HUMAN|ANGT_HUMAN|HGF_HUMAN|TGFB3_HUMAN|EGFR_HUMAN|EPO_HUMAN|ERBB2_HUMAN|TNFA_HUMAN|LYAM3_HUMAN|ADA_HUMAN|ADRB3_HUMAN|HMOX1_HUMAN|MIF_HUMAN|IL1B_HUMAN|SODC_HUMAN|ADIPO_HUMAN|IL4_HUMAN|ESR1_HUMAN|TGFB2_HUMAN|IFNG_HUMAN|CSF1_HUMAN|CLUS_HUMAN|IBP3_HUMAN|EFNA1_HUMAN|TNFL6_HUMAN|RHOA_HUMAN|TNF11_HUMAN|VGFR1_HUMAN|INS_HUMAN|IL6_HUMA…
16477	1.3919e-18	5.4004e-17	39	968	219	30780	cell migration	LFA3_HUMAN|IL10_HUMAN|HIF1A_HUMAN|VEGFA_HUMAN|UROK_HUMAN|FGF2_HUMAN|AGTR1_HUMAN|VCAM1_HUMAN|BASI_HUMAN|NOX1_HUMAN|IL16_HUMAN|GRB2_HUMAN|HGF_HUMAN|EGFR_HUMAN|TNFA_HUMAN|FSCN1_HUMAN|LYAM3_HUMAN|IL1B_HUMAN|IL8_HUMAN|PECA1_HUMAN|LYAM2_HUMAN|TPA_HUMAN|TGFB2_HUMAN|ICAM1_HUMAN|DPP4_HUMAN|IFNG_HUMAN|LYAM1_HUMAN|ANGI_HUMAN|DDR1_HUMAN|EFNA1_HUMAN|TRBM_HUMAN|TNF11_HUMAN|NOS3_HUMAN|VGFR1_HUMAN|IL6_HUMAN|PROS…
2576	1.5436e-18	5.8935e-17	16	86	219	30780	platelet degranulation	ACTN4_HUMAN|TGFB2_HUMAN|VEGFA_HUMAN|CLUS_HUMAN|TGFB3_HUMAN|HGF_HUMAN|TRFE_HUMAN|LYAM3_HUMAN|VWF_HUMAN|SODC_HUMAN|PROS_HUMAN|FA5_HUMAN|TIMP1_HUMAN|TGFB1_HUMAN|PAI1_HUMAN|PECA1_HUMAN
31401	1.5466e-18	5.8935e-17	40	1027	219	30780	positive regulation of protein modification process	DRD4_HUMAN|VEGFA_HUMAN|P53_HUMAN|IL2_HUMAN|FGF2_HUMAN|ANGT_HUMAN|PSD12_HUMAN|HGF_HUMAN|TGFB3_HUMAN|IBP1_HUMAN|EGFR_HUMAN|EPO_HUMAN|ERBB2_HUMAN|TNFA_HUMAN|MIF_HUMAN|IL1B_HUMAN|IL8_HUMAN|UCN1_HUMAN|SODC_HUMAN|ADIPO_HUMAN|IL4_HUMAN|TGFB2_HUMAN|IFNG_HUMAN|CSF1_HUMAN|CLUS_HUMAN|CRF_HUMAN|ANGI_HUMAN|TR10A_HUMAN|NOS1_HUMAN|EFNA1_HUMAN|TNF11_HUMAN|VGFR1_HUMAN|INS_HUMAN|IL6_HUMAN|IL5_HUMAN|IL1RA_HUMAN|TNR…
1901698	1.5998e-18	6.0423e-17	40	1028	219	30780	response to nitrogen compound	IL10_HUMAN|CRHBP_HUMAN|CADH1_HUMAN|DRD4_HUMAN|IKBA_HUMAN|FGF2_HUMAN|THIO_HUMAN|BASI_HUMAN|AQP9_HUMAN|GRB2_HUMAN|MMP2_HUMAN|IBP1_HUMAN|RENI_HUMAN|TNFA_HUMAN|ADA_HUMAN|ANF_HUMAN|HMOX1_HUMAN|IL1B_HUMAN|SODC_HUMAN|TPA_HUMAN|ADML_HUMAN|ANFB_HUMAN|JUN_HUMAN|IL18_HUMAN|ADIPO_HUMAN|ICAM1_HUMAN|LYAM1_HUMAN|SDC1_HUMAN|CRF_HUMAN|RHOA_HUMAN|APOE_HUMAN|INS_HUMAN|IL6_HUMAN|SPYA_HUMAN|IL1RA_HUMAN|RETN_HUMAN|PGH…
23056	1.8684e-18	6.8846e-17	44	1269	219	30780	positive regulation of signaling	HIF1A_HUMAN|DRD4_HUMAN|TIMP2_HUMAN|VEGFA_HUMAN|P53_HUMAN|IL2_HUMAN|FGF2_HUMAN|ANGT_HUMAN|HGF_HUMAN|TGFB3_HUMAN|EGFR_HUMAN|EPO_HUMAN|ERBB2_HUMAN|TNFA_HUMAN|LYAM3_HUMAN|ADA_HUMAN|ADRB3_HUMAN|HMOX1_HUMAN|MIF_HUMAN|IL1B_HUMAN|SODC_HUMAN|ADIPO_HUMAN|IL4_HUMAN|ESR1_HUMAN|TGFB2_HUMAN|CLUS_HUMAN|IFNG_HUMAN|CSF1_HUMAN|IBP3_HUMAN|EFNA1_HUMAN|TNFL6_HUMAN|RHOA_HUMAN|TNF11_HUMAN|VGFR1_HUMAN|INS_HUMAN|IL6_HUMA…
44419	1.8712e-18	6.8846e-17	35	764	219	30780	interspecies interaction between organisms	CAMP_HUMAN|IKBA_HUMAN|1C05_HUMAN|P53_HUMAN|NELFD_HUMAN|NXF1_HUMAN|1C07_HUMAN|PSD12_HUMAN|VCAM1_HUMAN|GRB2_HUMAN|IL16_HUMAN|1C08_HUMAN|1C02_HUMAN|1C12_HUMAN|K1C18_HUMAN|1C18_HUMAN|1C06_HUMAN|1C01_HUMAN|1C03_HUMAN|JUN_HUMAN|1C04_HUMAN|ICAM1_HUMAN|1C16_HUMAN|1C17_HUMAN|K1C19_HUMAN|NOS1_HUMAN|1C14_HUMAN|BNI3L_HUMAN|RHOA_HUMAN|NOS3_HUMAN|NOS2_HUMAN|MBL2_HUMAN|TNR1A_HUMAN|1C15_HUMAN|TGFB1_HUMAN
44403	1.8712e-18	6.8846e-17	35	764	219	30780	symbiosis, encompassing mutualism through parasitism	CAMP_HUMAN|IKBA_HUMAN|1C05_HUMAN|P53_HUMAN|NELFD_HUMAN|NXF1_HUMAN|1C07_HUMAN|PSD12_HUMAN|VCAM1_HUMAN|GRB2_HUMAN|IL16_HUMAN|1C08_HUMAN|1C02_HUMAN|1C12_HUMAN|K1C18_HUMAN|1C18_HUMAN|1C06_HUMAN|1C01_HUMAN|1C03_HUMAN|JUN_HUMAN|1C04_HUMAN|ICAM1_HUMAN|1C16_HUMAN|1C17_HUMAN|K1C19_HUMAN|NOS1_HUMAN|1C14_HUMAN|BNI3L_HUMAN|RHOA_HUMAN|NOS3_HUMAN|NOS2_HUMAN|MBL2_HUMAN|TNR1A_HUMAN|1C15_HUMAN|TGFB1_HUMAN
10647	2.1645e-18	7.8959e-17	44	1274	219	30780	positive regulation of cell communication	HIF1A_HUMAN|DRD4_HUMAN|TIMP2_HUMAN|VEGFA_HUMAN|P53_HUMAN|IL2_HUMAN|FGF2_HUMAN|ANGT_HUMAN|HGF_HUMAN|TGFB3_HUMAN|EGFR_HUMAN|EPO_HUMAN|ERBB2_HUMAN|TNFA_HUMAN|LYAM3_HUMAN|ADA_HUMAN|ADRB3_HUMAN|HMOX1_HUMAN|MIF_HUMAN|IL1B_HUMAN|SODC_HUMAN|ADIPO_HUMAN|IL4_HUMAN|ESR1_HUMAN|TGFB2_HUMAN|CLUS_HUMAN|IFNG_HUMAN|CSF1_HUMAN|IBP3_HUMAN|EFNA1_HUMAN|TNFL6_HUMAN|RHOA_HUMAN|TNF11_HUMAN|VGFR1_HUMAN|INS_HUMAN|IL6_HUMA…
45087	2.2696e-18	8.2089e-17	39	982	219	30780	innate immune response	NTAL_HUMAN|IKBA_HUMAN|2B14_HUMAN|1C05_HUMAN|FGF2_HUMAN|THIO_HUMAN|1C07_HUMAN|VCAM1_HUMAN|GRB2_HUMAN|1C08_HUMAN|1C02_HUMAN|1C12_HUMAN|EGFR_HUMAN|ERBB2_HUMAN|HLAG_HUMAN|1C18_HUMAN|1C06_HUMAN|MIF_HUMAN|1C01_HUMAN|1C03_HUMAN|JUN_HUMAN|IL18_HUMAN|1C04_HUMAN|IL4_HUMAN|ICAM1_HUMAN|CSF1_HUMAN|IFNG_HUMAN|CLUS_HUMAN|1C16_HUMAN|1C17_HUMAN|1C14_HUMAN|IN35_HUMAN|CR1_HUMAN|NOS2_HUMAN|MBL2_HUMAN|PROS_HUMAN|1C15…
9607	3.5622e-18	1.2776e-16	37	885	219	30780	response to biotic stimulus	CAMP_HUMAN|IL10_HUMAN|IKBA_HUMAN|2B14_HUMAN|P53_HUMAN|GNLY_HUMAN|EPO_HUMAN|RENI_HUMAN|TNFA_HUMAN|LYAM3_HUMAN|CRP_HUMAN|IL1B_HUMAN|IL8_HUMAN|LYAM2_HUMAN|ADML_HUMAN|ANFB_HUMAN|JUN_HUMAN|IL18_HUMAN|IL4_HUMAN|ICAM1_HUMAN|IFNG_HUMAN|CLUS_HUMAN|PERM_HUMAN|BNI3L_HUMAN|STAB2_HUMAN|IN35_HUMAN|TNFL6_HUMAN|NOS3_HUMAN|NOS2_HUMAN|IL6_HUMAN|MBL2_HUMAN|HPT_HUMAN|PGH2_HUMAN|TNR1A_HUMAN|TGFB1_HUMAN|PAI1_HUMAN|EDN…
9893	4.0215e-18	1.4303e-16	68	3061	219	30780	positive regulation of metabolic process	HIF1A_HUMAN|CADH1_HUMAN|DRD4_HUMAN|TIMP2_HUMAN|VEGFA_HUMAN|NELFD_HUMAN|P53_HUMAN|AGTR1_HUMAN|PSD12_HUMAN|NOX1_HUMAN|IBP1_HUMAN|ERBB2_HUMAN|ADRB3_HUMAN|SRY_HUMAN|GLHA_HUMAN|ADML_HUMAN|JUN_HUMAN|ADIPO_HUMAN|TTP_HUMAN|TGFB2_HUMAN|IFNG_HUMAN|HBB_HUMAN|ANGI_HUMAN|CRF_HUMAN|EFNA1_HUMAN|NOS1_HUMAN|DDAH1_HUMAN|RHOA_HUMAN|TNF11_HUMAN|VGFR1_HUMAN|IL6_HUMAN|IL1RA_HUMAN|PGH2_HUMAN|S14L2_HUMAN|PAI1_HUMAN|IL10…
19048	5.3026e-18	1.8704e-16	27	422	219	30780	modulation by virus of host morphology or physiology	1C01_HUMAN|1C03_HUMAN|1C04_HUMAN|IKBA_HUMAN|1C05_HUMAN|ICAM1_HUMAN|P53_HUMAN|NXF1_HUMAN|1C07_HUMAN|1C16_HUMAN|VCAM1_HUMAN|GRB2_HUMAN|1C17_HUMAN|1C08_HUMAN|IL16_HUMAN|K1C19_HUMAN|1C14_HUMAN|1C12_HUMAN|1C02_HUMAN|K1C18_HUMAN|BNI3L_HUMAN|RHOA_HUMAN|1C18_HUMAN|1C06_HUMAN|TNR1A_HUMAN|1C15_HUMAN|TGFB1_HUMAN
2480	5.8419e-18	2.0437e-16	15	75	219	30780	antigen processing and presentation of exogenous peptide antigen via MHC class I, TAP-independent	1C01_HUMAN|1C03_HUMAN|1C04_HUMAN|1C05_HUMAN|1C07_HUMAN|1C16_HUMAN|1C08_HUMAN|1C17_HUMAN|1C12_HUMAN|1C02_HUMAN|1C14_HUMAN|HLAG_HUMAN|1C18_HUMAN|1C06_HUMAN|1C15_HUMAN
46903	6.0041e-18	2.0834e-16	34	742	219	30780	secretion	CRHBP_HUMAN|HIF1A_HUMAN|NTAL_HUMAN|DRD4_HUMAN|VEGFA_HUMAN|ANGT_HUMAN|HGF_HUMAN|TGFB3_HUMAN|LYAM3_HUMAN|ADA_HUMAN|GLHA_HUMAN|UCN1_HUMAN|SODC_HUMAN|ACE_HUMAN|PECA1_HUMAN|ACTN4_HUMAN|ADML_HUMAN|ANFB_HUMAN|TGFB2_HUMAN|CLUS_HUMAN|DDR1_HUMAN|TRFE_HUMAN|BKRB2_HUMAN|IL6_HUMAN|SPYA_HUMAN|VWF_HUMAN|IL1RA_HUMAN|PROS_HUMAN|FA5_HUMAN|TIMP1_HUMAN|TGFB1_HUMAN|PAI1_HUMAN|ANXA2_HUMAN|EDN1_HUMAN
51707	6.5719e-18	2.262e-16	36	848	219	30780	response to other organism	CAMP_HUMAN|IL10_HUMAN|IKBA_HUMAN|2B14_HUMAN|GNLY_HUMAN|EPO_HUMAN|RENI_HUMAN|TNFA_HUMAN|LYAM3_HUMAN|CRP_HUMAN|IL1B_HUMAN|IL8_HUMAN|LYAM2_HUMAN|ADML_HUMAN|ANFB_HUMAN|JUN_HUMAN|IL18_HUMAN|IL4_HUMAN|ICAM1_HUMAN|IFNG_HUMAN|CLUS_HUMAN|PERM_HUMAN|BNI3L_HUMAN|STAB2_HUMAN|IN35_HUMAN|TNFL6_HUMAN|NOS3_HUMAN|NOS2_HUMAN|IL6_HUMAN|MBL2_HUMAN|HPT_HUMAN|PGH2_HUMAN|TNR1A_HUMAN|TGFB1_HUMAN|PAI1_HUMAN|EDN1_HUMAN
1932	7.539e-18	2.5741e-16	42	1194	219	30780	regulation of protein phosphorylation	DRD4_HUMAN|TAD2A_HUMAN|VEGFA_HUMAN|P53_HUMAN|IL2_HUMAN|FGF2_HUMAN|ANGT_HUMAN|HGF_HUMAN|TGFB3_HUMAN|IBP1_HUMAN|EGFR_HUMAN|EPO_HUMAN|ERBB2_HUMAN|TNFA_HUMAN|MIF_HUMAN|IL1B_HUMAN|IL8_HUMAN|UCN1_HUMAN|SODC_HUMAN|JUN_HUMAN|ADIPO_HUMAN|IL4_HUMAN|TGFB2_HUMAN|IFNG_HUMAN|CSF1_HUMAN|CRF_HUMAN|ANGI_HUMAN|IBP3_HUMAN|TR10A_HUMAN|EFNA1_HUMAN|TNF11_HUMAN|VGFR1_HUMAN|BKRB2_HUMAN|APOE_HUMAN|INS_HUMAN|IL6_HUMAN|IL5…
19220	7.8192e-18	2.6486e-16	51	1784	219	30780	regulation of phosphate metabolic process	DRD4_HUMAN|TIMP2_HUMAN|VEGFA_HUMAN|P53_HUMAN|IBP1_HUMAN|ERBB2_HUMAN|ADRB3_HUMAN|ADML_HUMAN|ADIPO_HUMAN|JUN_HUMAN|TGFB2_HUMAN|IFNG_HUMAN|ANGI_HUMAN|CRF_HUMAN|IBP3_HUMAN|EFNA1_HUMAN|NOS1_HUMAN|TNF11_HUMAN|BKRB2_HUMAN|VGFR1_HUMAN|NOS3_HUMAN|IL6_HUMAN|IL1RA_HUMAN|TAD2A_HUMAN|CDD_HUMAN|IL2_HUMAN|ANGT_HUMAN|FGF2_HUMAN|TGFB3_HUMAN|HGF_HUMAN|EGFR_HUMAN|EPO_HUMAN|TNFA_HUMAN|MIF_HUMAN|IL1B_HUMAN|UCN1_HUMAN…
44003	8.522e-18	2.8639e-16	27	430	219	30780	modification by symbiont of host morphology or physiology	1C01_HUMAN|1C03_HUMAN|1C04_HUMAN|IKBA_HUMAN|1C05_HUMAN|ICAM1_HUMAN|P53_HUMAN|NXF1_HUMAN|1C07_HUMAN|1C16_HUMAN|VCAM1_HUMAN|GRB2_HUMAN|1C17_HUMAN|1C08_HUMAN|IL16_HUMAN|K1C19_HUMAN|1C14_HUMAN|1C12_HUMAN|1C02_HUMAN|K1C18_HUMAN|BNI3L_HUMAN|RHOA_HUMAN|1C18_HUMAN|1C06_HUMAN|TNR1A_HUMAN|1C15_HUMAN|TGFB1_HUMAN
42325	1.124e-17	3.7479e-16	43	1269	219	30780	regulation of phosphorylation	DRD4_HUMAN|TAD2A_HUMAN|VEGFA_HUMAN|P53_HUMAN|IL2_HUMAN|FGF2_HUMAN|ANGT_HUMAN|HGF_HUMAN|TGFB3_HUMAN|IBP1_HUMAN|EGFR_HUMAN|EPO_HUMAN|ERBB2_HUMAN|TNFA_HUMAN|MIF_HUMAN|IL1B_HUMAN|IL8_HUMAN|UCN1_HUMAN|SODC_HUMAN|JUN_HUMAN|ADIPO_HUMAN|IL4_HUMAN|TGFB2_HUMAN|IFNG_HUMAN|CSF1_HUMAN|CRF_HUMAN|ANGI_HUMAN|INHA_HUMAN|IBP3_HUMAN|TR10A_HUMAN|EFNA1_HUMAN|TNF11_HUMAN|VGFR1_HUMAN|BKRB2_HUMAN|APOE_HUMAN|INS_HUMAN|IL…
51174	1.2427e-17	4.1116e-16	51	1804	219	30780	regulation of phosphorus metabolic process	DRD4_HUMAN|TIMP2_HUMAN|VEGFA_HUMAN|P53_HUMAN|IBP1_HUMAN|ERBB2_HUMAN|ADRB3_HUMAN|ADML_HUMAN|ADIPO_HUMAN|JUN_HUMAN|TGFB2_HUMAN|IFNG_HUMAN|ANGI_HUMAN|CRF_HUMAN|IBP3_HUMAN|EFNA1_HUMAN|NOS1_HUMAN|TNF11_HUMAN|BKRB2_HUMAN|VGFR1_HUMAN|NOS3_HUMAN|IL6_HUMAN|IL1RA_HUMAN|TAD2A_HUMAN|CDD_HUMAN|IL2_HUMAN|ANGT_HUMAN|FGF2_HUMAN|TGFB3_HUMAN|HGF_HUMAN|EGFR_HUMAN|EPO_HUMAN|TNFA_HUMAN|MIF_HUMAN|IL1B_HUMAN|UCN1_HUMAN…
51272	1.7123e-17	5.6216e-16	25	363	219	30780	positive regulation of cellular component movement	LYAM2_HUMAN|ACTN4_HUMAN|HIF1A_HUMAN|TGFB2_HUMAN|ICAM1_HUMAN|VEGFA_HUMAN|CSF1_HUMAN|FGF2_HUMAN|ANGT_HUMAN|HGF_HUMAN|EGFR_HUMAN|RHOA_HUMAN|TNFA_HUMAN|VGFR1_HUMAN|LYAM3_HUMAN|INS_HUMAN|IL6_HUMAN|GLHA_HUMAN|IL8_HUMAN|PGH2_HUMAN|MMP9_HUMAN|TGFB1_HUMAN|HBEGF_HUMAN|PAI1_HUMAN|EDN1_HUMAN
42592	1.8852e-17	6.142e-16	48	1614	219	30780	homeostatic process	HIF1A_HUMAN|CADH1_HUMAN|DRD4_HUMAN|VEGFA_HUMAN|IL2_HUMAN|FGF2_HUMAN|AGTR1_HUMAN|THIO_HUMAN|ANGT_HUMAN|VCAM1_HUMAN|NOX1_HUMAN|AQP9_HUMAN|LIPL_HUMAN|EPO_HUMAN|HMOX2_HUMAN|ADRB3_HUMAN|HMOX1_HUMAN|CRP_HUMAN|IL1B_HUMAN|SODC_HUMAN|AACT_HUMAN|ADML_HUMAN|ADIPO_HUMAN|TGFB2_HUMAN|ICAM1_HUMAN|PDIA1_HUMAN|CSF1_HUMAN|IFNG_HUMAN|CRF_HUMAN|INHA_HUMAN|ANGI_HUMAN|G6PD_HUMAN|TNNI3_HUMAN|CERU_HUMAN|TRFE_HUMAN|TNFL6…
40017	1.9497e-17	6.3041e-16	25	365	219	30780	positive regulation of locomotion	LYAM2_HUMAN|HIF1A_HUMAN|TGFB2_HUMAN|ICAM1_HUMAN|VEGFA_HUMAN|CSF1_HUMAN|FGF2_HUMAN|ANGT_HUMAN|IL16_HUMAN|HGF_HUMAN|EGFR_HUMAN|RHOA_HUMAN|TNFA_HUMAN|VGFR1_HUMAN|LYAM3_HUMAN|INS_HUMAN|IL6_HUMAN|GLHA_HUMAN|IL8_HUMAN|PGH2_HUMAN|MMP9_HUMAN|TGFB1_HUMAN|HBEGF_HUMAN|PAI1_HUMAN|EDN1_HUMAN
48545	2.2607e-17	7.2546e-16	27	447	219	30780	response to steroid hormone stimulus	CRHBP_HUMAN|IL10_HUMAN|THIO_HUMAN|TGFB3_HUMAN|EPO_HUMAN|TNFA_HUMAN|HMOX1_HUMAN|UCN1_HUMAN|TRH_HUMAN|TPA_HUMAN|ADML_HUMAN|ADIPO_HUMAN|ESR1_HUMAN|TGFB2_HUMAN|SDC1_HUMAN|CRF_HUMAN|K1C19_HUMAN|CBPN_HUMAN|RHOA_HUMAN|IL6_HUMAN|SPYA_HUMAN|PAPP1_HUMAN|IL1RA_HUMAN|PGH2_HUMAN|TNR1A_HUMAN|TGFB1_HUMAN|EDN1_HUMAN
51046	2.3441e-17	7.4662e-16	32	675	219	30780	regulation of secretion	IL10_HUMAN|CRHBP_HUMAN|HIF1A_HUMAN|DRD4_HUMAN|2B14_HUMAN|FST_HUMAN|IL2_HUMAN|AGTR1_HUMAN|ANGT_HUMAN|TGFB3_HUMAN|TNFA_HUMAN|ADA_HUMAN|HMOX1_HUMAN|MIF_HUMAN|IL1B_HUMAN|UCN1_HUMAN|TRH_HUMAN|ANFB_HUMAN|ADIPO_HUMAN|TGFB2_HUMAN|IFNG_HUMAN|ANGI_HUMAN|INHA_HUMAN|CRF_HUMAN|TNF11_HUMAN|NOS2_HUMAN|INS_HUMAN|IL6_HUMAN|IL5_HUMAN|IL1RA_HUMAN|TGFB1_HUMAN|EDN1_HUMAN
51674	2.4738e-17	7.7633e-16	39	1054	219	30780	localization of cell	LFA3_HUMAN|IL10_HUMAN|HIF1A_HUMAN|VEGFA_HUMAN|UROK_HUMAN|FGF2_HUMAN|AGTR1_HUMAN|VCAM1_HUMAN|BASI_HUMAN|NOX1_HUMAN|IL16_HUMAN|GRB2_HUMAN|HGF_HUMAN|EGFR_HUMAN|TNFA_HUMAN|FSCN1_HUMAN|LYAM3_HUMAN|IL1B_HUMAN|IL8_HUMAN|PECA1_HUMAN|LYAM2_HUMAN|TPA_HUMAN|TGFB2_HUMAN|ICAM1_HUMAN|DPP4_HUMAN|IFNG_HUMAN|LYAM1_HUMAN|ANGI_HUMAN|DDR1_HUMAN|EFNA1_HUMAN|TRBM_HUMAN|TNF11_HUMAN|NOS3_HUMAN|VGFR1_HUMAN|IL6_HUMAN|PROS…
48870	2.4738e-17	7.7633e-16	39	1054	219	30780	cell motility	LFA3_HUMAN|IL10_HUMAN|HIF1A_HUMAN|VEGFA_HUMAN|UROK_HUMAN|FGF2_HUMAN|AGTR1_HUMAN|VCAM1_HUMAN|BASI_HUMAN|NOX1_HUMAN|IL16_HUMAN|GRB2_HUMAN|HGF_HUMAN|EGFR_HUMAN|TNFA_HUMAN|FSCN1_HUMAN|LYAM3_HUMAN|IL1B_HUMAN|IL8_HUMAN|PECA1_HUMAN|LYAM2_HUMAN|TPA_HUMAN|TGFB2_HUMAN|ICAM1_HUMAN|DPP4_HUMAN|IFNG_HUMAN|LYAM1_HUMAN|ANGI_HUMAN|DDR1_HUMAN|EFNA1_HUMAN|TRBM_HUMAN|TNF11_HUMAN|NOS3_HUMAN|VGFR1_HUMAN|IL6_HUMAN|PROS…
9605	2.7812e-17	8.6643e-16	48	1630	219	30780	response to external stimulus	IL10_HUMAN|2B14_HUMAN|UROK_HUMAN|VEGFA_HUMAN|P53_HUMAN|FGF2_HUMAN|AGTR1_HUMAN|ANGT_HUMAN|VCAM1_HUMAN|GRB2_HUMAN|IL16_HUMAN|HGF_HUMAN|LIPL_HUMAN|EGFR_HUMAN|EPO_HUMAN|ERBB2_HUMAN|TNFA_HUMAN|HMOX1_HUMAN|MIF_HUMAN|IL1B_HUMAN|IL8_HUMAN|UCN1_HUMAN|SODC_HUMAN|ADML_HUMAN|ANFB_HUMAN|JUN_HUMAN|IL18_HUMAN|ADIPO_HUMAN|RNAS2_HUMAN|IL4_HUMAN|HEP2_HUMAN|TGFB2_HUMAN|ICAM1_HUMAN|IFNG_HUMAN|SDC1_HUMAN|PON1_HUMAN|G…
60341	3.6135e-17	1.1176e-15	39	1066	219	30780	regulation of cellular localization	IL10_HUMAN|HIF1A_HUMAN|CRHBP_HUMAN|CADH1_HUMAN|DRD4_HUMAN|IKBA_HUMAN|2B14_HUMAN|FST_HUMAN|IL2_HUMAN|THIO_HUMAN|ANGT_HUMAN|TGFB3_HUMAN|EGFR_HUMAN|EPO_HUMAN|TNFA_HUMAN|HMOX1_HUMAN|MIF_HUMAN|IL1B_HUMAN|UCN1_HUMAN|TRH_HUMAN|ADIPO_HUMAN|IL18_HUMAN|TGFB2_HUMAN|IFNG_HUMAN|ANGI_HUMAN|INHA_HUMAN|CRF_HUMAN|NOS1_HUMAN|RHOA_HUMAN|TNF11_HUMAN|NOS2_HUMAN|INS_HUMAN|IL6_HUMAN|IL5_HUMAN|IL1RA_HUMAN|PGH2_HUMAN|TNR…
31399	4.2409e-17	1.3022e-15	46	1512	219	30780	regulation of protein modification process	DRD4_HUMAN|TAD2A_HUMAN|VEGFA_HUMAN|P53_HUMAN|IL2_HUMAN|FGF2_HUMAN|ANGT_HUMAN|PSD12_HUMAN|HGF_HUMAN|TGFB3_HUMAN|IBP1_HUMAN|EGFR_HUMAN|EPO_HUMAN|ERBB2_HUMAN|TNFA_HUMAN|MIF_HUMAN|IL1B_HUMAN|IL8_HUMAN|UCN1_HUMAN|SODC_HUMAN|JUN_HUMAN|ADIPO_HUMAN|IL4_HUMAN|TGFB2_HUMAN|CLUS_HUMAN|IFNG_HUMAN|CSF1_HUMAN|CRF_HUMAN|ANGI_HUMAN|G6PD_HUMAN|IBP3_HUMAN|TR10A_HUMAN|NOS1_HUMAN|EFNA1_HUMAN|TNF11_HUMAN|VGFR1_HUMAN|B…
30335	7.0868e-17	2.1605e-15	24	347	219	30780	positive regulation of cell migration	LYAM2_HUMAN|HIF1A_HUMAN|TGFB2_HUMAN|ICAM1_HUMAN|VEGFA_HUMAN|CSF1_HUMAN|FGF2_HUMAN|ANGT_HUMAN|HGF_HUMAN|EGFR_HUMAN|RHOA_HUMAN|TNFA_HUMAN|VGFR1_HUMAN|LYAM3_HUMAN|INS_HUMAN|IL6_HUMAN|GLHA_HUMAN|IL8_HUMAN|PGH2_HUMAN|MMP9_HUMAN|TGFB1_HUMAN|HBEGF_HUMAN|PAI1_HUMAN|EDN1_HUMAN
7565	8.0709e-17	2.443e-15	22	277	219	30780	female pregnancy	ADML_HUMAN|CRHBP_HUMAN|IL4_HUMAN|ESR1_HUMAN|CRF_HUMAN|BASI_HUMAN|DDR1_HUMAN|TGFB3_HUMAN|PLGF_HUMAN|TRBM_HUMAN|MMP2_HUMAN|TKNK_HUMAN|EPO_HUMAN|ANF_HUMAN|PAPP1_HUMAN|IL1RA_HUMAN|IL1B_HUMAN|PGH2_HUMAN|UCN1_HUMAN|SODC_HUMAN|MMP9_HUMAN|TGFB1_HUMAN
31341	9.6404e-17	2.8975e-15	18	158	219	30780	regulation of cell killing	1C01_HUMAN|1C03_HUMAN|1C04_HUMAN|1C05_HUMAN|ICAM1_HUMAN|IFNG_HUMAN|1C07_HUMAN|1C16_HUMAN|1C08_HUMAN|1C17_HUMAN|1C14_HUMAN|1C12_HUMAN|1C02_HUMAN|NOS2_HUMAN|HLAG_HUMAN|1C18_HUMAN|1C06_HUMAN|1C15_HUMAN
2000147	1.0454e-16	3.12e-15	24	353	219	30780	positive regulation of cell motility	LYAM2_HUMAN|HIF1A_HUMAN|TGFB2_HUMAN|ICAM1_HUMAN|VEGFA_HUMAN|CSF1_HUMAN|FGF2_HUMAN|ANGT_HUMAN|HGF_HUMAN|EGFR_HUMAN|RHOA_HUMAN|TNFA_HUMAN|VGFR1_HUMAN|LYAM3_HUMAN|INS_HUMAN|IL6_HUMAN|GLHA_HUMAN|IL8_HUMAN|PGH2_HUMAN|MMP9_HUMAN|TGFB1_HUMAN|HBEGF_HUMAN|PAI1_HUMAN|EDN1_HUMAN
60548	1.2558e-16	3.7221e-15	38	1047	219	30780	negative regulation of cell death	IL10_HUMAN|HIF1A_HUMAN|IKBA_HUMAN|VEGFA_HUMAN|P53_HUMAN|IL2_HUMAN|FGF2_HUMAN|ANGT_HUMAN|PSD12_HUMAN|TGFB3_HUMAN|HGF_HUMAN|K1C18_HUMAN|NANO3_HUMAN|EGFR_HUMAN|EPO_HUMAN|ADA_HUMAN|HMOX1_HUMAN|MIF_HUMAN|SODC_HUMAN|UCN1_HUMAN|JUN_HUMAN|PAI2_HUMAN|IL4_HUMAN|PERM_HUMAN|ANXA5_HUMAN|CRF_HUMAN|BNI3L_HUMAN|APOH_HUMAN|RHOA_HUMAN|BKRB2_HUMAN|APOE_HUMAN|IL6_HUMAN|DDAH2_HUMAN|IL1RA_HUMAN|TIMP1_HUMAN|SON_HUMAN|P…
51047	1.7142e-16	5.0457e-15	23	323	219	30780	positive regulation of secretion	IL10_HUMAN|HIF1A_HUMAN|ANFB_HUMAN|2B14_HUMAN|TGFB2_HUMAN|IFNG_HUMAN|IL2_HUMAN|ANGT_HUMAN|CRF_HUMAN|ANGI_HUMAN|INHA_HUMAN|TGFB3_HUMAN|TNF11_HUMAN|TNFA_HUMAN|INS_HUMAN|IL6_HUMAN|IL5_HUMAN|MIF_HUMAN|IL1B_HUMAN|UCN1_HUMAN|TGFB1_HUMAN|TRH_HUMAN|EDN1_HUMAN
40011	1.795e-16	5.2473e-15	45	1503	219	30780	locomotion	LFA3_HUMAN|IL10_HUMAN|HIF1A_HUMAN|UROK_HUMAN|VEGFA_HUMAN|FGF2_HUMAN|AGTR1_HUMAN|VCAM1_HUMAN|BASI_HUMAN|NOX1_HUMAN|GRB2_HUMAN|IL16_HUMAN|HGF_HUMAN|EGFR_HUMAN|ERBB2_HUMAN|TNFA_HUMAN|FSCN1_HUMAN|LYAM3_HUMAN|MIF_HUMAN|IL1B_HUMAN|IL8_HUMAN|PECA1_HUMAN|LYAM2_HUMAN|TPA_HUMAN|RNAS2_HUMAN|IL4_HUMAN|HEP2_HUMAN|TGFB2_HUMAN|ICAM1_HUMAN|DPP4_HUMAN|IFNG_HUMAN|LYAM1_HUMAN|ANGI_HUMAN|DDR1_HUMAN|EFNA1_HUMAN|TRBM_…
42493	2.0688e-16	6.0067e-15	30	628	219	30780	response to drug	IL10_HUMAN|CRHBP_HUMAN|CADH1_HUMAN|TIMP2_HUMAN|P53_HUMAN|THIO_HUMAN|LIPL_HUMAN|RENI_HUMAN|TNFA_HUMAN|ADA_HUMAN|IL1B_HUMAN|SODC_HUMAN|ANFB_HUMAN|ADIPO_HUMAN|JUN_HUMAN|IL4_HUMAN|TGFB2_HUMAN|ICAM1_HUMAN|IFNG_HUMAN|CRF_HUMAN|PLGF_HUMAN|NOS1_HUMAN|CBPB2_HUMAN|RHOA_HUMAN|AQP7_HUMAN|IL6_HUMAN|IL1RA_HUMAN|PGH2_HUMAN|TGFB1_HUMAN|EDN1_HUMAN
22603	2.1193e-16	6.1115e-15	37	1005	219	30780	regulation of anatomical structure morphogenesis	HIF1A_HUMAN|CADH1_HUMAN|VEGFA_HUMAN|FGF2_HUMAN|ANGT_HUMAN|HGF_HUMAN|TGFB3_HUMAN|CYTC_HUMAN|ERBB2_HUMAN|TNFA_HUMAN|HMOX1_HUMAN|IL1B_HUMAN|ADML_HUMAN|ANFB_HUMAN|IL18_HUMAN|ADIPO_HUMAN|ESR1_HUMAN|TGFB2_HUMAN|ICAM1_HUMAN|IFNG_HUMAN|CSF1_HUMAN|PLGF_HUMAN|EFNA1_HUMAN|DDAH1_HUMAN|APOH_HUMAN|TNFL6_HUMAN|RHOA_HUMAN|NOS3_HUMAN|VGFR1_HUMAN|APOE_HUMAN|IL6_HUMAN|IL1RA_HUMAN|PGH2_HUMAN|TNR1A_HUMAN|TGFB1_HUMAN|…
51384	2.6139e-16	7.4872e-15	18	167	219	30780	response to glucocorticoid stimulus	TPA_HUMAN|IL10_HUMAN|ADML_HUMAN|ADIPO_HUMAN|SDC1_HUMAN|THIO_HUMAN|CRF_HUMAN|CBPN_HUMAN|RHOA_HUMAN|TNFA_HUMAN|IL6_HUMAN|SPYA_HUMAN|PAPP1_HUMAN|IL1RA_HUMAN|PGH2_HUMAN|UCN1_HUMAN|TGFB1_HUMAN|TRH_HUMAN
32496	2.6758e-16	7.6134e-15	24	368	219	30780	response to lipopolysaccharide	LYAM2_HUMAN|IL10_HUMAN|ADML_HUMAN|ANFB_HUMAN|JUN_HUMAN|IKBA_HUMAN|IL18_HUMAN|ICAM1_HUMAN|IFNG_HUMAN|TNFL6_HUMAN|EPO_HUMAN|RENI_HUMAN|NOS3_HUMAN|TNFA_HUMAN|NOS2_HUMAN|LYAM3_HUMAN|IL6_HUMAN|IL1B_HUMAN|IL8_HUMAN|PGH2_HUMAN|TNR1A_HUMAN|TGFB1_HUMAN|PAI1_HUMAN|EDN1_HUMAN
45860	2.9616e-16	8.3709e-15	28	541	219	30780	positive regulation of protein kinase activity	DRD4_HUMAN|VEGFA_HUMAN|FGF2_HUMAN|ANGT_HUMAN|TGFB3_HUMAN|HGF_HUMAN|IBP1_HUMAN|EGFR_HUMAN|ERBB2_HUMAN|TNFA_HUMAN|MIF_HUMAN|IL1B_HUMAN|UCN1_HUMAN|SODC_HUMAN|IL8_HUMAN|ADIPO_HUMAN|TGFB2_HUMAN|CSF1_HUMAN|ANGI_HUMAN|EFNA1_HUMAN|TR10A_HUMAN|TNF11_HUMAN|VGFR1_HUMAN|INS_HUMAN|IL1RA_HUMAN|PDE5A_HUMAN|TGFB1_HUMAN|EDN1_HUMAN
50727	3.7642e-16	1.057e-14	22	298	219	30780	regulation of inflammatory response	LYAM2_HUMAN|IL10_HUMAN|IL18_HUMAN|ADIPO_HUMAN|IL4_HUMAN|2B14_HUMAN|IL2_HUMAN|AGTR1_HUMAN|ANGT_HUMAN|TNF11_HUMAN|CR1_HUMAN|TNFA_HUMAN|APOE_HUMAN|INS_HUMAN|IL6_HUMAN|ADA_HUMAN|IL1B_HUMAN|PGH2_HUMAN|PROS_HUMAN|TNR1A_HUMAN|IL2RA_HUMAN|PAI1_HUMAN
51051	4.1674e-16	1.1625e-14	25	416	219	30780	negative regulation of transport	IL10_HUMAN|CRHBP_HUMAN|DRD4_HUMAN|IKBA_HUMAN|ADIPO_HUMAN|FST_HUMAN|ICAM1_HUMAN|THIO_HUMAN|CRF_HUMAN|INHA_HUMAN|NOS1_HUMAN|EPO_HUMAN|NOS3_HUMAN|TNFA_HUMAN|INS_HUMAN|IL6_HUMAN|ADA_HUMAN|HMOX1_HUMAN|IL1RA_HUMAN|IL1B_HUMAN|PGH2_HUMAN|UCN1_HUMAN|TGFB1_HUMAN|TRH_HUMAN|EDN1_HUMAN
44706	4.3175e-16	1.1966e-14	23	337	219	30780	multi-multicellular organism process	ADML_HUMAN|CRHBP_HUMAN|IL4_HUMAN|ESR1_HUMAN|CRF_HUMAN|BASI_HUMAN|DDR1_HUMAN|TGFB3_HUMAN|PLGF_HUMAN|TRBM_HUMAN|MMP2_HUMAN|TKNK_HUMAN|EPO_HUMAN|ANF_HUMAN|PAPP1_HUMAN|IL1RA_HUMAN|IL1B_HUMAN|PGH2_HUMAN|UCN1_HUMAN|SODC_HUMAN|MMP9_HUMAN|TGFB1_HUMAN|EDN1_HUMAN
31960	4.9185e-16	1.3543e-14	18	173	219	30780	response to corticosteroid stimulus	TPA_HUMAN|IL10_HUMAN|ADML_HUMAN|ADIPO_HUMAN|SDC1_HUMAN|THIO_HUMAN|CRF_HUMAN|CBPN_HUMAN|RHOA_HUMAN|TNFA_HUMAN|IL6_HUMAN|SPYA_HUMAN|PAPP1_HUMAN|IL1RA_HUMAN|PGH2_HUMAN|UCN1_HUMAN|TGFB1_HUMAN|TRH_HUMAN
2824	5.452e-16	1.4916e-14	18	174	219	30780	positive regulation of adaptive immune response based on somatic recombination of immune receptors built from immunoglobulin superfamily domains	1C01_HUMAN|1C03_HUMAN|1C04_HUMAN|1C05_HUMAN|1C07_HUMAN|1C16_HUMAN|1C17_HUMAN|1C08_HUMAN|1C14_HUMAN|1C12_HUMAN|1C02_HUMAN|TNFA_HUMAN|HLAG_HUMAN|ADA_HUMAN|1C18_HUMAN|1C06_HUMAN|IL1B_HUMAN|1C15_HUMAN
44703	6.3301e-16	1.7208e-14	23	343	219	30780	multi-organism reproductive process	ADML_HUMAN|CRHBP_HUMAN|IL4_HUMAN|ESR1_HUMAN|CRF_HUMAN|BASI_HUMAN|DDR1_HUMAN|TGFB3_HUMAN|PLGF_HUMAN|TRBM_HUMAN|MMP2_HUMAN|TKNK_HUMAN|EPO_HUMAN|ANF_HUMAN|PAPP1_HUMAN|IL1RA_HUMAN|IL1B_HUMAN|PGH2_HUMAN|UCN1_HUMAN|SODC_HUMAN|MMP9_HUMAN|TGFB1_HUMAN|EDN1_HUMAN
3018	6.8474e-16	1.8421e-14	16	124	219	30780	vascular process in circulatory system	ADML_HUMAN|ANFB_HUMAN|IL18_HUMAN|VEGFA_HUMAN|HBB_HUMAN|AGTR1_HUMAN|ANGT_HUMAN|ADA1D_HUMAN|NOS3_HUMAN|BKRB2_HUMAN|APOE_HUMAN|ANF_HUMAN|ADRB3_HUMAN|UCN1_HUMAN|SODC_HUMAN|EDN1_HUMAN
31343	6.8625e-16	1.8421e-14	17	149	219	30780	positive regulation of cell killing	1C01_HUMAN|1C03_HUMAN|1C04_HUMAN|1C05_HUMAN|IFNG_HUMAN|1C07_HUMAN|1C16_HUMAN|1C08_HUMAN|1C17_HUMAN|1C14_HUMAN|1C12_HUMAN|1C02_HUMAN|NOS2_HUMAN|HLAG_HUMAN|1C18_HUMAN|1C06_HUMAN|1C15_HUMAN
2821	7.3964e-16	1.973e-14	18	177	219	30780	positive regulation of adaptive immune response	1C01_HUMAN|1C03_HUMAN|1C04_HUMAN|1C05_HUMAN|1C07_HUMAN|1C16_HUMAN|1C17_HUMAN|1C08_HUMAN|1C14_HUMAN|1C12_HUMAN|1C02_HUMAN|TNFA_HUMAN|HLAG_HUMAN|ADA_HUMAN|1C18_HUMAN|1C06_HUMAN|IL1B_HUMAN|1C15_HUMAN
43066	7.5585e-16	2.0037e-14	36	987	219	30780	negative regulation of apoptotic process	IL10_HUMAN|HIF1A_HUMAN|IKBA_HUMAN|VEGFA_HUMAN|P53_HUMAN|IL2_HUMAN|ANGT_HUMAN|PSD12_HUMAN|TGFB3_HUMAN|HGF_HUMAN|K1C18_HUMAN|NANO3_HUMAN|EGFR_HUMAN|EPO_HUMAN|ADA_HUMAN|HMOX1_HUMAN|MIF_HUMAN|SODC_HUMAN|UCN1_HUMAN|JUN_HUMAN|PAI2_HUMAN|IL4_HUMAN|PERM_HUMAN|ANXA5_HUMAN|BNI3L_HUMAN|APOH_HUMAN|RHOA_HUMAN|BKRB2_HUMAN|APOE_HUMAN|IL6_HUMAN|DDAH2_HUMAN|IL1RA_HUMAN|TIMP1_HUMAN|SON_HUMAN|PAI1_HUMAN|EDN1_HUMAN
3008	7.6769e-16	2.0225e-14	55	2302	219	30780	system process	HIF1A_HUMAN|DRD4_HUMAN|CADH1_HUMAN|PRPH2_HUMAN|VEGFA_HUMAN|NEP_HUMAN|AGTR1_HUMAN|NOX1_HUMAN|ERBB2_HUMAN|SCN5A_HUMAN|ADRB3_HUMAN|GLHA_HUMAN|AACT_HUMAN|TPA_HUMAN|ADML_HUMAN|ADIPO_HUMAN|JUN_HUMAN|APOA_HUMAN|HBB_HUMAN|CRF_HUMAN|NOS1_HUMAN|DDAH1_HUMAN|BKRB2_HUMAN|NOS3_HUMAN|IL1RA_HUMAN|PGH2_HUMAN|MTHR_HUMAN|OLR1_HUMAN|CRHBP_HUMAN|ANGT_HUMAN|ADA1D_HUMAN|AQP9_HUMAN|ELN_HUMAN|EPO_HUMAN|RENI_HUMAN|TNFA_HU…
50819	7.9806e-16	2.0896e-14	13	64	219	30780	negative regulation of coagulation	TPA_HUMAN|PAI2_HUMAN|NOS3_HUMAN|APOE_HUMAN|UROK_HUMAN|ANXA5_HUMAN|PROS_HUMAN|CBPB2_HUMAN|TRBM_HUMAN|PAI1_HUMAN|EDN1_HUMAN|APOH_HUMAN|ANXA2_HUMAN
2237	9.2929e-16	2.4184e-14	24	389	219	30780	response to molecule of bacterial origin	LYAM2_HUMAN|IL10_HUMAN|ADML_HUMAN|ANFB_HUMAN|JUN_HUMAN|IKBA_HUMAN|IL18_HUMAN|ICAM1_HUMAN|IFNG_HUMAN|TNFL6_HUMAN|EPO_HUMAN|RENI_HUMAN|NOS3_HUMAN|TNFA_HUMAN|NOS2_HUMAN|LYAM3_HUMAN|IL6_HUMAN|IL1B_HUMAN|IL8_HUMAN|PGH2_HUMAN|TNR1A_HUMAN|TGFB1_HUMAN|PAI1_HUMAN|EDN1_HUMAN
43069	9.6878e-16	2.5059e-14	36	995	219	30780	negative regulation of programmed cell death	IL10_HUMAN|HIF1A_HUMAN|IKBA_HUMAN|VEGFA_HUMAN|P53_HUMAN|IL2_HUMAN|ANGT_HUMAN|PSD12_HUMAN|TGFB3_HUMAN|HGF_HUMAN|K1C18_HUMAN|NANO3_HUMAN|EGFR_HUMAN|EPO_HUMAN|ADA_HUMAN|HMOX1_HUMAN|MIF_HUMAN|SODC_HUMAN|UCN1_HUMAN|JUN_HUMAN|PAI2_HUMAN|IL4_HUMAN|PERM_HUMAN|ANXA5_HUMAN|BNI3L_HUMAN|APOH_HUMAN|RHOA_HUMAN|BKRB2_HUMAN|APOE_HUMAN|IL6_HUMAN|DDAH2_HUMAN|IL1RA_HUMAN|TIMP1_HUMAN|SON_HUMAN|PAI1_HUMAN|EDN1_HUMAN
48585	1.0183e-15	2.6182e-14	41	1307	219	30780	negative regulation of response to stimulus	IL10_HUMAN|HIF1A_HUMAN|IKBA_HUMAN|2B14_HUMAN|FST_HUMAN|TIMP2_HUMAN|P53_HUMAN|IL2_HUMAN|FGF2_HUMAN|ANGT_HUMAN|GRB2_HUMAN|HGF_HUMAN|TGFB3_HUMAN|EGFR_HUMAN|EPO_HUMAN|TNFA_HUMAN|ADA_HUMAN|HMOX1_HUMAN|MIF_HUMAN|IL1B_HUMAN|IL8_HUMAN|UCN1_HUMAN|ADML_HUMAN|ADIPO_HUMAN|IL4_HUMAN|ESR1_HUMAN|TGFB2_HUMAN|CLUS_HUMAN|CRF_HUMAN|IBP3_HUMAN|RHOA_HUMAN|CR1_HUMAN|NOS3_HUMAN|APOE_HUMAN|INS_HUMAN|IL1RA_HUMAN|HPT_HUMA…
33674	1.1613e-15	2.968e-14	28	571	219	30780	positive regulation of kinase activity	DRD4_HUMAN|VEGFA_HUMAN|FGF2_HUMAN|ANGT_HUMAN|TGFB3_HUMAN|HGF_HUMAN|IBP1_HUMAN|EGFR_HUMAN|ERBB2_HUMAN|TNFA_HUMAN|MIF_HUMAN|IL1B_HUMAN|UCN1_HUMAN|SODC_HUMAN|IL8_HUMAN|ADIPO_HUMAN|TGFB2_HUMAN|CSF1_HUMAN|ANGI_HUMAN|EFNA1_HUMAN|TR10A_HUMAN|TNF11_HUMAN|VGFR1_HUMAN|INS_HUMAN|IL1RA_HUMAN|PDE5A_HUMAN|TGFB1_HUMAN|EDN1_HUMAN
2705	1.2143e-15	3.0848e-14	18	182	219	30780	positive regulation of leukocyte mediated immunity	1C01_HUMAN|1C03_HUMAN|1C04_HUMAN|1C05_HUMAN|1C07_HUMAN|1C16_HUMAN|1C17_HUMAN|1C08_HUMAN|1C14_HUMAN|1C12_HUMAN|1C02_HUMAN|TNFA_HUMAN|NOS2_HUMAN|HLAG_HUMAN|1C18_HUMAN|1C06_HUMAN|IL1B_HUMAN|1C15_HUMAN
1910	1.3436e-15	3.3932e-14	17	155	219	30780	regulation of leukocyte mediated cytotoxicity	1C01_HUMAN|1C03_HUMAN|1C04_HUMAN|1C05_HUMAN|ICAM1_HUMAN|1C07_HUMAN|1C16_HUMAN|1C08_HUMAN|1C17_HUMAN|1C12_HUMAN|1C02_HUMAN|1C14_HUMAN|NOS2_HUMAN|HLAG_HUMAN|1C18_HUMAN|1C06_HUMAN|1C15_HUMAN
50865	1.4465e-15	3.6316e-14	28	576	219	30780	regulation of cell activation	IL10_HUMAN|2B14_HUMAN|CTLA4_HUMAN|IL2_HUMAN|VCAM1_HUMAN|GRB2_HUMAN|ERBB2_HUMAN|LYAM3_HUMAN|HLAG_HUMAN|ADA_HUMAN|HMOX1_HUMAN|MIF_HUMAN|IL1B_HUMAN|SODC_HUMAN|IL18_HUMAN|IL4_HUMAN|DPP4_HUMAN|IFNG_HUMAN|INHA_HUMAN|TRBM_HUMAN|TNF11_HUMAN|NOS3_HUMAN|APOE_HUMAN|IL6_HUMAN|IL5_HUMAN|PDE5A_HUMAN|TGFB1_HUMAN|IL2RA_HUMAN
32944	1.5559e-15	3.8833e-14	19	215	219	30780	regulation of mononuclear cell proliferation	IL10_HUMAN|IL18_HUMAN|IL4_HUMAN|2B14_HUMAN|CTLA4_HUMAN|IFNG_HUMAN|IL2_HUMAN|CSF1_HUMAN|VCAM1_HUMAN|ERBB2_HUMAN|IL6_HUMAN|HLAG_HUMAN|ADA_HUMAN|IL5_HUMAN|MIF_HUMAN|IL1B_HUMAN|PDE5A_HUMAN|TGFB1_HUMAN|IL2RA_HUMAN
23051	1.6385e-15	4.0657e-14	68	3442	219	30780	regulation of signaling	HIF1A_HUMAN|DRD4_HUMAN|TIMP2_HUMAN|VEGFA_HUMAN|P53_HUMAN|ERBB2_HUMAN|LYAM3_HUMAN|ADA_HUMAN|ADRB3_HUMAN|TRH_HUMAN|TPA_HUMAN|ADML_HUMAN|JUN_HUMAN|ADIPO_HUMAN|TGFB2_HUMAN|IFNG_HUMAN|CRF_HUMAN|IBP3_HUMAN|EFNA1_HUMAN|NOS1_HUMAN|TNFL6_HUMAN|RHOA_HUMAN|TNF11_HUMAN|NOS3_HUMAN|VGFR1_HUMAN|IL6_HUMAN|IL1RA_HUMAN|PGH2_HUMAN|PAI1_HUMAN|IL10_HUMAN|CRHBP_HUMAN|IKBA_HUMAN|2B14_HUMAN|FST_HUMAN|UROK_HUMAN|IL2_HUMA…
60337	1.6696e-15	4.1191e-14	16	131	219	30780	type I interferon-mediated signaling pathway	1C01_HUMAN|1C03_HUMAN|1C04_HUMAN|1C05_HUMAN|1C07_HUMAN|1C16_HUMAN|1C08_HUMAN|1C17_HUMAN|1C12_HUMAN|1C02_HUMAN|1C14_HUMAN|IN35_HUMAN|HLAG_HUMAN|1C18_HUMAN|1C06_HUMAN|1C15_HUMAN
10646	1.6868e-15	4.1374e-14	68	3444	219	30780	regulation of cell communication	HIF1A_HUMAN|DRD4_HUMAN|TIMP2_HUMAN|VEGFA_HUMAN|P53_HUMAN|ERBB2_HUMAN|LYAM3_HUMAN|ADA_HUMAN|ADRB3_HUMAN|TRH_HUMAN|TPA_HUMAN|ADML_HUMAN|JUN_HUMAN|ADIPO_HUMAN|TGFB2_HUMAN|IFNG_HUMAN|CRF_HUMAN|IBP3_HUMAN|EFNA1_HUMAN|NOS1_HUMAN|TNFL6_HUMAN|RHOA_HUMAN|TNF11_HUMAN|NOS3_HUMAN|VGFR1_HUMAN|IL6_HUMAN|IL1RA_HUMAN|PGH2_HUMAN|PAI1_HUMAN|IL10_HUMAN|CRHBP_HUMAN|IKBA_HUMAN|2B14_HUMAN|FST_HUMAN|UROK_HUMAN|IL2_HUMA…
44767	1.8417e-15	4.4916e-14	90	5586	219	30780	single-organism developmental process	HIF1A_HUMAN|CADH1_HUMAN|PRPH2_HUMAN|TIMP2_HUMAN|FETA_HUMAN|VEGFA_HUMAN|P53_HUMAN|AGTR1_HUMAN|NEP_HUMAN|BASI_HUMAN|NOX1_HUMAN|SHBG_HUMAN|IBP1_HUMAN|ERBB2_HUMAN|ADA_HUMAN|SCN5A_HUMAN|ADRB3_HUMAN|GLHA_HUMAN|MMP9_HUMAN|ADML_HUMAN|JUN_HUMAN|ADIPO_HUMAN|TGFB2_HUMAN|IFNG_HUMAN|ANGI_HUMAN|G6PD_HUMAN|CRF_HUMAN|DDR1_HUMAN|NOS1_HUMAN|EFNA1_HUMAN|TRBM_HUMAN|TNFL6_HUMAN|STAB2_HUMAN|RHOA_HUMAN|TNF11_HUMAN|NOS3…
71357	1.8881e-15	4.5787e-14	16	132	219	30780	cellular response to type I interferon	1C01_HUMAN|1C03_HUMAN|1C04_HUMAN|1C05_HUMAN|1C07_HUMAN|1C16_HUMAN|1C08_HUMAN|1C17_HUMAN|1C12_HUMAN|1C02_HUMAN|1C14_HUMAN|IN35_HUMAN|HLAG_HUMAN|1C18_HUMAN|1C06_HUMAN|1C15_HUMAN
51347	1.9599e-15	4.7258e-14	28	583	219	30780	positive regulation of transferase activity	DRD4_HUMAN|VEGFA_HUMAN|FGF2_HUMAN|ANGT_HUMAN|TGFB3_HUMAN|HGF_HUMAN|IBP1_HUMAN|EGFR_HUMAN|ERBB2_HUMAN|TNFA_HUMAN|MIF_HUMAN|IL1B_HUMAN|UCN1_HUMAN|SODC_HUMAN|IL8_HUMAN|ADIPO_HUMAN|TGFB2_HUMAN|CSF1_HUMAN|ANGI_HUMAN|EFNA1_HUMAN|TR10A_HUMAN|TNF11_HUMAN|VGFR1_HUMAN|INS_HUMAN|IL1RA_HUMAN|PDE5A_HUMAN|TGFB1_HUMAN|EDN1_HUMAN
1817	2.1005e-15	5.0365e-14	29	634	219	30780	regulation of cytokine production	IL10_HUMAN|HIF1A_HUMAN|IKBA_HUMAN|2B14_HUMAN|IL2_HUMAN|ANGT_HUMAN|NOX1_HUMAN|TGFB3_HUMAN|TNFA_HUMAN|HLAG_HUMAN|HMOX1_HUMAN|MIF_HUMAN|IL1B_HUMAN|UCN1_HUMAN|SODC_HUMAN|ADIPO_HUMAN|IL18_HUMAN|IL4_HUMAN|TGFB2_HUMAN|TTP_HUMAN|IFNG_HUMAN|INHA_HUMAN|DUFFY_HUMAN|INS_HUMAN|IL6_HUMAN|PGH2_HUMAN|TNR1A_HUMAN|TGFB1_HUMAN|PAI1_HUMAN
34340	2.133e-15	5.0858e-14	16	133	219	30780	response to type I interferon	1C01_HUMAN|1C03_HUMAN|1C04_HUMAN|1C05_HUMAN|1C07_HUMAN|1C16_HUMAN|1C08_HUMAN|1C17_HUMAN|1C12_HUMAN|1C02_HUMAN|1C14_HUMAN|IN35_HUMAN|HLAG_HUMAN|1C18_HUMAN|1C06_HUMAN|1C15_HUMAN
70663	2.3796e-15	5.6423e-14	19	220	219	30780	regulation of leukocyte proliferation	IL10_HUMAN|IL18_HUMAN|IL4_HUMAN|2B14_HUMAN|CTLA4_HUMAN|IFNG_HUMAN|IL2_HUMAN|CSF1_HUMAN|VCAM1_HUMAN|ERBB2_HUMAN|IL6_HUMAN|HLAG_HUMAN|ADA_HUMAN|IL5_HUMAN|MIF_HUMAN|IL1B_HUMAN|PDE5A_HUMAN|TGFB1_HUMAN|IL2RA_HUMAN
51336	2.6298e-15	6.2011e-14	36	1028	219	30780	regulation of hydrolase activity	LEPR_HUMAN|CADH1_HUMAN|VEGFA_HUMAN|P53_HUMAN|FGF2_HUMAN|AGTR1_HUMAN|ANGT_HUMAN|HGF_HUMAN|IBP1_HUMAN|CYTC_HUMAN|EGFR_HUMAN|ERBB2_HUMAN|TNFA_HUMAN|SODC_HUMAN|IL8_HUMAN|AACT_HUMAN|LYAM2_HUMAN|JUN_HUMAN|PAI2_HUMAN|HEP2_HUMAN|TGFB2_HUMAN|APOA_HUMAN|IFNG_HUMAN|ANGI_HUMAN|TNNI3_HUMAN|TR10A_HUMAN|NOS1_HUMAN|APOH_HUMAN|TNFL6_HUMAN|RHOA_HUMAN|CR1_HUMAN|NOS3_HUMAN|VGFR1_HUMAN|IL6_HUMAN|PROS_HUMAN|PAI1_HUMAN
8285	3.2951e-15	7.7271e-14	33	860	219	30780	negative regulation of cell proliferation	IL10_HUMAN|2B14_HUMAN|CTLA4_HUMAN|TIMP2_HUMAN|P53_HUMAN|IL2_HUMAN|FGF2_HUMAN|ANGT_HUMAN|TGFB3_HUMAN|ERBB2_HUMAN|TNFA_HUMAN|HLAG_HUMAN|HMOX1_HUMAN|IL1B_HUMAN|IL8_HUMAN|ADML_HUMAN|ANFB_HUMAN|JUN_HUMAN|ADIPO_HUMAN|TGFB2_HUMAN|IFNG_HUMAN|ANGI_HUMAN|IBP3_HUMAN|DDR1_HUMAN|APOH_HUMAN|NOS3_HUMAN|APOE_HUMAN|IL6_HUMAN|PGH2_HUMAN|PDE5A_HUMAN|TGFB1_HUMAN|CADH5_HUMAN|IL2RA_HUMAN
31347	4.5613e-15	1.0638e-13	28	603	219	30780	regulation of defense response	IL10_HUMAN|IKBA_HUMAN|2B14_HUMAN|IL2_HUMAN|ANGT_HUMAN|AGTR1_HUMAN|TNFA_HUMAN|ADA_HUMAN|IL1B_HUMAN|UCN1_HUMAN|LYAM2_HUMAN|ADIPO_HUMAN|IL18_HUMAN|JUN_HUMAN|IL4_HUMAN|IFNG_HUMAN|CRF_HUMAN|TNF11_HUMAN|CR1_HUMAN|APOE_HUMAN|INS_HUMAN|IL6_HUMAN|PGH2_HUMAN|TNR1A_HUMAN|PROS_HUMAN|TGFB1_HUMAN|IL2RA_HUMAN|PAI1_HUMAN
2479	5.461e-15	1.2667e-13	16	141	219	30780	antigen processing and presentation of exogenous peptide antigen via MHC class I, TAP-dependent	1C01_HUMAN|1C03_HUMAN|1C04_HUMAN|1C05_HUMAN|1C07_HUMAN|1C16_HUMAN|PSD12_HUMAN|1C08_HUMAN|1C17_HUMAN|1C12_HUMAN|1C02_HUMAN|1C14_HUMAN|HLAG_HUMAN|1C18_HUMAN|1C06_HUMAN|1C15_HUMAN
1900047	6.6324e-15	1.5219e-13	12	57	219	30780	negative regulation of hemostasis	TPA_HUMAN|PAI2_HUMAN|NOS3_HUMAN|APOE_HUMAN|UROK_HUMAN|PROS_HUMAN|CBPB2_HUMAN|TRBM_HUMAN|PAI1_HUMAN|EDN1_HUMAN|APOH_HUMAN|ANXA2_HUMAN
30195	6.6324e-15	1.5219e-13	12	57	219	30780	negative regulation of blood coagulation	TPA_HUMAN|PAI2_HUMAN|NOS3_HUMAN|APOE_HUMAN|UROK_HUMAN|PROS_HUMAN|CBPB2_HUMAN|TRBM_HUMAN|PAI1_HUMAN|EDN1_HUMAN|APOH_HUMAN|ANXA2_HUMAN
48513	7.088e-15	1.6177e-13	71	3821	219	30780	organ development	HIF1A_HUMAN|CADH1_HUMAN|PRPH2_HUMAN|FETA_HUMAN|VEGFA_HUMAN|P53_HUMAN|AGTR1_HUMAN|NEP_HUMAN|BASI_HUMAN|ERBB2_HUMAN|ADA_HUMAN|SCN5A_HUMAN|GLHA_HUMAN|MMP9_HUMAN|ADML_HUMAN|JUN_HUMAN|ADIPO_HUMAN|TGFB2_HUMAN|IFNG_HUMAN|G6PD_HUMAN|ANGI_HUMAN|CRF_HUMAN|DDR1_HUMAN|EFNA1_HUMAN|NOS1_HUMAN|TNFL6_HUMAN|RHOA_HUMAN|TNF11_HUMAN|NOS3_HUMAN|IL6_HUMAN|PGH2_HUMAN|IL10_HUMAN|ADA12_HUMAN|FST_HUMAN|IL2_HUMAN|FGF2_HUMA…
30168	7.3988e-15	1.6776e-13	19	234	219	30780	platelet activation	ACTN4_HUMAN|TGFB2_HUMAN|VEGFA_HUMAN|CLUS_HUMAN|GRB2_HUMAN|HGF_HUMAN|TGFB3_HUMAN|TRFE_HUMAN|RHOA_HUMAN|LYAM3_HUMAN|IL6_HUMAN|VWF_HUMAN|SODC_HUMAN|PROS_HUMAN|FA5_HUMAN|TIMP1_HUMAN|TGFB1_HUMAN|PAI1_HUMAN|PECA1_HUMAN
45597	7.429e-15	1.6776e-13	33	885	219	30780	positive regulation of cell differentiation	HIF1A_HUMAN|TIMP2_HUMAN|VEGFA_HUMAN|IL2_HUMAN|FGF2_HUMAN|ANGT_HUMAN|AGTR1_HUMAN|LIPL_HUMAN|TGFB3_HUMAN|HGF_HUMAN|EPO_HUMAN|TNFA_HUMAN|HLAG_HUMAN|ADA_HUMAN|ADML_HUMAN|ADIPO_HUMAN|JUN_HUMAN|IL4_HUMAN|TGFB2_HUMAN|IFNG_HUMAN|CSF1_HUMAN|IBP3_HUMAN|RHOA_HUMAN|TNF11_HUMAN|APOE_HUMAN|INS_HUMAN|IL6_HUMAN|IL5_HUMAN|PDLI7_HUMAN|PGH2_HUMAN|PDE5A_HUMAN|TGFB1_HUMAN|IL2RA_HUMAN
9891	9.5341e-15	2.1185e-13	49	1972	219	30780	positive regulation of biosynthetic process	IL10_HUMAN|HIF1A_HUMAN|CADH1_HUMAN|IKBA_HUMAN|TIMP2_HUMAN|VEGFA_HUMAN|P53_HUMAN|NELFD_HUMAN|IL2_HUMAN|FGF2_HUMAN|ANGT_HUMAN|NOX1_HUMAN|HGF_HUMAN|TGFB3_HUMAN|EGFR_HUMAN|EPO_HUMAN|ERBB2_HUMAN|TNFA_HUMAN|SRY_HUMAN|ADRB3_HUMAN|HMOX1_HUMAN|IL1B_HUMAN|GLHA_HUMAN|UCN1_HUMAN|ADML_HUMAN|JUN_HUMAN|IL18_HUMAN|IL4_HUMAN|ESR1_HUMAN|TGFB2_HUMAN|ICAM1_HUMAN|HBB_HUMAN|IFNG_HUMAN|CRF_HUMAN|NOS1_HUMAN|DDAH1_HUMAN|…
1912	9.5394e-15	2.1185e-13	16	146	219	30780	positive regulation of leukocyte mediated cytotoxicity	1C01_HUMAN|1C03_HUMAN|1C04_HUMAN|1C05_HUMAN|1C07_HUMAN|1C16_HUMAN|1C08_HUMAN|1C17_HUMAN|1C12_HUMAN|1C02_HUMAN|1C14_HUMAN|NOS2_HUMAN|HLAG_HUMAN|1C18_HUMAN|1C06_HUMAN|1C15_HUMAN
42590	9.5394e-15	2.1185e-13	16	146	219	30780	antigen processing and presentation of exogenous peptide antigen via MHC class I	1C01_HUMAN|1C03_HUMAN|1C04_HUMAN|1C05_HUMAN|1C07_HUMAN|1C16_HUMAN|PSD12_HUMAN|1C08_HUMAN|1C17_HUMAN|1C12_HUMAN|1C02_HUMAN|1C14_HUMAN|HLAG_HUMAN|1C18_HUMAN|1C06_HUMAN|1C15_HUMAN
1901701	9.58e-15	2.1185e-13	33	893	219	30780	cellular response to oxygen-containing compound	IL10_HUMAN|CRHBP_HUMAN|IKBA_HUMAN|CADH1_HUMAN|FGF2_HUMAN|THIO_HUMAN|VCAM1_HUMAN|AQP9_HUMAN|GRB2_HUMAN|MMP2_HUMAN|IBP1_HUMAN|TNFA_HUMAN|CRP_HUMAN|IL1B_HUMAN|SODC_HUMAN|IL8_HUMAN|ADIPO_HUMAN|IL18_HUMAN|ICAM1_HUMAN|IFNG_HUMAN|HBB_HUMAN|PERM_HUMAN|CRF_HUMAN|HBA_HUMAN|NOS3_HUMAN|NOS2_HUMAN|APOE_HUMAN|INS_HUMAN|IL6_HUMAN|PGH2_HUMAN|TNR1A_HUMAN|TGFB1_HUMAN|PAI1_HUMAN
45765	1.0089e-14	2.2196e-13	19	238	219	30780	regulation of angiogenesis	HIF1A_HUMAN|ADML_HUMAN|ANFB_HUMAN|VEGFA_HUMAN|FGF2_HUMAN|PLGF_HUMAN|EFNA1_HUMAN|DDAH1_HUMAN|TNFL6_HUMAN|APOH_HUMAN|ERBB2_HUMAN|NOS3_HUMAN|VGFR1_HUMAN|IL6_HUMAN|HMOX1_HUMAN|IL1B_HUMAN|PGH2_HUMAN|TNR1A_HUMAN|PAI1_HUMAN
50794	1.1312e-14	2.4758e-13	158	14325	219	30780	regulation of cellular process	HIF1A_HUMAN|TIMP2_HUMAN|FETA_HUMAN|1C05_HUMAN|VEGFA_HUMAN|P53_HUMAN|NELFD_HUMAN|IL16_HUMAN|1C08_HUMAN|1C12_HUMAN|CYTC_HUMAN|K1C18_HUMAN|HLAG_HUMAN|SCN5A_HUMAN|SRY_HUMAN|TRH_HUMAN|TPA_HUMAN|PAI2_HUMAN|1C04_HUMAN|TGFB2_HUMAN|HBB_HUMAN|PERM_HUMAN|ANGI_HUMAN|CRF_HUMAN|IBP3_HUMAN|1C17_HUMAN|DDR1_HUMAN|NOS1_HUMAN|TRBM_HUMAN|1C14_HUMAN|TKNK_HUMAN|IN35_HUMAN|TNFL6_HUMAN|NOS3_HUMAN|IL1RA_HUMAN|PGH2_HUMAN|…
40008	1.3075e-14	2.8471e-13	31	789	219	30780	regulation of growth	CAMP_HUMAN|IL10_HUMAN|HIF1A_HUMAN|CDD_HUMAN|VEGFA_HUMAN|P53_HUMAN|IL2_HUMAN|FGF2_HUMAN|ANGT_HUMAN|AGTR1_HUMAN|IBP1_HUMAN|ERBB2_HUMAN|TNFA_HUMAN|ANF_HUMAN|ADRB3_HUMAN|UCN1_HUMAN|SODC_HUMAN|GLHA_HUMAN|ANFB_HUMAN|TGFB2_HUMAN|IFNG_HUMAN|CSF1_HUMAN|PERM_HUMAN|IBP3_HUMAN|DDR1_HUMAN|RHOA_HUMAN|APOE_HUMAN|INS_HUMAN|MBL2_HUMAN|TGFB1_HUMAN|HBEGF_HUMAN
43410	1.3429e-14	2.9093e-13	25	484	219	30780	positive regulation of MAPK cascade	DRD4_HUMAN|TGFB2_HUMAN|TIMP2_HUMAN|VEGFA_HUMAN|FGF2_HUMAN|ANGT_HUMAN|IBP3_HUMAN|HGF_HUMAN|TGFB3_HUMAN|EFNA1_HUMAN|EGFR_HUMAN|TNF11_HUMAN|ERBB2_HUMAN|TNFA_HUMAN|VGFR1_HUMAN|INS_HUMAN|IL6_HUMAN|ADRB3_HUMAN|IL1RA_HUMAN|MIF_HUMAN|IL1B_HUMAN|SODC_HUMAN|PDE5A_HUMAN|TGFB1_HUMAN|EDN1_HUMAN
2711	1.6318e-14	3.5175e-13	16	151	219	30780	positive regulation of T cell mediated immunity	1C01_HUMAN|1C03_HUMAN|1C04_HUMAN|1C05_HUMAN|1C07_HUMAN|1C16_HUMAN|1C08_HUMAN|1C17_HUMAN|1C14_HUMAN|1C12_HUMAN|1C02_HUMAN|HLAG_HUMAN|1C18_HUMAN|1C06_HUMAN|IL1B_HUMAN|1C15_HUMAN
2708	1.6647e-14	3.5702e-13	17	180	219	30780	positive regulation of lymphocyte mediated immunity	1C01_HUMAN|1C03_HUMAN|1C04_HUMAN|1C05_HUMAN|1C07_HUMAN|1C16_HUMAN|1C17_HUMAN|1C08_HUMAN|1C14_HUMAN|1C12_HUMAN|1C02_HUMAN|TNFA_HUMAN|HLAG_HUMAN|1C18_HUMAN|1C06_HUMAN|IL1B_HUMAN|1C15_HUMAN
48878	1.8727e-14	3.9964e-13	34	974	219	30780	chemical homeostasis	HIF1A_HUMAN|CADH1_HUMAN|DRD4_HUMAN|VEGFA_HUMAN|IL2_HUMAN|FGF2_HUMAN|AGTR1_HUMAN|THIO_HUMAN|ANGT_HUMAN|VCAM1_HUMAN|NOX1_HUMAN|AQP9_HUMAN|LIPL_HUMAN|HMOX2_HUMAN|HMOX1_HUMAN|CRP_HUMAN|SODC_HUMAN|ADML_HUMAN|ADIPO_HUMAN|ICAM1_HUMAN|CRF_HUMAN|TNNI3_HUMAN|CERU_HUMAN|TRFE_HUMAN|TNFL6_HUMAN|TNF11_HUMAN|AQP7_HUMAN|BKRB2_HUMAN|LIPC_HUMAN|APOE_HUMAN|INS_HUMAN|HPT_HUMAN|TGFB1_HUMAN|EDN1_HUMAN
50670	2.0992e-14	4.4574e-13	18	214	219	30780	regulation of lymphocyte proliferation	IL10_HUMAN|IL18_HUMAN|IL4_HUMAN|2B14_HUMAN|CTLA4_HUMAN|IFNG_HUMAN|IL2_HUMAN|VCAM1_HUMAN|ERBB2_HUMAN|IL6_HUMAN|HLAG_HUMAN|ADA_HUMAN|IL5_HUMAN|MIF_HUMAN|IL1B_HUMAN|PDE5A_HUMAN|TGFB1_HUMAN|IL2RA_HUMAN
10035	2.1332e-14	4.5072e-13	25	494	219	30780	response to inorganic substance	CRHBP_HUMAN|CADH1_HUMAN|THIO_HUMAN|BASI_HUMAN|AQP9_HUMAN|SCN5A_HUMAN|ADA_HUMAN|CRP_HUMAN|HMOX1_HUMAN|SODC_HUMAN|IL18_HUMAN|JUN_HUMAN|ANFB_HUMAN|IL4_HUMAN|ICAM1_HUMAN|HEM6_HUMAN|HBB_HUMAN|PERM_HUMAN|SDC1_HUMAN|HBA_HUMAN|IL6_HUMAN|HPT_HUMAN|PGH2_HUMAN|NDRG1_HUMAN|OLR1_HUMAN
1916	2.1613e-14	4.5441e-13	15	127	219	30780	positive regulation of T cell mediated cytotoxicity	1C01_HUMAN|1C03_HUMAN|1C04_HUMAN|1C05_HUMAN|1C07_HUMAN|1C16_HUMAN|1C08_HUMAN|1C17_HUMAN|1C12_HUMAN|1C02_HUMAN|1C14_HUMAN|HLAG_HUMAN|1C18_HUMAN|1C06_HUMAN|1C15_HUMAN
16032	2.2044e-14	4.612e-13	29	695	219	30780	viral process	IKBA_HUMAN|1C05_HUMAN|P53_HUMAN|NELFD_HUMAN|NXF1_HUMAN|1C07_HUMAN|VCAM1_HUMAN|PSD12_HUMAN|IL16_HUMAN|1C08_HUMAN|GRB2_HUMAN|1C02_HUMAN|1C12_HUMAN|K1C18_HUMAN|1C18_HUMAN|1C06_HUMAN|1C03_HUMAN|1C01_HUMAN|1C04_HUMAN|ICAM1_HUMAN|1C16_HUMAN|1C17_HUMAN|K1C19_HUMAN|1C14_HUMAN|BNI3L_HUMAN|RHOA_HUMAN|TNR1A_HUMAN|1C15_HUMAN|TGFB1_HUMAN
44764	2.3711e-14	4.9365e-13	29	697	219	30780	multi-organism cellular process	IKBA_HUMAN|1C05_HUMAN|P53_HUMAN|NELFD_HUMAN|NXF1_HUMAN|1C07_HUMAN|VCAM1_HUMAN|PSD12_HUMAN|IL16_HUMAN|1C08_HUMAN|GRB2_HUMAN|1C02_HUMAN|1C12_HUMAN|K1C18_HUMAN|1C18_HUMAN|1C06_HUMAN|1C03_HUMAN|1C01_HUMAN|1C04_HUMAN|ICAM1_HUMAN|1C16_HUMAN|1C17_HUMAN|K1C19_HUMAN|1C14_HUMAN|BNI3L_HUMAN|RHOA_HUMAN|TNR1A_HUMAN|1C15_HUMAN|TGFB1_HUMAN
51341	2.4224e-14	5.0187e-13	13	82	219	30780	regulation of oxidoreductase activity	HIF1A_HUMAN|ESR1_HUMAN|IFNG_HUMAN|ANGT_HUMAN|AGTR1_HUMAN|EGFR_HUMAN|NOS3_HUMAN|TNFA_HUMAN|APOE_HUMAN|INS_HUMAN|IL1B_HUMAN|HPT_HUMAN|EDN1_HUMAN
71902	2.7125e-14	5.5928e-13	21	326	219	30780	positive regulation of protein serine/threonine kinase activity	DRD4_HUMAN|ADIPO_HUMAN|VEGFA_HUMAN|FGF2_HUMAN|ANGT_HUMAN|TR10A_HUMAN|HGF_HUMAN|TGFB3_HUMAN|EFNA1_HUMAN|EGFR_HUMAN|TNF11_HUMAN|ERBB2_HUMAN|TNFA_HUMAN|VGFR1_HUMAN|IL1RA_HUMAN|MIF_HUMAN|IL1B_HUMAN|SODC_HUMAN|PDE5A_HUMAN|TGFB1_HUMAN|EDN1_HUMAN
51048	2.8737e-14	5.8966e-13	17	186	219	30780	negative regulation of secretion	IL10_HUMAN|CRHBP_HUMAN|DRD4_HUMAN|ADIPO_HUMAN|FST_HUMAN|INHA_HUMAN|CRF_HUMAN|TNFA_HUMAN|INS_HUMAN|IL6_HUMAN|ADA_HUMAN|HMOX1_HUMAN|IL1RA_HUMAN|IL1B_HUMAN|UCN1_HUMAN|EDN1_HUMAN|TRH_HUMAN
1901342	3.2979e-14	6.7347e-13	19	254	219	30780	regulation of vasculature development	HIF1A_HUMAN|ADML_HUMAN|ANFB_HUMAN|VEGFA_HUMAN|FGF2_HUMAN|PLGF_HUMAN|EFNA1_HUMAN|DDAH1_HUMAN|TNFL6_HUMAN|APOH_HUMAN|ERBB2_HUMAN|NOS3_HUMAN|VGFR1_HUMAN|IL6_HUMAN|HMOX1_HUMAN|IL1B_HUMAN|PGH2_HUMAN|TNR1A_HUMAN|PAI1_HUMAN
6928	3.3226e-14	6.7528e-13	46	1810	219	30780	cellular component movement	LFA3_HUMAN|IL10_HUMAN|HIF1A_HUMAN|UROK_HUMAN|VEGFA_HUMAN|FGF2_HUMAN|AGTR1_HUMAN|THIO_HUMAN|VCAM1_HUMAN|BASI_HUMAN|NOX1_HUMAN|GRB2_HUMAN|IL16_HUMAN|HGF_HUMAN|EGFR_HUMAN|ERBB2_HUMAN|TNFA_HUMAN|FSCN1_HUMAN|LYAM3_HUMAN|IL1B_HUMAN|IL8_HUMAN|SODC_HUMAN|PECA1_HUMAN|LYAM2_HUMAN|TPA_HUMAN|TGFB2_HUMAN|ICAM1_HUMAN|DPP4_HUMAN|IFNG_HUMAN|LYAM1_HUMAN|ANGI_HUMAN|TNNI3_HUMAN|DDR1_HUMAN|EFNA1_HUMAN|TRBM_HUMAN|RHO…
10604	3.5858e-14	7.2531e-13	59	2860	219	30780	positive regulation of macromolecule metabolic process	HIF1A_HUMAN|DRD4_HUMAN|CADH1_HUMAN|VEGFA_HUMAN|NELFD_HUMAN|P53_HUMAN|AGTR1_HUMAN|PSD12_HUMAN|NOX1_HUMAN|IBP1_HUMAN|ERBB2_HUMAN|SRY_HUMAN|GLHA_HUMAN|ADIPO_HUMAN|JUN_HUMAN|TGFB2_HUMAN|TTP_HUMAN|IFNG_HUMAN|ANGI_HUMAN|CRF_HUMAN|EFNA1_HUMAN|NOS1_HUMAN|RHOA_HUMAN|TNF11_HUMAN|VGFR1_HUMAN|IL6_HUMAN|IL1RA_HUMAN|S14L2_HUMAN|PAI1_HUMAN|IL10_HUMAN|IKBA_HUMAN|IL2_HUMAN|FGF2_HUMAN|ANGT_HUMAN|TGFB3_HUMAN|HGF_HU…
1914	4.332e-14	8.7213e-13	15	133	219	30780	regulation of T cell mediated cytotoxicity	1C01_HUMAN|1C03_HUMAN|1C04_HUMAN|1C05_HUMAN|1C07_HUMAN|1C16_HUMAN|1C08_HUMAN|1C17_HUMAN|1C12_HUMAN|1C02_HUMAN|1C14_HUMAN|HLAG_HUMAN|1C18_HUMAN|1C06_HUMAN|1C15_HUMAN
48731	4.4405e-14	8.8977e-13	86	5459	219	30780	system development	HIF1A_HUMAN|CADH1_HUMAN|PRPH2_HUMAN|TIMP2_HUMAN|FETA_HUMAN|VEGFA_HUMAN|P53_HUMAN|AGTR1_HUMAN|NEP_HUMAN|BASI_HUMAN|NOX1_HUMAN|ERBB2_HUMAN|ADA_HUMAN|SCN5A_HUMAN|GLHA_HUMAN|MMP9_HUMAN|ADML_HUMAN|JUN_HUMAN|ADIPO_HUMAN|TGFB2_HUMAN|IFNG_HUMAN|ANGI_HUMAN|G6PD_HUMAN|CRF_HUMAN|DDR1_HUMAN|EFNA1_HUMAN|NOS1_HUMAN|TNFL6_HUMAN|STAB2_HUMAN|RHOA_HUMAN|TNF11_HUMAN|NOS3_HUMAN|VGFR1_HUMAN|IL6_HUMAN|PGH2_HUMAN|PAI1_…
9966	4.5715e-14	9.1174e-13	61	3050	219	30780	regulation of signal transduction	HIF1A_HUMAN|DRD4_HUMAN|TIMP2_HUMAN|VEGFA_HUMAN|P53_HUMAN|ERBB2_HUMAN|LYAM3_HUMAN|ADA_HUMAN|ADRB3_HUMAN|ADML_HUMAN|JUN_HUMAN|ADIPO_HUMAN|TGFB2_HUMAN|IFNG_HUMAN|CRF_HUMAN|IBP3_HUMAN|EFNA1_HUMAN|TNFL6_HUMAN|RHOA_HUMAN|TNF11_HUMAN|VGFR1_HUMAN|NOS3_HUMAN|IL6_HUMAN|IL1RA_HUMAN|PGH2_HUMAN|PAI1_HUMAN|IL10_HUMAN|CRHBP_HUMAN|IKBA_HUMAN|FST_HUMAN|UROK_HUMAN|IL2_HUMAN|FGF2_HUMAN|ANGT_HUMAN|GRB2_HUMAN|TGFB3_H…
44092	5.3587e-14	1.0629e-12	32	890	219	30780	negative regulation of molecular function	LEPR_HUMAN|CRHBP_HUMAN|IKBA_HUMAN|DRD4_HUMAN|VEGFA_HUMAN|P53_HUMAN|ANGT_HUMAN|PSD12_HUMAN|HGF_HUMAN|CYTC_HUMAN|EPO_HUMAN|TNFA_HUMAN|HMOX1_HUMAN|IL1B_HUMAN|AACT_HUMAN|JUN_HUMAN|ADIPO_HUMAN|PAI2_HUMAN|HEP2_HUMAN|ESR1_HUMAN|TGFB2_HUMAN|APOA_HUMAN|TNNI3_HUMAN|NOS1_HUMAN|CR1_HUMAN|NOS3_HUMAN|APOE_HUMAN|INS_HUMAN|IL6_HUMAN|HPT_HUMAN|PROS_HUMAN|PAI1_HUMAN
7568	5.3794e-14	1.0629e-12	22	379	219	30780	aging	ADML_HUMAN|JUN_HUMAN|TIMP2_HUMAN|ICAM1_HUMAN|P53_HUMAN|ANGT_HUMAN|NEP_HUMAN|VCAM1_HUMAN|GRB2_HUMAN|TGFB3_HUMAN|EPO_HUMAN|APOE_HUMAN|IL6_HUMAN|ADA_HUMAN|ADRB3_HUMAN|CRP_HUMAN|MIF_HUMAN|SODC_HUMAN|TIMP1_HUMAN|TGFB1_HUMAN|PAI1_HUMAN|EDN1_HUMAN
22414	5.4186e-14	1.0657e-12	43	1614	219	30780	reproductive process	HIF1A_HUMAN|CRHBP_HUMAN|FST_HUMAN|FETA_HUMAN|VEGFA_HUMAN|ANGT_HUMAN|BASI_HUMAN|SHBG_HUMAN|TGFB3_HUMAN|MMP2_HUMAN|NANO3_HUMAN|ARSA_HUMAN|EPO_HUMAN|RENI_HUMAN|ANF_HUMAN|SRY_HUMAN|IL1B_HUMAN|GLHA_HUMAN|UCN1_HUMAN|SODC_HUMAN|MMP9_HUMAN|ADML_HUMAN|IL4_HUMAN|ESR1_HUMAN|TGFB2_HUMAN|ICAM1_HUMAN|CSF1_HUMAN|SDC1_HUMAN|CRF_HUMAN|ANGI_HUMAN|INHA_HUMAN|CGHB_HUMAN|DDR1_HUMAN|PLGF_HUMAN|TRBM_HUMAN|TKNK_HUMAN|AQ…
97305	5.9854e-14	1.1718e-12	22	381	219	30780	response to alcohol	IL10_HUMAN|CRHBP_HUMAN|CADH1_HUMAN|DRD4_HUMAN|ADIPO_HUMAN|IL4_HUMAN|ESR1_HUMAN|ICAM1_HUMAN|THIO_HUMAN|G6PD_HUMAN|CRF_HUMAN|RHOA_HUMAN|EPO_HUMAN|APOE_HUMAN|CRP_HUMAN|PGH2_HUMAN|UCN1_HUMAN|SODC_HUMAN|TNR1A_HUMAN|TGFB1_HUMAN|EDN1_HUMAN|TRH_HUMAN
43408	6.1931e-14	1.2069e-12	29	724	219	30780	regulation of MAPK cascade	DRD4_HUMAN|TIMP2_HUMAN|VEGFA_HUMAN|FGF2_HUMAN|ANGT_HUMAN|GRB2_HUMAN|TGFB3_HUMAN|HGF_HUMAN|EGFR_HUMAN|ERBB2_HUMAN|RENI_HUMAN|TNFA_HUMAN|ADRB3_HUMAN|MIF_HUMAN|IL1B_HUMAN|SODC_HUMAN|ADIPO_HUMAN|TGFB2_HUMAN|IBP3_HUMAN|EFNA1_HUMAN|TNF11_HUMAN|VGFR1_HUMAN|APOE_HUMAN|INS_HUMAN|IL6_HUMAN|IL1RA_HUMAN|PDE5A_HUMAN|TGFB1_HUMAN|EDN1_HUMAN
2709	6.6409e-14	1.2883e-12	16	165	219	30780	regulation of T cell mediated immunity	1C01_HUMAN|1C03_HUMAN|1C04_HUMAN|1C05_HUMAN|1C07_HUMAN|1C16_HUMAN|1C08_HUMAN|1C17_HUMAN|1C14_HUMAN|1C12_HUMAN|1C02_HUMAN|HLAG_HUMAN|1C18_HUMAN|1C06_HUMAN|IL1B_HUMAN|1C15_HUMAN
32502	8.007e-14	1.5463e-12	101	7156	219	30780	developmental process	HIF1A_HUMAN|PRPH2_HUMAN|TIMP2_HUMAN|FETA_HUMAN|VEGFA_HUMAN|P53_HUMAN|K1C18_HUMAN|SCN5A_HUMAN|SRY_HUMAN|TGFB2_HUMAN|ANGI_HUMAN|CRF_HUMAN|DDR1_HUMAN|NOS1_HUMAN|TRBM_HUMAN|STAB2_HUMAN|TNFL6_HUMAN|NOS3_HUMAN|PAPP1_HUMAN|PGH2_HUMAN|ANGT_HUMAN|VCAM1_HUMAN|GRB2_HUMAN|TGFB3_HUMAN|HGF_HUMAN|SERA_HUMAN|NANO3_HUMAN|TNFA_HUMAN|HMOX1_HUMAN|IL1B_HUMAN|UCN1_HUMAN|IL8_HUMAN|ACE_HUMAN|IL18_HUMAN|MUC18_HUMAN|TNNI3…
7275	8.7741e-14	1.6868e-12	94	6383	219	30780	multicellular organismal development	HIF1A_HUMAN|CADH1_HUMAN|PRPH2_HUMAN|TIMP2_HUMAN|FETA_HUMAN|VEGFA_HUMAN|P53_HUMAN|AGTR1_HUMAN|NEP_HUMAN|BASI_HUMAN|NOX1_HUMAN|ERBB2_HUMAN|ADA_HUMAN|SCN5A_HUMAN|SRY_HUMAN|GLHA_HUMAN|MMP9_HUMAN|ADML_HUMAN|JUN_HUMAN|ADIPO_HUMAN|TGFB2_HUMAN|IFNG_HUMAN|ANGI_HUMAN|G6PD_HUMAN|CRF_HUMAN|DDR1_HUMAN|NOS1_HUMAN|EFNA1_HUMAN|TRBM_HUMAN|TNFL6_HUMAN|STAB2_HUMAN|RHOA_HUMAN|TNF11_HUMAN|NOS3_HUMAN|VGFR1_HUMAN|IL6_H…
61041	9.3397e-14	1.7875e-12	15	140	219	30780	regulation of wound healing	TPA_HUMAN|PAI2_HUMAN|NOS3_HUMAN|LYAM3_HUMAN|APOE_HUMAN|UROK_HUMAN|FGF2_HUMAN|PROS_HUMAN|CBPB2_HUMAN|TRBM_HUMAN|HBEGF_HUMAN|PAI1_HUMAN|EDN1_HUMAN|APOH_HUMAN|ANXA2_HUMAN
51353	1.0744e-13	2.047e-12	10	38	219	30780	positive regulation of oxidoreductase activity	HIF1A_HUMAN|TNFA_HUMAN|ESR1_HUMAN|APOE_HUMAN|INS_HUMAN|IFNG_HUMAN|AGTR1_HUMAN|ANGT_HUMAN|IL1B_HUMAN|EDN1_HUMAN
51222	1.3818e-13	2.6211e-12	19	275	219	30780	positive regulation of protein transport	IL10_HUMAN|CADH1_HUMAN|IL18_HUMAN|TGFB2_HUMAN|IFNG_HUMAN|IL2_HUMAN|ANGI_HUMAN|TGFB3_HUMAN|EGFR_HUMAN|RHOA_HUMAN|TNFA_HUMAN|INS_HUMAN|IL6_HUMAN|IL5_HUMAN|MIF_HUMAN|IL1B_HUMAN|PGH2_HUMAN|TNR1A_HUMAN|TGFB1_HUMAN
71495	1.4804e-13	2.7957e-12	33	985	219	30780	cellular response to endogenous stimulus	IL10_HUMAN|CRHBP_HUMAN|CADH1_HUMAN|P53_HUMAN|FGF2_HUMAN|AQP9_HUMAN|GRB2_HUMAN|TGFB3_HUMAN|MMP2_HUMAN|IBP1_HUMAN|EGFR_HUMAN|ERBB2_HUMAN|RENI_HUMAN|TNFA_HUMAN|GDF15_HUMAN|IL8_HUMAN|GLHA_HUMAN|TRH_HUMAN|ADIPO_HUMAN|IL18_HUMAN|JUN_HUMAN|ESR1_HUMAN|TGFB2_HUMAN|ICAM1_HUMAN|CRF_HUMAN|PLGF_HUMAN|RHOA_HUMAN|INS_HUMAN|PGH2_HUMAN|TNR1A_HUMAN|TGFB1_HUMAN|HBEGF_HUMAN|PAI1_HUMAN
51179	1.7324e-13	3.2573e-12	96	6675	219	30780	localization	HIF1A_HUMAN|CADH1_HUMAN|DRD4_HUMAN|FETA_HUMAN|VEGFA_HUMAN|P53_HUMAN|NXF1_HUMAN|AGTR1_HUMAN|BASI_HUMAN|NOX1_HUMAN|SHBG_HUMAN|IL16_HUMAN|K1C18_HUMAN|THTR_HUMAN|FSCN1_HUMAN|LYAM3_HUMAN|ADA_HUMAN|SCN5A_HUMAN|GLHA_HUMAN|HSP74_HUMAN|TPA_HUMAN|ADML_HUMAN|CTR3_HUMAN|JUN_HUMAN|ADIPO_HUMAN|TGFB2_HUMAN|APOA_HUMAN|DPP4_HUMAN|HBB_HUMAN|IFNG_HUMAN|ANGI_HUMAN|HBA_HUMAN|DDR1_HUMAN|MPPA_HUMAN|EFNA1_HUMAN|TRBM_HUM…
19932	1.9313e-13	3.6152e-12	15	147	219	30780	second-messenger-mediated signaling	LYAM2_HUMAN|ADML_HUMAN|NTAL_HUMAN|ANGT_HUMAN|AGTR1_HUMAN|NOS1_HUMAN|DDAH1_HUMAN|EGFR_HUMAN|NOS3_HUMAN|TNFA_HUMAN|NOS2_HUMAN|APOE_HUMAN|DDAH2_HUMAN|IL8_HUMAN|EDN1_HUMAN
50818	2.1708e-13	4.0459e-12	14	121	219	30780	regulation of coagulation	TPA_HUMAN|PAI2_HUMAN|NOS3_HUMAN|LYAM3_HUMAN|APOE_HUMAN|UROK_HUMAN|ANXA5_HUMAN|PROS_HUMAN|CBPB2_HUMAN|TRBM_HUMAN|PAI1_HUMAN|EDN1_HUMAN|APOH_HUMAN|ANXA2_HUMAN
1568	2.2259e-13	4.1306e-12	27	652	219	30780	blood vessel development	HIF1A_HUMAN|VEGFA_HUMAN|FGF2_HUMAN|ANGT_HUMAN|NOX1_HUMAN|MMP2_HUMAN|HMOX1_HUMAN|IL8_HUMAN|PECA1_HUMAN|ADML_HUMAN|IL18_HUMAN|JUN_HUMAN|TGFB2_HUMAN|MUC18_HUMAN|ANGI_HUMAN|TNNI3_HUMAN|EFNA1_HUMAN|PLGF_HUMAN|STAB2_HUMAN|NOS3_HUMAN|VGFR1_HUMAN|APOE_HUMAN|PGH2_HUMAN|CADH5_HUMAN|ANXA2_HUMAN|EDN1_HUMAN|PAI1_HUMAN
50778	2.3029e-13	4.2455e-12	29	763	219	30780	positive regulation of immune response	NTAL_HUMAN|IKBA_HUMAN|2B14_HUMAN|CTLA4_HUMAN|1C05_HUMAN|1C07_HUMAN|1C08_HUMAN|GRB2_HUMAN|1C02_HUMAN|1C12_HUMAN|TNFA_HUMAN|HLAG_HUMAN|ADA_HUMAN|1C18_HUMAN|CRP_HUMAN|1C06_HUMAN|IL1B_HUMAN|1C03_HUMAN|1C01_HUMAN|JUN_HUMAN|1C04_HUMAN|TGFB2_HUMAN|CLUS_HUMAN|1C16_HUMAN|1C17_HUMAN|1C14_HUMAN|CR1_HUMAN|MBL2_HUMAN|1C15_HUMAN
10942	2.3078e-13	4.2455e-12	27	653	219	30780	positive regulation of cell death	IL10_HUMAN|JUN_HUMAN|IL18_HUMAN|ADIPO_HUMAN|TGFB2_HUMAN|CTLA4_HUMAN|P53_HUMAN|CLUS_HUMAN|HBB_HUMAN|IFNG_HUMAN|ANGT_HUMAN|CRF_HUMAN|HBA_HUMAN|IBP3_HUMAN|TR10A_HUMAN|TGFB3_HUMAN|BNI3L_HUMAN|TNFL6_HUMAN|RHOA_HUMAN|TNFA_HUMAN|IL6_HUMAN|HPT_HUMAN|PGH2_HUMAN|SODC_HUMAN|MMP9_HUMAN|TGFB1_HUMAN|IL2RA_HUMAN
51223	2.5975e-13	4.7579e-12	24	503	219	30780	regulation of protein transport	IL10_HUMAN|CADH1_HUMAN|DRD4_HUMAN|IKBA_HUMAN|IL18_HUMAN|ADIPO_HUMAN|2B14_HUMAN|TGFB2_HUMAN|IFNG_HUMAN|IL2_HUMAN|THIO_HUMAN|ANGI_HUMAN|TGFB3_HUMAN|EGFR_HUMAN|RHOA_HUMAN|TNFA_HUMAN|INS_HUMAN|IL6_HUMAN|IL5_HUMAN|MIF_HUMAN|IL1B_HUMAN|PGH2_HUMAN|TNR1A_HUMAN|TGFB1_HUMAN
3	2.7477e-13	5.0116e-12	44	1768	219	30780	reproduction	HIF1A_HUMAN|CRHBP_HUMAN|FST_HUMAN|FETA_HUMAN|VEGFA_HUMAN|ANGT_HUMAN|BASI_HUMAN|SHBG_HUMAN|TGFB3_HUMAN|MMP2_HUMAN|NANO3_HUMAN|ARSA_HUMAN|EPO_HUMAN|RENI_HUMAN|ANF_HUMAN|SRY_HUMAN|IL1B_HUMAN|GLHA_HUMAN|UCN1_HUMAN|SODC_HUMAN|MMP9_HUMAN|ADML_HUMAN|IL4_HUMAN|ESR1_HUMAN|TGFB2_HUMAN|ICAM1_HUMAN|CSF1_HUMAN|SDC1_HUMAN|CRF_HUMAN|ANGI_HUMAN|INHA_HUMAN|CGHB_HUMAN|DDR1_HUMAN|PLGF_HUMAN|TRBM_HUMAN|TKNK_HUMAN|AQ…
51173	3.4624e-13	6.2883e-12	45	1856	219	30780	positive regulation of nitrogen compound metabolic process	IL10_HUMAN|HIF1A_HUMAN|CADH1_HUMAN|IKBA_HUMAN|TIMP2_HUMAN|VEGFA_HUMAN|P53_HUMAN|NELFD_HUMAN|IL2_HUMAN|FGF2_HUMAN|ANGT_HUMAN|HGF_HUMAN|TGFB3_HUMAN|EGFR_HUMAN|EPO_HUMAN|ERBB2_HUMAN|TNFA_HUMAN|SRY_HUMAN|ADRB3_HUMAN|IL1B_HUMAN|GLHA_HUMAN|UCN1_HUMAN|ADML_HUMAN|JUN_HUMAN|IL4_HUMAN|ESR1_HUMAN|TTP_HUMAN|ICAM1_HUMAN|HBB_HUMAN|IFNG_HUMAN|CRF_HUMAN|NOS1_HUMAN|DDAH1_HUMAN|TNF11_HUMAN|APOE_HUMAN|INS_HUMAN|IL6…
31328	4.3085e-13	7.7918e-12	46	1945	219	30780	positive regulation of cellular biosynthetic process	IL10_HUMAN|HIF1A_HUMAN|CADH1_HUMAN|IKBA_HUMAN|TIMP2_HUMAN|VEGFA_HUMAN|P53_HUMAN|NELFD_HUMAN|IL2_HUMAN|FGF2_HUMAN|ANGT_HUMAN|HGF_HUMAN|TGFB3_HUMAN|EGFR_HUMAN|EPO_HUMAN|ERBB2_HUMAN|TNFA_HUMAN|SRY_HUMAN|ADRB3_HUMAN|HMOX1_HUMAN|IL1B_HUMAN|GLHA_HUMAN|UCN1_HUMAN|ADML_HUMAN|JUN_HUMAN|IL4_HUMAN|ESR1_HUMAN|ICAM1_HUMAN|HBB_HUMAN|IFNG_HUMAN|CRF_HUMAN|NOS1_HUMAN|DDAH1_HUMAN|RHOA_HUMAN|TNF11_HUMAN|APOE_HUMAN|…
51249	5.4395e-13	9.7957e-12	23	472	219	30780	regulation of lymphocyte activation	IL10_HUMAN|IL18_HUMAN|IL4_HUMAN|2B14_HUMAN|CTLA4_HUMAN|DPP4_HUMAN|IFNG_HUMAN|IL2_HUMAN|VCAM1_HUMAN|INHA_HUMAN|GRB2_HUMAN|TNF11_HUMAN|ERBB2_HUMAN|IL6_HUMAN|HLAG_HUMAN|ADA_HUMAN|IL5_HUMAN|MIF_HUMAN|IL1B_HUMAN|SODC_HUMAN|PDE5A_HUMAN|TGFB1_HUMAN|IL2RA_HUMAN
43406	5.6119e-13	1.0064e-11	18	259	219	30780	positive regulation of MAP kinase activity	DRD4_HUMAN|VEGFA_HUMAN|FGF2_HUMAN|HGF_HUMAN|TGFB3_HUMAN|EFNA1_HUMAN|EGFR_HUMAN|TNF11_HUMAN|ERBB2_HUMAN|TNFA_HUMAN|VGFR1_HUMAN|MIF_HUMAN|IL1RA_HUMAN|IL1B_HUMAN|SODC_HUMAN|PDE5A_HUMAN|TGFB1_HUMAN|EDN1_HUMAN
30155	5.6451e-13	1.0081e-11	22	426	219	30780	regulation of cell adhesion	CADH1_HUMAN|IL18_HUMAN|ADIPO_HUMAN|TGFB2_HUMAN|ICAM1_HUMAN|UROK_HUMAN|VEGFA_HUMAN|DPP4_HUMAN|IFNG_HUMAN|CSF1_HUMAN|DDR1_HUMAN|EFNA1_HUMAN|RHOA_HUMAN|TNF11_HUMAN|ERBB2_HUMAN|TNFA_HUMAN|ADA_HUMAN|IL1RA_HUMAN|IL1B_HUMAN|IL8_HUMAN|TGFB1_HUMAN|PAI1_HUMAN
1900046	5.7911e-13	1.0256e-11	13	104	219	30780	regulation of hemostasis	TPA_HUMAN|PAI2_HUMAN|NOS3_HUMAN|LYAM3_HUMAN|APOE_HUMAN|UROK_HUMAN|PROS_HUMAN|CBPB2_HUMAN|TRBM_HUMAN|PAI1_HUMAN|EDN1_HUMAN|APOH_HUMAN|ANXA2_HUMAN
30193	5.7911e-13	1.0256e-11	13	104	219	30780	regulation of blood coagulation	TPA_HUMAN|PAI2_HUMAN|NOS3_HUMAN|LYAM3_HUMAN|APOE_HUMAN|UROK_HUMAN|PROS_HUMAN|CBPB2_HUMAN|TRBM_HUMAN|PAI1_HUMAN|EDN1_HUMAN|APOH_HUMAN|ANXA2_HUMAN
1819	5.8739e-13	1.0359e-11	20	339	219	30780	positive regulation of cytokine production	HIF1A_HUMAN|IKBA_HUMAN|IL18_HUMAN|ADIPO_HUMAN|IL4_HUMAN|IFNG_HUMAN|IL2_HUMAN|ANGT_HUMAN|NOX1_HUMAN|TNFA_HUMAN|IL6_HUMAN|HLAG_HUMAN|MIF_HUMAN|IL1B_HUMAN|SODC_HUMAN|PGH2_HUMAN|UCN1_HUMAN|TNR1A_HUMAN|TGFB1_HUMAN|PAI1_HUMAN
45859	7.8777e-13	1.3836e-11	30	861	219	30780	regulation of protein kinase activity	DRD4_HUMAN|VEGFA_HUMAN|FGF2_HUMAN|ANGT_HUMAN|TGFB3_HUMAN|HGF_HUMAN|IBP1_HUMAN|EGFR_HUMAN|ERBB2_HUMAN|TNFA_HUMAN|MIF_HUMAN|IL1B_HUMAN|UCN1_HUMAN|SODC_HUMAN|IL8_HUMAN|ADIPO_HUMAN|TGFB2_HUMAN|CSF1_HUMAN|ANGI_HUMAN|EFNA1_HUMAN|TR10A_HUMAN|TNF11_HUMAN|VGFR1_HUMAN|APOE_HUMAN|INS_HUMAN|IL6_HUMAN|IL1RA_HUMAN|PDE5A_HUMAN|TGFB1_HUMAN|EDN1_HUMAN
1944	9.284e-13	1.6239e-11	27	693	219	30780	vasculature development	HIF1A_HUMAN|VEGFA_HUMAN|FGF2_HUMAN|ANGT_HUMAN|NOX1_HUMAN|MMP2_HUMAN|HMOX1_HUMAN|IL8_HUMAN|PECA1_HUMAN|ADML_HUMAN|IL18_HUMAN|JUN_HUMAN|TGFB2_HUMAN|MUC18_HUMAN|ANGI_HUMAN|TNNI3_HUMAN|EFNA1_HUMAN|PLGF_HUMAN|STAB2_HUMAN|NOS3_HUMAN|VGFR1_HUMAN|APOE_HUMAN|PGH2_HUMAN|CADH5_HUMAN|ANXA2_HUMAN|EDN1_HUMAN|PAI1_HUMAN
2694	1.0491e-12	1.8275e-11	24	537	219	30780	regulation of leukocyte activation	IL10_HUMAN|IL18_HUMAN|IL4_HUMAN|2B14_HUMAN|CTLA4_HUMAN|DPP4_HUMAN|IFNG_HUMAN|IL2_HUMAN|VCAM1_HUMAN|INHA_HUMAN|GRB2_HUMAN|TNF11_HUMAN|ERBB2_HUMAN|IL6_HUMAN|HLAG_HUMAN|ADA_HUMAN|IL5_HUMAN|HMOX1_HUMAN|MIF_HUMAN|IL1B_HUMAN|SODC_HUMAN|PDE5A_HUMAN|TGFB1_HUMAN|IL2RA_HUMAN
48856	1.0935e-12	1.8972e-11	91	6316	219	30780	anatomical structure development	HIF1A_HUMAN|CADH1_HUMAN|PRPH2_HUMAN|TIMP2_HUMAN|FETA_HUMAN|VEGFA_HUMAN|P53_HUMAN|AGTR1_HUMAN|NEP_HUMAN|BASI_HUMAN|NOX1_HUMAN|SHBG_HUMAN|IBP1_HUMAN|K1C18_HUMAN|ERBB2_HUMAN|ADA_HUMAN|SCN5A_HUMAN|GLHA_HUMAN|MMP9_HUMAN|ADML_HUMAN|JUN_HUMAN|ADIPO_HUMAN|TGFB2_HUMAN|IFNG_HUMAN|ANGI_HUMAN|G6PD_HUMAN|CRF_HUMAN|DDR1_HUMAN|NOS1_HUMAN|EFNA1_HUMAN|TRBM_HUMAN|TNFL6_HUMAN|STAB2_HUMAN|RHOA_HUMAN|TNF11_HUMAN|NOS3…
51346	1.1004e-12	1.9014e-11	19	309	219	30780	negative regulation of hydrolase activity	LEPR_HUMAN|PAI2_HUMAN|HEP2_HUMAN|TGFB2_HUMAN|VEGFA_HUMAN|APOA_HUMAN|P53_HUMAN|ANGT_HUMAN|TNNI3_HUMAN|HGF_HUMAN|NOS1_HUMAN|CYTC_HUMAN|CR1_HUMAN|NOS3_HUMAN|TNFA_HUMAN|IL6_HUMAN|PROS_HUMAN|AACT_HUMAN|PAI1_HUMAN
48514	1.2278e-12	2.113e-11	24	541	219	30780	blood vessel morphogenesis	HIF1A_HUMAN|ADML_HUMAN|JUN_HUMAN|IL18_HUMAN|TGFB2_HUMAN|VEGFA_HUMAN|MUC18_HUMAN|FGF2_HUMAN|ANGI_HUMAN|NOX1_HUMAN|TNNI3_HUMAN|PLGF_HUMAN|EFNA1_HUMAN|MMP2_HUMAN|STAB2_HUMAN|NOS3_HUMAN|VGFR1_HUMAN|APOE_HUMAN|HMOX1_HUMAN|IL8_HUMAN|PGH2_HUMAN|PAI1_HUMAN|EDN1_HUMAN|ANXA2_HUMAN
1525	1.2339e-12	2.115e-11	21	397	219	30780	angiogenesis	HIF1A_HUMAN|JUN_HUMAN|IL18_HUMAN|TGFB2_HUMAN|VEGFA_HUMAN|MUC18_HUMAN|FGF2_HUMAN|ANGI_HUMAN|NOX1_HUMAN|PLGF_HUMAN|EFNA1_HUMAN|MMP2_HUMAN|STAB2_HUMAN|NOS3_HUMAN|VGFR1_HUMAN|HMOX1_HUMAN|IL8_HUMAN|PGH2_HUMAN|PAI1_HUMAN|EDN1_HUMAN|ANXA2_HUMAN
50731	1.2655e-12	2.1604e-11	15	167	219	30780	positive regulation of peptidyl-tyrosine phosphorylation	ADIPO_HUMAN|IL4_HUMAN|VEGFA_HUMAN|P53_HUMAN|IFNG_HUMAN|IL2_HUMAN|ANGT_HUMAN|EFNA1_HUMAN|HGF_HUMAN|EPO_HUMAN|INS_HUMAN|IL6_HUMAN|IL5_HUMAN|MIF_HUMAN|TNR1A_HUMAN
32642	1.4011e-12	2.3824e-11	11	66	219	30780	regulation of chemokine production	HIF1A_HUMAN|ADIPO_HUMAN|IL18_HUMAN|TNFA_HUMAN|IL4_HUMAN|DUFFY_HUMAN|IL6_HUMAN|IFNG_HUMAN|HMOX1_HUMAN|MIF_HUMAN|IL1B_HUMAN
50863	1.7745e-12	3.0054e-11	20	360	219	30780	regulation of T cell activation	IL10_HUMAN|IL18_HUMAN|IL4_HUMAN|2B14_HUMAN|CTLA4_HUMAN|DPP4_HUMAN|IFNG_HUMAN|IL2_HUMAN|VCAM1_HUMAN|GRB2_HUMAN|TNF11_HUMAN|ERBB2_HUMAN|IL6_HUMAN|HLAG_HUMAN|ADA_HUMAN|IL1B_HUMAN|SODC_HUMAN|PDE5A_HUMAN|TGFB1_HUMAN|IL2RA_HUMAN
32103	1.9388e-12	3.2707e-11	16	205	219	30780	positive regulation of response to external stimulus	IL18_HUMAN|VEGFA_HUMAN|IL2_HUMAN|AGTR1_HUMAN|ANGT_HUMAN|IL16_HUMAN|TNF11_HUMAN|TNFA_HUMAN|IL6_HUMAN|IL1B_HUMAN|PGH2_HUMAN|IL8_HUMAN|TNR1A_HUMAN|TGFB1_HUMAN|PAI1_HUMAN|EDN1_HUMAN
43405	1.9639e-12	3.2999e-11	20	362	219	30780	regulation of MAP kinase activity	DRD4_HUMAN|ADIPO_HUMAN|VEGFA_HUMAN|FGF2_HUMAN|HGF_HUMAN|TGFB3_HUMAN|EFNA1_HUMAN|EGFR_HUMAN|TNF11_HUMAN|ERBB2_HUMAN|TNFA_HUMAN|VGFR1_HUMAN|APOE_HUMAN|IL1RA_HUMAN|MIF_HUMAN|IL1B_HUMAN|SODC_HUMAN|PDE5A_HUMAN|TGFB1_HUMAN|EDN1_HUMAN
44765	2.2146e-12	3.7067e-11	67	3899	219	30780	single-organism transport	HIF1A_HUMAN|DRD4_HUMAN|VEGFA_HUMAN|P53_HUMAN|NXF1_HUMAN|NOX1_HUMAN|SHBG_HUMAN|K1C18_HUMAN|THTR_HUMAN|LYAM3_HUMAN|ADA_HUMAN|SCN5A_HUMAN|GLHA_HUMAN|HSP74_HUMAN|CTR3_HUMAN|ADML_HUMAN|JUN_HUMAN|TGFB2_HUMAN|APOA_HUMAN|IFNG_HUMAN|HBB_HUMAN|HBA_HUMAN|DDR1_HUMAN|MPPA_HUMAN|CERU_HUMAN|TRFE_HUMAN|LIPC_HUMAN|BKRB2_HUMAN|IL6_HUMAN|IL1RA_HUMAN|MBL2_HUMAN|PAI1_HUMAN|CRHBP_HUMAN|NTAL_HUMAN|IKBA_HUMAN|FGF2_HUMAN…
43549	2.4673e-12	4.1134e-11	30	901	219	30780	regulation of kinase activity	DRD4_HUMAN|VEGFA_HUMAN|FGF2_HUMAN|ANGT_HUMAN|TGFB3_HUMAN|HGF_HUMAN|IBP1_HUMAN|EGFR_HUMAN|ERBB2_HUMAN|TNFA_HUMAN|MIF_HUMAN|IL1B_HUMAN|UCN1_HUMAN|SODC_HUMAN|IL8_HUMAN|ADIPO_HUMAN|TGFB2_HUMAN|CSF1_HUMAN|ANGI_HUMAN|EFNA1_HUMAN|TR10A_HUMAN|TNF11_HUMAN|VGFR1_HUMAN|APOE_HUMAN|INS_HUMAN|IL6_HUMAN|IL1RA_HUMAN|PDE5A_HUMAN|TGFB1_HUMAN|EDN1_HUMAN
51248	2.5585e-12	4.2489e-11	27	724	219	30780	negative regulation of protein metabolic process	IL10_HUMAN|TIMP2_HUMAN|IL2_HUMAN|PSD12_HUMAN|CYTC_HUMAN|EGFR_HUMAN|MIF_HUMAN|IL1B_HUMAN|TPA_HUMAN|ADIPO_HUMAN|JUN_HUMAN|TTP_HUMAN|INHA_HUMAN|G6PD_HUMAN|ANGI_HUMAN|IBP3_HUMAN|CR1_HUMAN|BKRB2_HUMAN|NOS2_HUMAN|APOE_HUMAN|IL6_HUMAN|INS_HUMAN|TIMP1_HUMAN|TGFB1_HUMAN|HBEGF_HUMAN|EDN1_HUMAN|PAI1_HUMAN
70201	2.7436e-12	4.5386e-11	24	562	219	30780	regulation of establishment of protein localization	IL10_HUMAN|CADH1_HUMAN|DRD4_HUMAN|IKBA_HUMAN|IL18_HUMAN|ADIPO_HUMAN|2B14_HUMAN|TGFB2_HUMAN|IFNG_HUMAN|IL2_HUMAN|THIO_HUMAN|ANGI_HUMAN|TGFB3_HUMAN|EGFR_HUMAN|RHOA_HUMAN|TNFA_HUMAN|INS_HUMAN|IL6_HUMAN|IL5_HUMAN|MIF_HUMAN|IL1B_HUMAN|PGH2_HUMAN|TNR1A_HUMAN|TGFB1_HUMAN
2474	2.8042e-12	4.6209e-11	16	210	219	30780	antigen processing and presentation of peptide antigen via MHC class I	1C01_HUMAN|1C03_HUMAN|1C04_HUMAN|1C05_HUMAN|1C07_HUMAN|1C16_HUMAN|PSD12_HUMAN|1C08_HUMAN|1C17_HUMAN|1C12_HUMAN|1C02_HUMAN|1C14_HUMAN|HLAG_HUMAN|1C18_HUMAN|1C06_HUMAN|1C15_HUMAN
43269	2.8675e-12	4.7071e-11	21	415	219	30780	regulation of ion transport	ACTN4_HUMAN|CRHBP_HUMAN|DRD4_HUMAN|IL4_HUMAN|ICAM1_HUMAN|ANGT_HUMAN|CRF_HUMAN|NOS1_HUMAN|RHOA_HUMAN|TNF11_HUMAN|EPO_HUMAN|NOS3_HUMAN|TNFA_HUMAN|SCN5A_HUMAN|IL1RA_HUMAN|MIF_HUMAN|IL1B_HUMAN|PGH2_HUMAN|UCN1_HUMAN|TGFB1_HUMAN|TRH_HUMAN
32844	3.0013e-12	4.9078e-11	21	416	219	30780	regulation of homeostatic process	HIF1A_HUMAN|ANFB_HUMAN|2B14_HUMAN|IFNG_HUMAN|IL2_HUMAN|FGF2_HUMAN|AGTR1_HUMAN|ANGT_HUMAN|CRF_HUMAN|NOS1_HUMAN|TNF11_HUMAN|EPO_HUMAN|TNFA_HUMAN|ADA_HUMAN|SCN5A_HUMAN|MIF_HUMAN|IL1B_HUMAN|PGH2_HUMAN|TGFB1_HUMAN|IL2RA_HUMAN|EDN1_HUMAN
2478	3.3598e-12	5.4731e-11	17	249	219	30780	antigen processing and presentation of exogenous peptide antigen	1C01_HUMAN|1C03_HUMAN|1C04_HUMAN|2B14_HUMAN|1C05_HUMAN|1C07_HUMAN|1C16_HUMAN|PSD12_HUMAN|1C08_HUMAN|1C17_HUMAN|1C12_HUMAN|1C02_HUMAN|1C14_HUMAN|HLAG_HUMAN|1C18_HUMAN|1C06_HUMAN|1C15_HUMAN
45595	3.5357e-12	5.7377e-11	43	1829	219	30780	regulation of cell differentiation	HIF1A_HUMAN|IKBA_HUMAN|TIMP2_HUMAN|CTLA4_HUMAN|FST_HUMAN|VEGFA_HUMAN|P53_HUMAN|IL2_HUMAN|FGF2_HUMAN|AGTR1_HUMAN|ANGT_HUMAN|HGF_HUMAN|TGFB3_HUMAN|LIPL_HUMAN|EPO_HUMAN|ERBB2_HUMAN|TNFA_HUMAN|HLAG_HUMAN|ADA_HUMAN|CRP_HUMAN|SODC_HUMAN|ADML_HUMAN|JUN_HUMAN|ADIPO_HUMAN|IL4_HUMAN|TGFB2_HUMAN|IFNG_HUMAN|CSF1_HUMAN|INHA_HUMAN|IBP3_HUMAN|EFNA1_HUMAN|RHOA_HUMAN|TNF11_HUMAN|APOE_HUMAN|INS_HUMAN|IL6_HUMAN|IL5…
3073	3.5566e-12	5.7498e-11	12	94	219	30780	regulation of systemic arterial blood pressure	RENI_HUMAN|NOS3_HUMAN|ADRB3_HUMAN|AGTR1_HUMAN|NEP_HUMAN|ANGT_HUMAN|ADA1D_HUMAN|NOX1_HUMAN|TNNI3_HUMAN|ACE_HUMAN|DDAH1_HUMAN|EDN1_HUMAN
19884	4.0697e-12	6.5545e-11	17	252	219	30780	antigen processing and presentation of exogenous antigen	1C01_HUMAN|1C03_HUMAN|1C04_HUMAN|2B14_HUMAN|1C05_HUMAN|1C07_HUMAN|1C16_HUMAN|PSD12_HUMAN|1C08_HUMAN|1C17_HUMAN|1C12_HUMAN|1C02_HUMAN|1C14_HUMAN|HLAG_HUMAN|1C18_HUMAN|1C06_HUMAN|1C15_HUMAN
6979	4.1151e-12	6.6027e-11	21	423	219	30780	response to oxidative stress	HIF1A_HUMAN|JUN_HUMAN|IL18_HUMAN|ADIPO_HUMAN|P53_HUMAN|PERM_HUMAN|HBB_HUMAN|SDC1_HUMAN|G6PD_HUMAN|HBA_HUMAN|HMOX2_HUMAN|APOE_HUMAN|IL6_HUMAN|ADA_HUMAN|HMOX1_HUMAN|MBL2_HUMAN|HPT_HUMAN|PGH2_HUMAN|UCN1_HUMAN|SODC_HUMAN|OLR1_HUMAN
50880	4.5948e-12	7.3448e-11	12	96	219	30780	regulation of blood vessel size	ANFB_HUMAN|BKRB2_HUMAN|NOS3_HUMAN|APOE_HUMAN|ANF_HUMAN|ADRB3_HUMAN|HBB_HUMAN|AGTR1_HUMAN|ANGT_HUMAN|ADA1D_HUMAN|SODC_HUMAN|EDN1_HUMAN
43086	4.6809e-12	7.4544e-11	26	686	219	30780	negative regulation of catalytic activity	LEPR_HUMAN|DRD4_HUMAN|VEGFA_HUMAN|P53_HUMAN|ANGT_HUMAN|PSD12_HUMAN|HGF_HUMAN|CYTC_HUMAN|TNFA_HUMAN|IL1B_HUMAN|AACT_HUMAN|ADIPO_HUMAN|PAI2_HUMAN|HEP2_HUMAN|TGFB2_HUMAN|APOA_HUMAN|TNNI3_HUMAN|NOS1_HUMAN|CR1_HUMAN|NOS3_HUMAN|APOE_HUMAN|INS_HUMAN|IL6_HUMAN|HPT_HUMAN|PROS_HUMAN|PAI1_HUMAN
3044	4.9259e-12	7.8155e-11	10	54	219	30780	regulation of systemic arterial blood pressure mediated by a chemical signal	RENI_HUMAN|NOS3_HUMAN|ADRB3_HUMAN|AGTR1_HUMAN|NEP_HUMAN|ANGT_HUMAN|ADA1D_HUMAN|NOX1_HUMAN|ACE_HUMAN|EDN1_HUMAN
10632	5.1644e-12	8.1335e-11	13	123	219	30780	regulation of epithelial cell migration	HIF1A_HUMAN|APOE_HUMAN|TGFB2_HUMAN|VEGFA_HUMAN|FGF2_HUMAN|ANGT_HUMAN|PGH2_HUMAN|MMP9_HUMAN|EFNA1_HUMAN|TGFB1_HUMAN|HBEGF_HUMAN|EDN1_HUMAN|APOH_HUMAN
45766	5.1644e-12	8.1335e-11	13	123	219	30780	positive regulation of angiogenesis	ADML_HUMAN|HIF1A_HUMAN|VGFR1_HUMAN|NOS3_HUMAN|VEGFA_HUMAN|HMOX1_HUMAN|FGF2_HUMAN|IL1B_HUMAN|PGH2_HUMAN|TNR1A_HUMAN|PLGF_HUMAN|DDAH1_HUMAN|PAI1_HUMAN
35150	5.2109e-12	8.1765e-11	12	97	219	30780	regulation of tube size	ANFB_HUMAN|BKRB2_HUMAN|NOS3_HUMAN|APOE_HUMAN|ANF_HUMAN|ADRB3_HUMAN|HBB_HUMAN|AGTR1_HUMAN|ANGT_HUMAN|ADA1D_HUMAN|SODC_HUMAN|EDN1_HUMAN
51338	5.5777e-12	8.72e-11	30	931	219	30780	regulation of transferase activity	DRD4_HUMAN|VEGFA_HUMAN|FGF2_HUMAN|ANGT_HUMAN|TGFB3_HUMAN|HGF_HUMAN|IBP1_HUMAN|EGFR_HUMAN|ERBB2_HUMAN|TNFA_HUMAN|MIF_HUMAN|IL1B_HUMAN|UCN1_HUMAN|SODC_HUMAN|IL8_HUMAN|ADIPO_HUMAN|TGFB2_HUMAN|CSF1_HUMAN|ANGI_HUMAN|EFNA1_HUMAN|TR10A_HUMAN|TNF11_HUMAN|VGFR1_HUMAN|APOE_HUMAN|INS_HUMAN|IL6_HUMAN|IL1RA_HUMAN|PDE5A_HUMAN|TGFB1_HUMAN|EDN1_HUMAN
48660	5.7334e-12	8.9308e-11	13	124	219	30780	regulation of smooth muscle cell proliferation	ANFB_HUMAN|JUN_HUMAN|ADIPO_HUMAN|TNFA_HUMAN|IL6_HUMAN|IFNG_HUMAN|HMOX1_HUMAN|ANGI_HUMAN|NOX1_HUMAN|PGH2_HUMAN|IBP3_HUMAN|HBEGF_HUMAN|EDN1_HUMAN
51128	6.058e-12	9.402e-11	46	2099	219	30780	regulation of cellular component organization	TAD2A_HUMAN|CDD_HUMAN|VEGFA_HUMAN|P53_HUMAN|IL2_HUMAN|FGF2_HUMAN|AGTR1_HUMAN|ANGT_HUMAN|NOX1_HUMAN|GRB2_HUMAN|HGF_HUMAN|TGFB3_HUMAN|IBP1_HUMAN|CYTC_HUMAN|ELN_HUMAN|ERBB2_HUMAN|TNFA_HUMAN|LYAM3_HUMAN|ANF_HUMAN|CRP_HUMAN|IL1B_HUMAN|UCN1_HUMAN|LYAM2_HUMAN|ACTN4_HUMAN|ANFB_HUMAN|ADIPO_HUMAN|TGFB2_HUMAN|ICAM1_HUMAN|DPP4_HUMAN|IFNG_HUMAN|CLUS_HUMAN|DDR1_HUMAN|IBP3_HUMAN|NOS1_HUMAN|EFNA1_HUMAN|RHOA_HUMA…
32940	6.8278e-12	1.0558e-10	24	587	219	30780	secretion by cell	ACTN4_HUMAN|NTAL_HUMAN|ADML_HUMAN|CRHBP_HUMAN|TGFB2_HUMAN|VEGFA_HUMAN|CLUS_HUMAN|ANGT_HUMAN|HGF_HUMAN|TGFB3_HUMAN|TRFE_HUMAN|LYAM3_HUMAN|IL6_HUMAN|VWF_HUMAN|IL1RA_HUMAN|GLHA_HUMAN|SODC_HUMAN|PROS_HUMAN|FA5_HUMAN|TIMP1_HUMAN|TGFB1_HUMAN|PAI1_HUMAN|PECA1_HUMAN|EDN1_HUMAN
46883	7.1239e-12	1.0976e-10	17	261	219	30780	regulation of hormone secretion	HIF1A_HUMAN|CRHBP_HUMAN|ADIPO_HUMAN|2B14_HUMAN|FST_HUMAN|IFNG_HUMAN|CRF_HUMAN|INHA_HUMAN|TNF11_HUMAN|TNFA_HUMAN|NOS2_HUMAN|INS_HUMAN|IL6_HUMAN|IL1B_HUMAN|UCN1_HUMAN|EDN1_HUMAN|TRH_HUMAN
50730	8.0158e-12	1.2306e-10	16	225	219	30780	regulation of peptidyl-tyrosine phosphorylation	ADIPO_HUMAN|IL4_HUMAN|VEGFA_HUMAN|P53_HUMAN|IFNG_HUMAN|IL2_HUMAN|ANGT_HUMAN|EFNA1_HUMAN|HGF_HUMAN|EGFR_HUMAN|EPO_HUMAN|INS_HUMAN|IL6_HUMAN|IL5_HUMAN|MIF_HUMAN|TNR1A_HUMAN
50867	8.3802e-12	1.282e-10	19	347	219	30780	positive regulation of cell activation	IL18_HUMAN|IL4_HUMAN|2B14_HUMAN|CTLA4_HUMAN|DPP4_HUMAN|IFNG_HUMAN|IL2_HUMAN|VCAM1_HUMAN|GRB2_HUMAN|TNF11_HUMAN|LYAM3_HUMAN|IL6_HUMAN|HLAG_HUMAN|ADA_HUMAN|IL5_HUMAN|MIF_HUMAN|IL1B_HUMAN|TGFB1_HUMAN|IL2RA_HUMAN
2685	8.4995e-12	1.2956e-10	12	101	219	30780	regulation of leukocyte migration	LYAM2_HUMAN|TNFA_HUMAN|LYAM3_HUMAN|IL6_HUMAN|ICAM1_HUMAN|ADA_HUMAN|VEGFA_HUMAN|HMOX1_HUMAN|IL8_HUMAN|EM55_HUMAN|PAI1_HUMAN|EDN1_HUMAN
42129	9.5019e-12	1.4432e-10	14	159	219	30780	regulation of T cell proliferation	IL10_HUMAN|ERBB2_HUMAN|IL18_HUMAN|IL4_HUMAN|2B14_HUMAN|IL6_HUMAN|HLAG_HUMAN|IL2_HUMAN|IFNG_HUMAN|VCAM1_HUMAN|IL1B_HUMAN|PDE5A_HUMAN|TGFB1_HUMAN|IL2RA_HUMAN
51251	1.2119e-11	1.8342e-10	18	311	219	30780	positive regulation of lymphocyte activation	IL18_HUMAN|IL4_HUMAN|2B14_HUMAN|CTLA4_HUMAN|DPP4_HUMAN|IFNG_HUMAN|IL2_HUMAN|VCAM1_HUMAN|GRB2_HUMAN|TNF11_HUMAN|IL6_HUMAN|HLAG_HUMAN|ADA_HUMAN|IL5_HUMAN|MIF_HUMAN|IL1B_HUMAN|TGFB1_HUMAN|IL2RA_HUMAN
42312	1.2539e-11	1.891e-10	10	59	219	30780	regulation of vasodilation	ADML_HUMAN|ANFB_HUMAN|NOS3_HUMAN|NOS2_HUMAN|INS_HUMAN|HMOX1_HUMAN|AGTR1_HUMAN|UCN1_HUMAN|ACE_HUMAN|NOS1_HUMAN
50866	1.384e-11	2.0799e-10	15	197	219	30780	negative regulation of cell activation	IL10_HUMAN|IL4_HUMAN|CTLA4_HUMAN|2B14_HUMAN|IL2_HUMAN|INHA_HUMAN|TRBM_HUMAN|ERBB2_HUMAN|NOS3_HUMAN|APOE_HUMAN|HLAG_HUMAN|HMOX1_HUMAN|PDE5A_HUMAN|TGFB1_HUMAN|IL2RA_HUMAN
55082	1.5697e-11	2.3507e-10	24	611	219	30780	cellular chemical homeostasis	HIF1A_HUMAN|ADML_HUMAN|DRD4_HUMAN|ICAM1_HUMAN|IL2_HUMAN|FGF2_HUMAN|AGTR1_HUMAN|THIO_HUMAN|ANGT_HUMAN|VCAM1_HUMAN|NOX1_HUMAN|TNNI3_HUMAN|CERU_HUMAN|TRFE_HUMAN|TNFL6_HUMAN|HMOX2_HUMAN|BKRB2_HUMAN|APOE_HUMAN|HMOX1_HUMAN|CRP_HUMAN|HPT_HUMAN|SODC_HUMAN|TGFB1_HUMAN|EDN1_HUMAN
44281	1.7119e-11	2.5547e-10	60	3404	219	30780	small molecule metabolic process	HIF1A_HUMAN|FETA_HUMAN|DECR_HUMAN|NEP_HUMAN|THIO_HUMAN|PSD12_HUMAN|NOX1_HUMAN|BASI_HUMAN|THTR_HUMAN|ADA_HUMAN|GLHA_HUMAN|ADO_HUMAN|ADML_HUMAN|ADIPO_HUMAN|APOA_HUMAN|HBB_HUMAN|PERM_HUMAN|PON1_HUMAN|G6PD_HUMAN|CRF_HUMAN|HBA_HUMAN|NOS1_HUMAN|DDAH1_HUMAN|STAB2_HUMAN|NOS3_HUMAN|LIPC_HUMAN|LDHA_HUMAN|PGH2_HUMAN|MTHR_HUMAN|LEPR_HUMAN|CDD_HUMAN|FGF2_HUMAN|ANGT_HUMAN|DIC_HUMAN|BPNT1_HUMAN|LIPL_HUMAN|COX5A…
2700	2.3713e-11	3.5263e-10	12	110	219	30780	regulation of production of molecular mediator of immune response	IL10_HUMAN|TNFA_HUMAN|IL4_HUMAN|IL6_HUMAN|TGFB2_HUMAN|IL5_HUMAN|IL2_HUMAN|IFNG_HUMAN|HMOX1_HUMAN|MIF_HUMAN|TGFB3_HUMAN|TGFB1_HUMAN
7263	2.4966e-11	3.6998e-10	7	18	219	30780	nitric oxide mediated signal transduction	NOS3_HUMAN|NOS2_HUMAN|APOE_HUMAN|DDAH2_HUMAN|ANGT_HUMAN|NOS1_HUMAN|DDAH1_HUMAN
44710	3.2358e-11	4.7786e-10	71	4540	219	30780	single-organism metabolic process	HIF1A_HUMAN|FETA_HUMAN|DECR_HUMAN|THIO_HUMAN|NEP_HUMAN|PSD12_HUMAN|BASI_HUMAN|NOX1_HUMAN|THTR_HUMAN|ADA_HUMAN|ADRB3_HUMAN|GLHA_HUMAN|MMP9_HUMAN|ADO_HUMAN|ADML_HUMAN|ADIPO_HUMAN|APOA_HUMAN|HBB_HUMAN|PERM_HUMAN|PON1_HUMAN|G6PD_HUMAN|ANGI_HUMAN|CRF_HUMAN|HBA_HUMAN|NOS1_HUMAN|DDAH1_HUMAN|STAB2_HUMAN|NOS3_HUMAN|LIPC_HUMAN|IL1RA_HUMAN|LDHA_HUMAN|PGH2_HUMAN|MTHR_HUMAN|LEPR_HUMAN|CDD_HUMAN|FGF2_HUMAN|ANG…
45926	3.3766e-11	4.9695e-10	17	288	219	30780	negative regulation of growth	CAMP_HUMAN|IL10_HUMAN|HIF1A_HUMAN|ANFB_HUMAN|CDD_HUMAN|TGFB2_HUMAN|P53_HUMAN|IFNG_HUMAN|PERM_HUMAN|FGF2_HUMAN|ANGT_HUMAN|TNFA_HUMAN|ANF_HUMAN|ADRB3_HUMAN|MBL2_HUMAN|GLHA_HUMAN|TGFB1_HUMAN
2696	3.5602e-11	5.2113e-10	18	332	219	30780	positive regulation of leukocyte activation	IL18_HUMAN|IL4_HUMAN|2B14_HUMAN|CTLA4_HUMAN|DPP4_HUMAN|IFNG_HUMAN|IL2_HUMAN|VCAM1_HUMAN|GRB2_HUMAN|TNF11_HUMAN|IL6_HUMAN|HLAG_HUMAN|ADA_HUMAN|IL5_HUMAN|MIF_HUMAN|IL1B_HUMAN|TGFB1_HUMAN|IL2RA_HUMAN
1902105	3.5654e-11	5.2113e-10	17	289	219	30780	regulation of leukocyte differentiation	JUN_HUMAN|ADIPO_HUMAN|IL4_HUMAN|CTLA4_HUMAN|IFNG_HUMAN|IL2_HUMAN|CSF1_HUMAN|INHA_HUMAN|TNF11_HUMAN|ERBB2_HUMAN|TNFA_HUMAN|IL6_HUMAN|HLAG_HUMAN|ADA_HUMAN|IL5_HUMAN|SODC_HUMAN|IL2RA_HUMAN
9653	3.9533e-11	5.7586e-10	56	3100	219	30780	anatomical structure morphogenesis	HIF1A_HUMAN|CADH1_HUMAN|VEGFA_HUMAN|P53_HUMAN|NOX1_HUMAN|BASI_HUMAN|K1C18_HUMAN|ERBB2_HUMAN|SCN5A_HUMAN|ADA_HUMAN|ADML_HUMAN|JUN_HUMAN|TGFB2_HUMAN|ANGI_HUMAN|DDR1_HUMAN|EFNA1_HUMAN|NOS1_HUMAN|STAB2_HUMAN|TNFL6_HUMAN|TNF11_HUMAN|RHOA_HUMAN|VGFR1_HUMAN|NOS3_HUMAN|IL6_HUMAN|PGH2_HUMAN|PAI1_HUMAN|IL10_HUMAN|FST_HUMAN|ADA12_HUMAN|FGF2_HUMAN|ANGT_HUMAN|VCAM1_HUMAN|GRB2_HUMAN|TGFB3_HUMAN|HGF_HUMAN|MMP2_…
1558	4.9623e-11	7.2038e-10	20	433	219	30780	regulation of cell growth	ANFB_HUMAN|CDD_HUMAN|TGFB2_HUMAN|VEGFA_HUMAN|P53_HUMAN|IL2_HUMAN|FGF2_HUMAN|AGTR1_HUMAN|ANGT_HUMAN|IBP3_HUMAN|DDR1_HUMAN|IBP1_HUMAN|RHOA_HUMAN|ERBB2_HUMAN|APOE_HUMAN|INS_HUMAN|ANF_HUMAN|UCN1_HUMAN|TGFB1_HUMAN|HBEGF_HUMAN
7167	4.9832e-11	7.2095e-10	30	1018	219	30780	enzyme linked receptor protein signaling pathway	IKBA_HUMAN|FST_HUMAN|FETA_HUMAN|ADA12_HUMAN|VEGFA_HUMAN|P53_HUMAN|FGF2_HUMAN|LIFR_HUMAN|GRB2_HUMAN|TGFB3_HUMAN|HGF_HUMAN|IBP1_HUMAN|EGFR_HUMAN|ERBB2_HUMAN|ANF_HUMAN|GDF15_HUMAN|TPA_HUMAN|ANFB_HUMAN|JUN_HUMAN|TGFB2_HUMAN|DDR1_HUMAN|EFNA1_HUMAN|PLGF_HUMAN|RHOA_HUMAN|BKRB2_HUMAN|VGFR1_HUMAN|INS_HUMAN|TGFB1_HUMAN|HBEGF_HUMAN|PAI1_HUMAN
9892	5.9419e-11	8.5675e-10	47	2331	219	30780	negative regulation of metabolic process	IL10_HUMAN|DRD4_HUMAN|TIMP2_HUMAN|CDD_HUMAN|FST_HUMAN|VEGFA_HUMAN|P53_HUMAN|NELFD_HUMAN|IL2_HUMAN|FGF2_HUMAN|THIO_HUMAN|PSD12_HUMAN|TGFB3_HUMAN|CYTC_HUMAN|EGFR_HUMAN|TNFA_HUMAN|MIF_HUMAN|IL1B_HUMAN|UCN1_HUMAN|SODC_HUMAN|TPA_HUMAN|JUN_HUMAN|ADIPO_HUMAN|IL4_HUMAN|ESR1_HUMAN|TTP_HUMAN|IFNG_HUMAN|CRF_HUMAN|ANGI_HUMAN|G6PD_HUMAN|INHA_HUMAN|IBP3_HUMAN|EFNA1_HUMAN|TNFL6_HUMAN|CR1_HUMAN|BKRB2_HUMAN|NOS2_…
32880	6.5473e-11	9.4087e-10	24	655	219	30780	regulation of protein localization	IL10_HUMAN|CADH1_HUMAN|DRD4_HUMAN|IKBA_HUMAN|IL18_HUMAN|ADIPO_HUMAN|2B14_HUMAN|TGFB2_HUMAN|IFNG_HUMAN|IL2_HUMAN|THIO_HUMAN|ANGI_HUMAN|TGFB3_HUMAN|EGFR_HUMAN|RHOA_HUMAN|TNFA_HUMAN|INS_HUMAN|IL6_HUMAN|IL5_HUMAN|MIF_HUMAN|IL1B_HUMAN|PGH2_HUMAN|TNR1A_HUMAN|TGFB1_HUMAN
32946	6.6788e-11	9.5654e-10	12	120	219	30780	positive regulation of mononuclear cell proliferation	IL18_HUMAN|IL4_HUMAN|IL6_HUMAN|ADA_HUMAN|IL5_HUMAN|CSF1_HUMAN|IL2_HUMAN|IFNG_HUMAN|MIF_HUMAN|VCAM1_HUMAN|IL1B_HUMAN|IL2RA_HUMAN
2683	6.7364e-11	9.6157e-10	17	301	219	30780	negative regulation of immune system process	IL10_HUMAN|IL4_HUMAN|2B14_HUMAN|CTLA4_HUMAN|TGFB2_HUMAN|IL2_HUMAN|INHA_HUMAN|TGFB3_HUMAN|ERBB2_HUMAN|CR1_HUMAN|INS_HUMAN|HLAG_HUMAN|ADA_HUMAN|HMOX1_HUMAN|PDE5A_HUMAN|TGFB1_HUMAN|IL2RA_HUMAN
46683	7.0728e-11	1.0062e-09	13	151	219	30780	response to organophosphorus	TPA_HUMAN|RENI_HUMAN|CRHBP_HUMAN|JUN_HUMAN|ADIPO_HUMAN|IL18_HUMAN|SPYA_HUMAN|LYAM1_HUMAN|SDC1_HUMAN|IL1B_HUMAN|BASI_HUMAN|PGH2_HUMAN|AQP9_HUMAN
52548	7.4688e-11	1.059e-09	17	303	219	30780	regulation of endopeptidase activity	CADH1_HUMAN|PAI2_HUMAN|HEP2_HUMAN|VEGFA_HUMAN|APOA_HUMAN|ANGT_HUMAN|HGF_HUMAN|TR10A_HUMAN|CYTC_HUMAN|TNFL6_HUMAN|RHOA_HUMAN|CR1_HUMAN|TNFA_HUMAN|IL6_HUMAN|PROS_HUMAN|AACT_HUMAN|PAI1_HUMAN
71900	8.4854e-11	1.1983e-09	22	551	219	30780	regulation of protein serine/threonine kinase activity	DRD4_HUMAN|ADIPO_HUMAN|VEGFA_HUMAN|FGF2_HUMAN|ANGT_HUMAN|TR10A_HUMAN|HGF_HUMAN|TGFB3_HUMAN|EFNA1_HUMAN|EGFR_HUMAN|TNF11_HUMAN|ERBB2_HUMAN|TNFA_HUMAN|VGFR1_HUMAN|APOE_HUMAN|IL1RA_HUMAN|MIF_HUMAN|IL1B_HUMAN|SODC_HUMAN|PDE5A_HUMAN|TGFB1_HUMAN|EDN1_HUMAN
50729	8.5072e-11	1.1983e-09	11	95	219	30780	positive regulation of inflammatory response	TNF11_HUMAN|IL18_HUMAN|TNFA_HUMAN|IL6_HUMAN|IL2_HUMAN|AGTR1_HUMAN|ANGT_HUMAN|IL1B_HUMAN|PGH2_HUMAN|TNR1A_HUMAN|PAI1_HUMAN
70665	8.9433e-11	1.2556e-09	12	123	219	30780	positive regulation of leukocyte proliferation	IL18_HUMAN|IL4_HUMAN|IL6_HUMAN|ADA_HUMAN|IL5_HUMAN|CSF1_HUMAN|IL2_HUMAN|IFNG_HUMAN|MIF_HUMAN|VCAM1_HUMAN|IL1B_HUMAN|IL2RA_HUMAN
8016	9.0855e-11	1.2714e-09	14	188	219	30780	regulation of heart contraction	ADML_HUMAN|TGFB2_HUMAN|IFNG_HUMAN|IL2_HUMAN|ADA1D_HUMAN|NOS1_HUMAN|NOS3_HUMAN|DESM_HUMAN|SCN5A_HUMAN|ADA_HUMAN|UCN1_HUMAN|PDE5A_HUMAN|HBEGF_HUMAN|EDN1_HUMAN
50886	9.3037e-11	1.2977e-09	9	51	219	30780	endocrine process	RENI_HUMAN|NOS3_HUMAN|AGTR1_HUMAN|NEP_HUMAN|ANGT_HUMAN|GLHA_HUMAN|NOX1_HUMAN|ACE_HUMAN|EDN1_HUMAN
10634	9.8743e-11	1.3728e-09	10	72	219	30780	positive regulation of epithelial cell migration	HIF1A_HUMAN|TGFB2_HUMAN|VEGFA_HUMAN|FGF2_HUMAN|ANGT_HUMAN|PGH2_HUMAN|MMP9_HUMAN|TGFB1_HUMAN|HBEGF_HUMAN|EDN1_HUMAN
48002	1.0132e-10	1.404e-09	17	309	219	30780	antigen processing and presentation of peptide antigen	1C01_HUMAN|1C03_HUMAN|1C04_HUMAN|2B14_HUMAN|1C05_HUMAN|1C07_HUMAN|1C16_HUMAN|PSD12_HUMAN|1C08_HUMAN|1C17_HUMAN|1C12_HUMAN|1C02_HUMAN|1C14_HUMAN|HLAG_HUMAN|1C18_HUMAN|1C06_HUMAN|1C15_HUMAN
19882	1.0444e-10	1.4403e-09	19	402	219	30780	antigen processing and presentation	1C01_HUMAN|1C03_HUMAN|1C04_HUMAN|2B14_HUMAN|1C05_HUMAN|ICAM1_HUMAN|IFNG_HUMAN|1C07_HUMAN|1C16_HUMAN|PSD12_HUMAN|1C08_HUMAN|1C17_HUMAN|1C14_HUMAN|1C12_HUMAN|1C02_HUMAN|HLAG_HUMAN|1C18_HUMAN|1C06_HUMAN|1C15_HUMAN
42306	1.0462e-10	1.4403e-09	14	190	219	30780	regulation of protein import into nucleus	RHOA_HUMAN|IL10_HUMAN|CADH1_HUMAN|IL18_HUMAN|TNFA_HUMAN|IKBA_HUMAN|IL6_HUMAN|THIO_HUMAN|IL1B_HUMAN|PGH2_HUMAN|TNR1A_HUMAN|TGFB3_HUMAN|TGFB1_HUMAN|EGFR_HUMAN
9987	1.1205e-10	1.5377e-09	205	23892	219	30780	cellular process	HIF1A_HUMAN|PRPH2_HUMAN|VEGFA_HUMAN|NELFD_HUMAN|P53_HUMAN|1C12_HUMAN|CYTC_HUMAN|SCN5A_HUMAN|SRY_HUMAN|DPOG2_HUMAN|HBB_HUMAN|ANGI_HUMAN|IBP3_HUMAN|CERU_HUMAN|TKNK_HUMAN|LIPC_HUMAN|NOS3_HUMAN|HYEP_HUMAN|PAPP1_HUMAN|PGH2_HUMAN|IKBA_HUMAN|ANGT_HUMAN|LIPL_HUMAN|1C02_HUMAN|SERA_HUMAN|TNFA_HUMAN|HMOX1_HUMAN|IL1B_HUMAN|GDF15_HUMAN|UCN1_HUMAN|ACE_HUMAN|IL18_HUMAN|LYAM1_HUMAN|EM55_HUMAN|PLGF_HUMAN|AQP7_HUM…
14074	1.2026e-10	1.6451e-09	14	192	219	30780	response to purine-containing compound	TPA_HUMAN|RENI_HUMAN|CRHBP_HUMAN|JUN_HUMAN|ADIPO_HUMAN|IL18_HUMAN|IL6_HUMAN|SPYA_HUMAN|LYAM1_HUMAN|SDC1_HUMAN|IL1B_HUMAN|BASI_HUMAN|PGH2_HUMAN|AQP9_HUMAN
52547	1.2369e-10	1.6867e-09	17	313	219	30780	regulation of peptidase activity	CADH1_HUMAN|PAI2_HUMAN|HEP2_HUMAN|VEGFA_HUMAN|APOA_HUMAN|ANGT_HUMAN|HGF_HUMAN|TR10A_HUMAN|CYTC_HUMAN|TNFL6_HUMAN|RHOA_HUMAN|CR1_HUMAN|TNFA_HUMAN|IL6_HUMAN|PROS_HUMAN|AACT_HUMAN|PAI1_HUMAN
43065	1.2755e-10	1.7338e-09	23	619	219	30780	positive regulation of apoptotic process	IL10_HUMAN|JUN_HUMAN|IL18_HUMAN|ADIPO_HUMAN|TGFB2_HUMAN|CTLA4_HUMAN|P53_HUMAN|IFNG_HUMAN|CLUS_HUMAN|ANGT_HUMAN|IBP3_HUMAN|TR10A_HUMAN|TGFB3_HUMAN|BNI3L_HUMAN|TNFL6_HUMAN|RHOA_HUMAN|TNFA_HUMAN|IL6_HUMAN|PGH2_HUMAN|SODC_HUMAN|MMP9_HUMAN|TGFB1_HUMAN|IL2RA_HUMAN
32770	1.306e-10	1.7695e-09	7	22	219	30780	positive regulation of monooxygenase activity	HIF1A_HUMAN|TNFA_HUMAN|ESR1_HUMAN|APOE_HUMAN|INS_HUMAN|IFNG_HUMAN|IL1B_HUMAN
51091	1.4067e-10	1.8999e-09	15	232	219	30780	positive regulation of sequence-specific DNA binding transcription factor activity	IL10_HUMAN|IKBA_HUMAN|ESR1_HUMAN|IL4_HUMAN|ICAM1_HUMAN|VEGFA_HUMAN|CLUS_HUMAN|ANGT_HUMAN|TNF11_HUMAN|TNFA_HUMAN|INS_HUMAN|IL6_HUMAN|IL5_HUMAN|IL1B_HUMAN|TGFB1_HUMAN
43068	1.493e-10	2.0101e-09	23	624	219	30780	positive regulation of programmed cell death	IL10_HUMAN|JUN_HUMAN|IL18_HUMAN|ADIPO_HUMAN|TGFB2_HUMAN|CTLA4_HUMAN|P53_HUMAN|IFNG_HUMAN|CLUS_HUMAN|ANGT_HUMAN|IBP3_HUMAN|TR10A_HUMAN|TGFB3_HUMAN|BNI3L_HUMAN|TNFL6_HUMAN|RHOA_HUMAN|TNFA_HUMAN|IL6_HUMAN|PGH2_HUMAN|SODC_HUMAN|MMP9_HUMAN|TGFB1_HUMAN|IL2RA_HUMAN
6887	1.5243e-10	2.0459e-09	18	363	219	30780	exocytosis	ACTN4_HUMAN|CRHBP_HUMAN|NTAL_HUMAN|TGFB2_HUMAN|VEGFA_HUMAN|CLUS_HUMAN|HGF_HUMAN|TGFB3_HUMAN|TRFE_HUMAN|LYAM3_HUMAN|VWF_HUMAN|SODC_HUMAN|PROS_HUMAN|FA5_HUMAN|TIMP1_HUMAN|TGFB1_HUMAN|PAI1_HUMAN|PECA1_HUMAN
19222	1.7037e-10	2.2795e-09	101	8072	219	30780	regulation of metabolic process	HIF1A_HUMAN|TIMP2_HUMAN|VEGFA_HUMAN|P53_HUMAN|NELFD_HUMAN|IL16_HUMAN|CYTC_HUMAN|SRY_HUMAN|TPA_HUMAN|PAI2_HUMAN|TGFB2_HUMAN|APOA_HUMAN|HBB_HUMAN|ANGI_HUMAN|CRF_HUMAN|IBP3_HUMAN|NOS1_HUMAN|TNFL6_HUMAN|CR1_HUMAN|NOS3_HUMAN|IL1RA_HUMAN|PGH2_HUMAN|IKBA_HUMAN|ANGT_HUMAN|GRB2_HUMAN|TGFB3_HUMAN|HGF_HUMAN|SERA_HUMAN|NANO3_HUMAN|TNFA_HUMAN|HMOX1_HUMAN|IL1B_HUMAN|UCN1_HUMAN|IL8_HUMAN|ACE_HUMAN|IL18_HUMAN|HE…
32147	1.9175e-10	2.5574e-09	17	322	219	30780	activation of protein kinase activity	DRD4_HUMAN|TGFB2_HUMAN|VEGFA_HUMAN|FGF2_HUMAN|ANGT_HUMAN|ANGI_HUMAN|TR10A_HUMAN|EFNA1_HUMAN|TGFB3_HUMAN|HGF_HUMAN|EGFR_HUMAN|TNF11_HUMAN|TNFA_HUMAN|INS_HUMAN|IL1B_HUMAN|UCN1_HUMAN|SODC_HUMAN
1900180	1.9341e-10	2.5635e-09	14	199	219	30780	regulation of protein localization to nucleus	RHOA_HUMAN|IL10_HUMAN|CADH1_HUMAN|IL18_HUMAN|TNFA_HUMAN|IKBA_HUMAN|IL6_HUMAN|THIO_HUMAN|IL1B_HUMAN|PGH2_HUMAN|TNR1A_HUMAN|TGFB3_HUMAN|TGFB1_HUMAN|EGFR_HUMAN
42742	1.9341e-10	2.5635e-09	14	199	219	30780	defense response to bacterium	CAMP_HUMAN|IL10_HUMAN|IFNG_HUMAN|GNLY_HUMAN|STAB2_HUMAN|TNFA_HUMAN|LYAM3_HUMAN|NOS2_HUMAN|IL6_HUMAN|CRP_HUMAN|HPT_HUMAN|MBL2_HUMAN|TNR1A_HUMAN|PAI1_HUMAN
45834	2.2412e-10	2.9614e-09	12	133	219	30780	positive regulation of lipid metabolic process	VGFR1_HUMAN|ADIPO_HUMAN|TNFA_HUMAN|APOE_HUMAN|INS_HUMAN|IFNG_HUMAN|FGF2_HUMAN|AGTR1_HUMAN|ANGT_HUMAN|IL1B_HUMAN|PGH2_HUMAN|TGFB1_HUMAN
50870	2.2604e-10	2.9776e-09	15	240	219	30780	positive regulation of T cell activation	IL18_HUMAN|IL4_HUMAN|2B14_HUMAN|CTLA4_HUMAN|DPP4_HUMAN|IFNG_HUMAN|IL2_HUMAN|VCAM1_HUMAN|GRB2_HUMAN|TNF11_HUMAN|IL6_HUMAN|HLAG_HUMAN|ADA_HUMAN|IL1B_HUMAN|IL2RA_HUMAN
45471	2.3179e-10	3.044e-09	13	166	219	30780	response to ethanol	RHOA_HUMAN|CRHBP_HUMAN|DRD4_HUMAN|ADIPO_HUMAN|IL4_HUMAN|APOE_HUMAN|ICAM1_HUMAN|CRP_HUMAN|CRF_HUMAN|G6PD_HUMAN|SODC_HUMAN|TNR1A_HUMAN|TRH_HUMAN
32102	2.3573e-10	3.0861e-09	14	202	219	30780	negative regulation of response to external stimulus	IL10_HUMAN|ADIPO_HUMAN|IL4_HUMAN|2B14_HUMAN|P53_HUMAN|IL2_HUMAN|FGF2_HUMAN|APOE_HUMAN|INS_HUMAN|ADA_HUMAN|UCN1_HUMAN|TNR1A_HUMAN|IL2RA_HUMAN|PAI1_HUMAN
30198	2.4643e-10	3.2164e-09	19	423	219	30780	extracellular matrix organization	TIMP2_HUMAN|TGFB2_HUMAN|PDIA1_HUMAN|SDC1_HUMAN|FGF2_HUMAN|ANGT_HUMAN|NOX1_HUMAN|DDR1_HUMAN|TGFB3_HUMAN|MMP2_HUMAN|CYTC_HUMAN|ELN_HUMAN|TNFA_HUMAN|POSTN_HUMAN|MMP9_HUMAN|TIMP1_HUMAN|TGFB1_HUMAN|PAI1_HUMAN|ANXA2_HUMAN
43062	2.5639e-10	3.3184e-09	19	424	219	30780	extracellular structure organization	TIMP2_HUMAN|TGFB2_HUMAN|PDIA1_HUMAN|SDC1_HUMAN|FGF2_HUMAN|ANGT_HUMAN|NOX1_HUMAN|DDR1_HUMAN|TGFB3_HUMAN|MMP2_HUMAN|CYTC_HUMAN|ELN_HUMAN|TNFA_HUMAN|POSTN_HUMAN|MMP9_HUMAN|TIMP1_HUMAN|TGFB1_HUMAN|PAI1_HUMAN|ANXA2_HUMAN
72359	2.5658e-10	3.3184e-09	31	1160	219	30780	circulatory system development	HIF1A_HUMAN|VEGFA_HUMAN|FGF2_HUMAN|ANGT_HUMAN|VCAM1_HUMAN|NOX1_HUMAN|MMP2_HUMAN|ERBB2_HUMAN|SCN5A_HUMAN|HMOX1_HUMAN|IL8_HUMAN|PECA1_HUMAN|ADML_HUMAN|ANFB_HUMAN|JUN_HUMAN|IL18_HUMAN|TGFB2_HUMAN|MUC18_HUMAN|ANGI_HUMAN|TNNI3_HUMAN|PLGF_HUMAN|EFNA1_HUMAN|STAB2_HUMAN|NOS3_HUMAN|VGFR1_HUMAN|APOE_HUMAN|PGH2_HUMAN|CADH5_HUMAN|PAI1_HUMAN|ANXA2_HUMAN|EDN1_HUMAN
72358	2.5658e-10	3.3184e-09	31	1160	219	30780	cardiovascular system development	HIF1A_HUMAN|VEGFA_HUMAN|FGF2_HUMAN|ANGT_HUMAN|VCAM1_HUMAN|NOX1_HUMAN|MMP2_HUMAN|ERBB2_HUMAN|SCN5A_HUMAN|HMOX1_HUMAN|IL8_HUMAN|PECA1_HUMAN|ADML_HUMAN|ANFB_HUMAN|JUN_HUMAN|IL18_HUMAN|TGFB2_HUMAN|MUC18_HUMAN|ANGI_HUMAN|TNNI3_HUMAN|PLGF_HUMAN|EFNA1_HUMAN|STAB2_HUMAN|NOS3_HUMAN|VGFR1_HUMAN|APOE_HUMAN|PGH2_HUMAN|CADH5_HUMAN|PAI1_HUMAN|ANXA2_HUMAN|EDN1_HUMAN
32768	2.6515e-10	3.4189e-09	9	57	219	30780	regulation of monooxygenase activity	HIF1A_HUMAN|TNFA_HUMAN|NOS3_HUMAN|ESR1_HUMAN|APOE_HUMAN|INS_HUMAN|IFNG_HUMAN|IL1B_HUMAN|EGFR_HUMAN
31349	2.7215e-10	3.4985e-09	16	285	219	30780	positive regulation of defense response	JUN_HUMAN|IKBA_HUMAN|IL18_HUMAN|IL2_HUMAN|ANGT_HUMAN|AGTR1_HUMAN|CRF_HUMAN|TNF11_HUMAN|TNFA_HUMAN|IL6_HUMAN|IL1B_HUMAN|PGH2_HUMAN|UCN1_HUMAN|TNR1A_HUMAN|TGFB1_HUMAN|PAI1_HUMAN
19725	3.0514e-10	3.9109e-09	26	831	219	30780	cellular homeostasis	HIF1A_HUMAN|DRD4_HUMAN|IL2_HUMAN|ANGT_HUMAN|THIO_HUMAN|AGTR1_HUMAN|FGF2_HUMAN|VCAM1_HUMAN|NOX1_HUMAN|HMOX2_HUMAN|CRP_HUMAN|HMOX1_HUMAN|SODC_HUMAN|ADML_HUMAN|ICAM1_HUMAN|PDIA1_HUMAN|TNNI3_HUMAN|CERU_HUMAN|TRFE_HUMAN|TNFL6_HUMAN|BKRB2_HUMAN|APOE_HUMAN|IL6_HUMAN|HPT_HUMAN|TGFB1_HUMAN|EDN1_HUMAN
50714	3.4481e-10	4.4061e-09	12	138	219	30780	positive regulation of protein secretion	IL10_HUMAN|TNFA_HUMAN|INS_HUMAN|IL6_HUMAN|TGFB2_HUMAN|IL5_HUMAN|IL2_HUMAN|IFNG_HUMAN|MIF_HUMAN|ANGI_HUMAN|TGFB3_HUMAN|TGFB1_HUMAN
34612	4.232e-10	5.3917e-09	11	110	219	30780	response to tumor necrosis factor	LYAM2_HUMAN|TNF11_HUMAN|CRHBP_HUMAN|ADIPO_HUMAN|IL18_HUMAN|TNFA_HUMAN|ICAM1_HUMAN|IL8_HUMAN|PGH2_HUMAN|K1C18_HUMAN|EDN1_HUMAN
48511	4.288e-10	5.4467e-09	16	294	219	30780	rhythmic process	JUN_HUMAN|ADIPO_HUMAN|ESR1_HUMAN|FETA_HUMAN|TGFB2_HUMAN|ICAM1_HUMAN|VEGFA_HUMAN|ANGT_HUMAN|ANGI_HUMAN|INHA_HUMAN|CRF_HUMAN|TGFB3_HUMAN|NOS3_HUMAN|IL6_HUMAN|ADA_HUMAN|SODC_HUMAN
1902107	4.8069e-10	6.0878e-09	12	142	219	30780	positive regulation of leukocyte differentiation	TNF11_HUMAN|JUN_HUMAN|TNFA_HUMAN|IL4_HUMAN|IL6_HUMAN|HLAG_HUMAN|ADA_HUMAN|IL5_HUMAN|CSF1_HUMAN|IL2_HUMAN|IFNG_HUMAN|IL2RA_HUMAN
71396	4.8364e-10	6.1071e-09	17	342	219	30780	cellular response to lipid	IL10_HUMAN|CRHBP_HUMAN|IKBA_HUMAN|IL18_HUMAN|ESR1_HUMAN|ICAM1_HUMAN|IFNG_HUMAN|CRF_HUMAN|NOS3_HUMAN|TNFA_HUMAN|NOS2_HUMAN|APOE_HUMAN|IL1B_HUMAN|IL8_HUMAN|TNR1A_HUMAN|TGFB1_HUMAN|PAI1_HUMAN
19229	4.9869e-10	6.2785e-09	9	61	219	30780	regulation of vasoconstriction	RHOA_HUMAN|ADML_HUMAN|BKRB2_HUMAN|ICAM1_HUMAN|AGTR1_HUMAN|ANGT_HUMAN|PGH2_HUMAN|ACE_HUMAN|EDN1_HUMAN
50801	5.2851e-10	6.6344e-09	23	666	219	30780	ion homeostasis	HIF1A_HUMAN|ADML_HUMAN|DRD4_HUMAN|IL2_HUMAN|FGF2_HUMAN|AGTR1_HUMAN|ANGT_HUMAN|CRF_HUMAN|NOX1_HUMAN|TNNI3_HUMAN|CERU_HUMAN|TRFE_HUMAN|TNFL6_HUMAN|TNF11_HUMAN|HMOX2_HUMAN|BKRB2_HUMAN|APOE_HUMAN|INS_HUMAN|HMOX1_HUMAN|HPT_HUMAN|SODC_HUMAN|TGFB1_HUMAN|EDN1_HUMAN
10038	5.5262e-10	6.9122e-09	17	345	219	30780	response to metal ion	CRHBP_HUMAN|ANFB_HUMAN|CADH1_HUMAN|JUN_HUMAN|IL4_HUMAN|ICAM1_HUMAN|HEM6_HUMAN|SDC1_HUMAN|BASI_HUMAN|AQP9_HUMAN|IL6_HUMAN|SCN5A_HUMAN|HMOX1_HUMAN|CRP_HUMAN|PGH2_HUMAN|SODC_HUMAN|NDRG1_HUMAN
1990	5.5388e-10	6.9122e-09	8	42	219	30780	regulation of systemic arterial blood pressure by hormone	RENI_HUMAN|NOS3_HUMAN|AGTR1_HUMAN|NEP_HUMAN|ANGT_HUMAN|NOX1_HUMAN|ACE_HUMAN|EDN1_HUMAN
23057	5.7622e-10	7.17e-09	30	1128	219	30780	negative regulation of signaling	IL10_HUMAN|HIF1A_HUMAN|IKBA_HUMAN|FST_HUMAN|TIMP2_HUMAN|P53_HUMAN|ANGT_HUMAN|GRB2_HUMAN|TGFB3_HUMAN|EGFR_HUMAN|EPO_HUMAN|TNFA_HUMAN|ADA_HUMAN|HMOX1_HUMAN|MIF_HUMAN|IL1B_HUMAN|IL8_HUMAN|ADML_HUMAN|ADIPO_HUMAN|ESR1_HUMAN|CLUS_HUMAN|IBP3_HUMAN|RHOA_HUMAN|NOS3_HUMAN|APOE_HUMAN|INS_HUMAN|IL1RA_HUMAN|PGH2_HUMAN|TGFB1_HUMAN|PAI1_HUMAN
45935	5.9744e-10	7.4124e-09	39	1817	219	30780	positive regulation of nucleobase-containing compound metabolic process	IL10_HUMAN|HIF1A_HUMAN|CADH1_HUMAN|IKBA_HUMAN|TIMP2_HUMAN|VEGFA_HUMAN|P53_HUMAN|NELFD_HUMAN|IL2_HUMAN|FGF2_HUMAN|ANGT_HUMAN|HGF_HUMAN|TGFB3_HUMAN|EGFR_HUMAN|EPO_HUMAN|ERBB2_HUMAN|TNFA_HUMAN|SRY_HUMAN|ADRB3_HUMAN|IL1B_HUMAN|GLHA_HUMAN|UCN1_HUMAN|ADML_HUMAN|JUN_HUMAN|IL4_HUMAN|ESR1_HUMAN|TTP_HUMAN|IFNG_HUMAN|CRF_HUMAN|NOS1_HUMAN|TNF11_HUMAN|APOE_HUMAN|INS_HUMAN|IL6_HUMAN|IL5_HUMAN|TNR1A_HUMAN|S14L2…
30003	6.174e-10	7.6378e-09	20	500	219	30780	cellular cation homeostasis	HIF1A_HUMAN|ADML_HUMAN|DRD4_HUMAN|IL2_HUMAN|FGF2_HUMAN|AGTR1_HUMAN|ANGT_HUMAN|NOX1_HUMAN|TNNI3_HUMAN|CERU_HUMAN|TRFE_HUMAN|TNFL6_HUMAN|HMOX2_HUMAN|BKRB2_HUMAN|APOE_HUMAN|HMOX1_HUMAN|HPT_HUMAN|SODC_HUMAN|TGFB1_HUMAN|EDN1_HUMAN
10648	6.3924e-10	7.8852e-09	30	1133	219	30780	negative regulation of cell communication	IL10_HUMAN|HIF1A_HUMAN|IKBA_HUMAN|FST_HUMAN|TIMP2_HUMAN|P53_HUMAN|ANGT_HUMAN|GRB2_HUMAN|TGFB3_HUMAN|EGFR_HUMAN|EPO_HUMAN|TNFA_HUMAN|ADA_HUMAN|HMOX1_HUMAN|MIF_HUMAN|IL1B_HUMAN|IL8_HUMAN|ADML_HUMAN|ADIPO_HUMAN|ESR1_HUMAN|CLUS_HUMAN|IBP3_HUMAN|RHOA_HUMAN|NOS3_HUMAN|APOE_HUMAN|INS_HUMAN|IL1RA_HUMAN|PGH2_HUMAN|TGFB1_HUMAN|PAI1_HUMAN
42542	6.6325e-10	8.1578e-09	12	146	219	30780	response to hydrogen peroxide	JUN_HUMAN|IL18_HUMAN|IL6_HUMAN|ADA_HUMAN|PERM_HUMAN|HMOX1_HUMAN|HBB_HUMAN|SDC1_HUMAN|HPT_HUMAN|HBA_HUMAN|SODC_HUMAN|OLR1_HUMAN
42307	6.7147e-10	8.2352e-09	10	87	219	30780	positive regulation of protein import into nucleus	RHOA_HUMAN|CADH1_HUMAN|IL18_HUMAN|TNFA_HUMAN|IL6_HUMAN|IL1B_HUMAN|PGH2_HUMAN|TGFB3_HUMAN|TGFB1_HUMAN|EGFR_HUMAN
10557	6.8765e-10	8.4094e-09	39	1826	219	30780	positive regulation of macromolecule biosynthetic process	IL10_HUMAN|HIF1A_HUMAN|CADH1_HUMAN|IKBA_HUMAN|VEGFA_HUMAN|P53_HUMAN|NELFD_HUMAN|IL2_HUMAN|FGF2_HUMAN|ANGT_HUMAN|NOX1_HUMAN|HGF_HUMAN|TGFB3_HUMAN|EGFR_HUMAN|EPO_HUMAN|ERBB2_HUMAN|TNFA_HUMAN|SRY_HUMAN|HMOX1_HUMAN|IL1B_HUMAN|GLHA_HUMAN|UCN1_HUMAN|JUN_HUMAN|IL18_HUMAN|IL4_HUMAN|ESR1_HUMAN|TGFB2_HUMAN|IFNG_HUMAN|NOS1_HUMAN|RHOA_HUMAN|TNF11_HUMAN|INS_HUMAN|IL6_HUMAN|IL5_HUMAN|TNR1A_HUMAN|S14L2_HUMAN|TG…
51054	7.1773e-10	8.7522e-09	12	147	219	30780	positive regulation of DNA metabolic process	EPO_HUMAN|JUN_HUMAN|IL4_HUMAN|INS_HUMAN|IL6_HUMAN|IL2_HUMAN|IFNG_HUMAN|UCN1_HUMAN|HGF_HUMAN|TGFB3_HUMAN|TGFB1_HUMAN|EGFR_HUMAN
1901214	7.6297e-10	9.2774e-09	15	262	219	30780	regulation of neuron death	HIF1A_HUMAN|IL18_HUMAN|JUN_HUMAN|TGFB2_HUMAN|P53_HUMAN|ANGT_HUMAN|TGFB3_HUMAN|TNFL6_HUMAN|RHOA_HUMAN|TNFA_HUMAN|APOE_HUMAN|IL6_HUMAN|HMOX1_HUMAN|UCN1_HUMAN|SODC_HUMAN
50795	7.7528e-10	9.4003e-09	13	183	219	30780	regulation of behavior	CRHBP_HUMAN|INS_HUMAN|IL6_HUMAN|ADA_HUMAN|VEGFA_HUMAN|CRF_HUMAN|IL8_HUMAN|EM55_HUMAN|UCN1_HUMAN|IL16_HUMAN|TGFB1_HUMAN|PAI1_HUMAN|EDN1_HUMAN
33157	8.4722e-10	1.0243e-08	15	264	219	30780	regulation of intracellular protein transport	RHOA_HUMAN|IL10_HUMAN|CADH1_HUMAN|ADIPO_HUMAN|IL18_HUMAN|TNFA_HUMAN|IKBA_HUMAN|IL6_HUMAN|THIO_HUMAN|IL1B_HUMAN|PGH2_HUMAN|TNR1A_HUMAN|TGFB3_HUMAN|TGFB1_HUMAN|EGFR_HUMAN
7267	9.0091e-10	1.0862e-08	31	1222	219	30780	cell-cell signaling	IL10_HUMAN|CRHBP_HUMAN|DRD4_HUMAN|IL2_HUMAN|FGF2_HUMAN|ANGT_HUMAN|THIO_HUMAN|ADA1D_HUMAN|GRB2_HUMAN|HGF_HUMAN|SCN5A_HUMAN|GDF15_HUMAN|IL1B_HUMAN|GLHA_HUMAN|TRH_HUMAN|TPA_HUMAN|ADML_HUMAN|IL18_HUMAN|TGFB2_HUMAN|INHA_HUMAN|CRF_HUMAN|CGHB_HUMAN|EFNA1_HUMAN|PLGF_HUMAN|NOS1_HUMAN|TNFL6_HUMAN|APOE_HUMAN|INS_HUMAN|IL6_HUMAN|IL1RA_HUMAN|EDN1_HUMAN
9968	9.0426e-10	1.0871e-08	29	1079	219	30780	negative regulation of signal transduction	HIF1A_HUMAN|IL10_HUMAN|IKBA_HUMAN|FST_HUMAN|TIMP2_HUMAN|P53_HUMAN|ANGT_HUMAN|GRB2_HUMAN|TGFB3_HUMAN|EGFR_HUMAN|EPO_HUMAN|TNFA_HUMAN|ADA_HUMAN|HMOX1_HUMAN|MIF_HUMAN|IL1B_HUMAN|IL8_HUMAN|ADML_HUMAN|ADIPO_HUMAN|ESR1_HUMAN|CLUS_HUMAN|IBP3_HUMAN|RHOA_HUMAN|NOS3_HUMAN|APOE_HUMAN|INS_HUMAN|IL1RA_HUMAN|TGFB1_HUMAN|PAI1_HUMAN
30154	9.0968e-10	1.0906e-08	64	4160	219	30780	cell differentiation	HIF1A_HUMAN|CADH1_HUMAN|TIMP2_HUMAN|VEGFA_HUMAN|P53_HUMAN|SHBG_HUMAN|ERBB2_HUMAN|ADA_HUMAN|ADRB3_HUMAN|SRY_HUMAN|MMP9_HUMAN|ADML_HUMAN|JUN_HUMAN|ADIPO_HUMAN|TGFB2_HUMAN|IFNG_HUMAN|G6PD_HUMAN|ANGI_HUMAN|EFNA1_HUMAN|NOS1_HUMAN|TNFL6_HUMAN|RHOA_HUMAN|TNF11_HUMAN|VGFR1_HUMAN|IL6_HUMAN|PAPP1_HUMAN|PDLI7_HUMAN|PGH2_HUMAN|IL10_HUMAN|ADA12_HUMAN|FST_HUMAN|IL2_HUMAN|FGF2_HUMAN|ANGT_HUMAN|VCAM1_HUMAN|GRB2_…
50671	9.8967e-10	1.1799e-08	11	119	219	30780	positive regulation of lymphocyte proliferation	IL18_HUMAN|IL4_HUMAN|IL6_HUMAN|ADA_HUMAN|IL5_HUMAN|IL2_HUMAN|IFNG_HUMAN|MIF_HUMAN|VCAM1_HUMAN|IL1B_HUMAN|IL2RA_HUMAN
50864	9.8967e-10	1.1799e-08	11	119	219	30780	regulation of B cell activation	IL10_HUMAN|IL4_HUMAN|IL6_HUMAN|CTLA4_HUMAN|ADA_HUMAN|IL5_HUMAN|IL2_HUMAN|IFNG_HUMAN|MIF_HUMAN|INHA_HUMAN|TGFB1_HUMAN
45776	9.9318e-10	1.1808e-08	8	45	219	30780	negative regulation of blood pressure	ADIPO_HUMAN|NOS3_HUMAN|NOS2_HUMAN|ADRB3_HUMAN|CRF_HUMAN|ADA1D_HUMAN|UCN1_HUMAN|NOS1_HUMAN
10605	1.013e-09	1.201e-08	43	2188	219	30780	negative regulation of macromolecule metabolic process	IL10_HUMAN|FST_HUMAN|TIMP2_HUMAN|VEGFA_HUMAN|P53_HUMAN|NELFD_HUMAN|IL2_HUMAN|FGF2_HUMAN|THIO_HUMAN|PSD12_HUMAN|TGFB3_HUMAN|CYTC_HUMAN|EGFR_HUMAN|TNFA_HUMAN|MIF_HUMAN|IL1B_HUMAN|UCN1_HUMAN|TPA_HUMAN|JUN_HUMAN|ADIPO_HUMAN|IL4_HUMAN|ESR1_HUMAN|TTP_HUMAN|IFNG_HUMAN|CRF_HUMAN|ANGI_HUMAN|G6PD_HUMAN|INHA_HUMAN|IBP3_HUMAN|EFNA1_HUMAN|TNFL6_HUMAN|CR1_HUMAN|BKRB2_HUMAN|NOS2_HUMAN|APOE_HUMAN|INS_HUMAN|IL6_H…
2001233	1.1519e-09	1.3619e-08	14	228	219	30780	regulation of apoptotic signaling pathway	EPO_HUMAN|TNFA_HUMAN|NOS3_HUMAN|INS_HUMAN|P53_HUMAN|CLUS_HUMAN|HMOX1_HUMAN|MIF_HUMAN|ANGT_HUMAN|IL1B_HUMAN|SODC_HUMAN|HGF_HUMAN|PAI1_HUMAN|TNFL6_HUMAN
46888	1.185e-09	1.3972e-08	9	67	219	30780	negative regulation of hormone secretion	CRHBP_HUMAN|ADIPO_HUMAN|IL6_HUMAN|FST_HUMAN|CRF_HUMAN|INHA_HUMAN|IL1B_HUMAN|UCN1_HUMAN|EDN1_HUMAN
71216	1.2291e-09	1.4451e-08	13	190	219	30780	cellular response to biotic stimulus	IL10_HUMAN|IL18_HUMAN|TNFA_HUMAN|IKBA_HUMAN|NOS3_HUMAN|NOS2_HUMAN|ICAM1_HUMAN|P53_HUMAN|IFNG_HUMAN|IL1B_HUMAN|IL8_HUMAN|TGFB1_HUMAN|PAI1_HUMAN
51043	1.4042e-09	1.6465e-08	6	17	219	30780	regulation of membrane protein ectodomain proteolysis	IL10_HUMAN|TNFA_HUMAN|APOE_HUMAN|IFNG_HUMAN|IL1B_HUMAN|TIMP1_HUMAN
30802	1.539e-09	1.7996e-08	11	124	219	30780	regulation of cyclic nucleotide biosynthetic process	ADML_HUMAN|DRD4_HUMAN|NOS3_HUMAN|NOS2_HUMAN|APOE_HUMAN|TIMP2_HUMAN|ADRB3_HUMAN|CRF_HUMAN|UCN1_HUMAN|NOS1_HUMAN|EDN1_HUMAN
10951	1.6467e-09	1.9203e-08	12	158	219	30780	negative regulation of endopeptidase activity	CR1_HUMAN|PAI2_HUMAN|HEP2_HUMAN|IL6_HUMAN|APOA_HUMAN|VEGFA_HUMAN|ANGT_HUMAN|PROS_HUMAN|AACT_HUMAN|HGF_HUMAN|CYTC_HUMAN|PAI1_HUMAN
302	1.7972e-09	2.09e-08	13	196	219	30780	response to reactive oxygen species	IL18_HUMAN|JUN_HUMAN|HBB_HUMAN|PERM_HUMAN|SDC1_HUMAN|HBA_HUMAN|APOE_HUMAN|IL6_HUMAN|ADA_HUMAN|HMOX1_HUMAN|HPT_HUMAN|SODC_HUMAN|OLR1_HUMAN
6873	1.8491e-09	2.1446e-08	20	533	219	30780	cellular ion homeostasis	HIF1A_HUMAN|ADML_HUMAN|DRD4_HUMAN|IL2_HUMAN|FGF2_HUMAN|AGTR1_HUMAN|ANGT_HUMAN|NOX1_HUMAN|TNNI3_HUMAN|CERU_HUMAN|TRFE_HUMAN|TNFL6_HUMAN|HMOX2_HUMAN|BKRB2_HUMAN|APOE_HUMAN|HMOX1_HUMAN|HPT_HUMAN|SODC_HUMAN|TGFB1_HUMAN|EDN1_HUMAN
60326	1.9017e-09	2.1996e-08	12	160	219	30780	cell chemotaxis	TNF11_HUMAN|IL10_HUMAN|VGFR1_HUMAN|IL6_HUMAN|TGFB2_HUMAN|VEGFA_HUMAN|IFNG_HUMAN|AGTR1_HUMAN|IL1B_HUMAN|IL8_HUMAN|IL16_HUMAN|HGF_HUMAN
46822	2.0086e-09	2.317e-08	14	238	219	30780	regulation of nucleocytoplasmic transport	RHOA_HUMAN|IL10_HUMAN|CADH1_HUMAN|IL18_HUMAN|TNFA_HUMAN|IKBA_HUMAN|IL6_HUMAN|THIO_HUMAN|IL1B_HUMAN|PGH2_HUMAN|TNR1A_HUMAN|TGFB3_HUMAN|TGFB1_HUMAN|EGFR_HUMAN
10466	2.1918e-09	2.5215e-08	12	162	219	30780	negative regulation of peptidase activity	CR1_HUMAN|PAI2_HUMAN|HEP2_HUMAN|IL6_HUMAN|APOA_HUMAN|VEGFA_HUMAN|ANGT_HUMAN|PROS_HUMAN|AACT_HUMAN|HGF_HUMAN|CYTC_HUMAN|PAI1_HUMAN
1890	2.2377e-09	2.5673e-08	14	240	219	30780	placenta development	IL10_HUMAN|ADML_HUMAN|HIF1A_HUMAN|GCM1_HUMAN|ADA_HUMAN|VWF_HUMAN|VCAM1_HUMAN|ANGI_HUMAN|BASI_HUMAN|SODC_HUMAN|PGH2_HUMAN|GRB2_HUMAN|K1C19_HUMAN|EGFR_HUMAN
1900371	2.347e-09	2.6784e-08	11	129	219	30780	regulation of purine nucleotide biosynthetic process	ADML_HUMAN|DRD4_HUMAN|NOS3_HUMAN|NOS2_HUMAN|APOE_HUMAN|TIMP2_HUMAN|ADRB3_HUMAN|CRF_HUMAN|UCN1_HUMAN|NOS1_HUMAN|EDN1_HUMAN
30808	2.347e-09	2.6784e-08	11	129	219	30780	regulation of nucleotide biosynthetic process	ADML_HUMAN|DRD4_HUMAN|NOS3_HUMAN|NOS2_HUMAN|APOE_HUMAN|TIMP2_HUMAN|ADRB3_HUMAN|CRF_HUMAN|UCN1_HUMAN|NOS1_HUMAN|EDN1_HUMAN
55080	2.6815e-09	3.052e-08	21	603	219	30780	cation homeostasis	HIF1A_HUMAN|ADML_HUMAN|DRD4_HUMAN|IL2_HUMAN|FGF2_HUMAN|AGTR1_HUMAN|ANGT_HUMAN|NOX1_HUMAN|TNNI3_HUMAN|CERU_HUMAN|TRFE_HUMAN|TNFL6_HUMAN|TNF11_HUMAN|HMOX2_HUMAN|BKRB2_HUMAN|APOE_HUMAN|HMOX1_HUMAN|HPT_HUMAN|SODC_HUMAN|TGFB1_HUMAN|EDN1_HUMAN
30162	2.7686e-09	3.1427e-08	14	244	219	30780	regulation of proteolysis	TPA_HUMAN|IL10_HUMAN|PAI2_HUMAN|HEP2_HUMAN|TIMP2_HUMAN|IFNG_HUMAN|CLUS_HUMAN|ANGT_HUMAN|TNFA_HUMAN|APOE_HUMAN|INS_HUMAN|IL1B_HUMAN|AACT_HUMAN|TIMP1_HUMAN
50708	2.9182e-09	3.3037e-08	14	245	219	30780	regulation of protein secretion	IL10_HUMAN|DRD4_HUMAN|TGFB2_HUMAN|2B14_HUMAN|IFNG_HUMAN|IL2_HUMAN|ANGI_HUMAN|TGFB3_HUMAN|TNFA_HUMAN|INS_HUMAN|IL6_HUMAN|IL5_HUMAN|MIF_HUMAN|TGFB1_HUMAN
32386	3.0232e-09	3.4135e-08	18	438	219	30780	regulation of intracellular transport	IL10_HUMAN|IKBA_HUMAN|IL18_HUMAN|ADIPO_HUMAN|CADH1_HUMAN|THIO_HUMAN|NOS1_HUMAN|TGFB3_HUMAN|EGFR_HUMAN|RHOA_HUMAN|EPO_HUMAN|TNFA_HUMAN|IL6_HUMAN|HMOX1_HUMAN|IL1B_HUMAN|PGH2_HUMAN|TNR1A_HUMAN|TGFB1_HUMAN
48534	3.277e-09	3.6903e-08	23	733	219	30780	hematopoietic or lymphoid organ development	IL10_HUMAN|HIF1A_HUMAN|JUN_HUMAN|IL4_HUMAN|TGFB2_HUMAN|FST_HUMAN|VEGFA_HUMAN|P53_HUMAN|CSF1_HUMAN|IFNG_HUMAN|IL2_HUMAN|VCAM1_HUMAN|INHA_HUMAN|G6PD_HUMAN|TNF11_HUMAN|EPO_HUMAN|TNFA_HUMAN|ADA_HUMAN|SODC_HUMAN|ACE_HUMAN|MMP9_HUMAN|TIMP1_HUMAN|TGFB1_HUMAN
43271	3.3138e-09	3.7218e-08	9	75	219	30780	negative regulation of ion transport	EPO_HUMAN|TNFA_HUMAN|NOS3_HUMAN|ICAM1_HUMAN|IL1RA_HUMAN|PGH2_HUMAN|NOS1_HUMAN|TGFB1_HUMAN|TRH_HUMAN
6953	3.3224e-09	3.7218e-08	8	52	219	30780	acute-phase response	INS_HUMAN|IL6_HUMAN|CRP_HUMAN|IL1RA_HUMAN|MBL2_HUMAN|HPT_HUMAN|IL1B_HUMAN|AACT_HUMAN
30097	3.5037e-09	3.9146e-08	22	673	219	30780	hemopoiesis	IL10_HUMAN|HIF1A_HUMAN|JUN_HUMAN|IL4_HUMAN|TGFB2_HUMAN|FST_HUMAN|VEGFA_HUMAN|P53_HUMAN|IFNG_HUMAN|IL2_HUMAN|CSF1_HUMAN|VCAM1_HUMAN|INHA_HUMAN|G6PD_HUMAN|TNF11_HUMAN|EPO_HUMAN|TNFA_HUMAN|ADA_HUMAN|ACE_HUMAN|MMP9_HUMAN|TIMP1_HUMAN|TGFB1_HUMAN
2687	3.7359e-09	4.1632e-08	9	76	219	30780	positive regulation of leukocyte migration	LYAM2_HUMAN|TNFA_HUMAN|LYAM3_HUMAN|IL6_HUMAN|ICAM1_HUMAN|VEGFA_HUMAN|IL8_HUMAN|PAI1_HUMAN|EDN1_HUMAN
42730	3.8316e-09	4.2586e-08	7	34	219	30780	fibrinolysis	TPA_HUMAN|PAI2_HUMAN|UROK_HUMAN|PROS_HUMAN|CBPB2_HUMAN|PAI1_HUMAN|ANXA2_HUMAN
6527	4.2642e-09	4.7271e-08	5	10	219	30780	arginine catabolic process	NOS3_HUMAN|NOS2_HUMAN|DDAH2_HUMAN|NOS1_HUMAN|DDAH1_HUMAN
45073	4.3201e-09	4.7658e-08	6	20	219	30780	regulation of chemokine biosynthetic process	TNFA_HUMAN|IL4_HUMAN|IL6_HUMAN|IFNG_HUMAN|HMOX1_HUMAN|IL1B_HUMAN
46824	4.332e-09	4.7658e-08	10	105	219	30780	positive regulation of nucleocytoplasmic transport	RHOA_HUMAN|CADH1_HUMAN|IL18_HUMAN|TNFA_HUMAN|IL6_HUMAN|IL1B_HUMAN|PGH2_HUMAN|TGFB3_HUMAN|TGFB1_HUMAN|EGFR_HUMAN
71222	4.3325e-09	4.7658e-08	12	172	219	30780	cellular response to lipopolysaccharide	IL10_HUMAN|IL18_HUMAN|TNFA_HUMAN|IKBA_HUMAN|NOS3_HUMAN|NOS2_HUMAN|ICAM1_HUMAN|IFNG_HUMAN|IL1B_HUMAN|IL8_HUMAN|TGFB1_HUMAN|PAI1_HUMAN
3006	4.4583e-09	4.8915e-08	22	682	219	30780	developmental process involved in reproduction	ESR1_HUMAN|TGFB2_HUMAN|FETA_HUMAN|FST_HUMAN|ICAM1_HUMAN|VEGFA_HUMAN|CSF1_HUMAN|SDC1_HUMAN|ANGT_HUMAN|ANGI_HUMAN|INHA_HUMAN|BASI_HUMAN|SHBG_HUMAN|TGFB3_HUMAN|NANO3_HUMAN|RENI_HUMAN|NOS3_HUMAN|SRY_HUMAN|GLHA_HUMAN|PGH2_HUMAN|SODC_HUMAN|TGFB1_HUMAN
2637	4.5379e-09	4.9661e-08	8	54	219	30780	regulation of immunoglobulin production	IL10_HUMAN|TNFA_HUMAN|IL4_HUMAN|IL6_HUMAN|IL5_HUMAN|IL2_HUMAN|IFNG_HUMAN|TGFB1_HUMAN
44246	4.7607e-09	5.1965e-08	7	35	219	30780	regulation of multicellular organismal metabolic process	IL18_HUMAN|IL6_HUMAN|ADRB3_HUMAN|UCN1_HUMAN|TGFB3_HUMAN|TGFB1_HUMAN|CYTC_HUMAN
48869	5.7419e-09	6.2517e-08	64	4355	219	30780	cellular developmental process	HIF1A_HUMAN|CADH1_HUMAN|TIMP2_HUMAN|VEGFA_HUMAN|P53_HUMAN|SHBG_HUMAN|ERBB2_HUMAN|ADA_HUMAN|ADRB3_HUMAN|SRY_HUMAN|MMP9_HUMAN|ADML_HUMAN|JUN_HUMAN|ADIPO_HUMAN|TGFB2_HUMAN|IFNG_HUMAN|G6PD_HUMAN|ANGI_HUMAN|EFNA1_HUMAN|NOS1_HUMAN|TNFL6_HUMAN|RHOA_HUMAN|TNF11_HUMAN|VGFR1_HUMAN|IL6_HUMAN|PAPP1_HUMAN|PDLI7_HUMAN|PGH2_HUMAN|IL10_HUMAN|ADA12_HUMAN|FST_HUMAN|IL2_HUMAN|FGF2_HUMAN|ANGT_HUMAN|VCAM1_HUMAN|GRB2_…
2526	5.9335e-09	6.4274e-08	9	80	219	30780	acute inflammatory response	INS_HUMAN|IL6_HUMAN|CRP_HUMAN|IL1RA_HUMAN|MBL2_HUMAN|VCAM1_HUMAN|HPT_HUMAN|IL1B_HUMAN|AACT_HUMAN
2673	5.9335e-09	6.4274e-08	9	80	219	30780	regulation of acute inflammatory response	TNF11_HUMAN|CR1_HUMAN|TNFA_HUMAN|IL4_HUMAN|INS_HUMAN|IL6_HUMAN|IL1B_HUMAN|PGH2_HUMAN|PROS_HUMAN
30799	6.022e-09	6.5068e-08	11	141	219	30780	regulation of cyclic nucleotide metabolic process	ADML_HUMAN|DRD4_HUMAN|NOS3_HUMAN|NOS2_HUMAN|APOE_HUMAN|TIMP2_HUMAN|ADRB3_HUMAN|CRF_HUMAN|UCN1_HUMAN|NOS1_HUMAN|EDN1_HUMAN
61138	6.0443e-09	6.5144e-08	15	305	219	30780	morphogenesis of a branching epithelium	ADML_HUMAN|IL10_HUMAN|ESR1_HUMAN|VEGFA_HUMAN|CSF1_HUMAN|FGF2_HUMAN|ANGT_HUMAN|DDR1_HUMAN|GRB2_HUMAN|PLGF_HUMAN|VGFR1_HUMAN|GCM1_HUMAN|IL6_HUMAN|TGFB1_HUMAN|EDN1_HUMAN
71219	6.3843e-09	6.8635e-08	12	178	219	30780	cellular response to molecule of bacterial origin	IL10_HUMAN|IL18_HUMAN|TNFA_HUMAN|IKBA_HUMAN|NOS3_HUMAN|NOS2_HUMAN|ICAM1_HUMAN|IFNG_HUMAN|IL1B_HUMAN|IL8_HUMAN|TGFB1_HUMAN|PAI1_HUMAN
90316	7.5153e-09	8.0389e-08	11	144	219	30780	positive regulation of intracellular protein transport	RHOA_HUMAN|CADH1_HUMAN|IL18_HUMAN|TNFA_HUMAN|IL6_HUMAN|IL1B_HUMAN|PGH2_HUMAN|TNR1A_HUMAN|TGFB3_HUMAN|TGFB1_HUMAN|EGFR_HUMAN
22602	7.5153e-09	8.0389e-08	11	144	219	30780	ovulation cycle process	NOS3_HUMAN|ESR1_HUMAN|TGFB2_HUMAN|FETA_HUMAN|ICAM1_HUMAN|VEGFA_HUMAN|ANGT_HUMAN|INHA_HUMAN|ANGI_HUMAN|SODC_HUMAN|TGFB3_HUMAN
32370	8.1584e-09	8.7051e-08	8	58	219	30780	positive regulation of lipid transport	TNF11_HUMAN|ADIPO_HUMAN|IKBA_HUMAN|APOE_HUMAN|PON1_HUMAN|MIF_HUMAN|CRF_HUMAN|IL1B_HUMAN
10817	8.197e-09	8.7244e-08	15	312	219	30780	regulation of hormone levels	ADML_HUMAN|CRHBP_HUMAN|ESR1_HUMAN|FETA_HUMAN|FGF2_HUMAN|ANGT_HUMAN|NEP_HUMAN|CGHB_HUMAN|SHBG_HUMAN|RENI_HUMAN|IL6_HUMAN|IL1RA_HUMAN|GLHA_HUMAN|ACE_HUMAN|EDN1_HUMAN
32722	8.7743e-09	9.3156e-08	7	38	219	30780	positive regulation of chemokine production	HIF1A_HUMAN|ADIPO_HUMAN|IL18_HUMAN|TNFA_HUMAN|IL6_HUMAN|MIF_HUMAN|IL1B_HUMAN
6875	9.0281e-09	9.5613e-08	18	470	219	30780	cellular metal ion homeostasis	HIF1A_HUMAN|ADML_HUMAN|DRD4_HUMAN|IL2_HUMAN|FGF2_HUMAN|AGTR1_HUMAN|ANGT_HUMAN|TNNI3_HUMAN|CERU_HUMAN|TRFE_HUMAN|HMOX2_HUMAN|BKRB2_HUMAN|APOE_HUMAN|HMOX1_HUMAN|HPT_HUMAN|SODC_HUMAN|TGFB1_HUMAN|EDN1_HUMAN
90066	9.8275e-09	1.0356e-07	17	418	219	30780	regulation of anatomical structure size	ANFB_HUMAN|VEGFA_HUMAN|HBB_HUMAN|AGTR1_HUMAN|ANGT_HUMAN|ADA1D_HUMAN|GRB2_HUMAN|ELN_HUMAN|RHOA_HUMAN|NOS3_HUMAN|BKRB2_HUMAN|APOE_HUMAN|ANF_HUMAN|ADRB3_HUMAN|UCN1_HUMAN|SODC_HUMAN|EDN1_HUMAN
51090	9.8275e-09	1.0356e-07	17	418	219	30780	regulation of sequence-specific DNA binding transcription factor activity	IL10_HUMAN|IKBA_HUMAN|JUN_HUMAN|IL4_HUMAN|ESR1_HUMAN|ICAM1_HUMAN|VEGFA_HUMAN|CLUS_HUMAN|ANGT_HUMAN|TNF11_HUMAN|TNFA_HUMAN|INS_HUMAN|IL6_HUMAN|IL5_HUMAN|HMOX1_HUMAN|IL1B_HUMAN|TGFB1_HUMAN
2695	9.8534e-09	1.0358e-07	12	185	219	30780	negative regulation of leukocyte activation	IL10_HUMAN|ERBB2_HUMAN|IL4_HUMAN|2B14_HUMAN|HLAG_HUMAN|CTLA4_HUMAN|IL2_HUMAN|HMOX1_HUMAN|INHA_HUMAN|PDE5A_HUMAN|TGFB1_HUMAN|IL2RA_HUMAN
31348	1.0018e-08	1.0505e-07	11	148	219	30780	negative regulation of defense response	IL10_HUMAN|CR1_HUMAN|ADIPO_HUMAN|IL4_HUMAN|APOE_HUMAN|INS_HUMAN|2B14_HUMAN|ADA_HUMAN|IL2_HUMAN|TNR1A_HUMAN|IL2RA_HUMAN
2520	1.0947e-08	1.1452e-07	23	782	219	30780	immune system development	IL10_HUMAN|HIF1A_HUMAN|JUN_HUMAN|IL4_HUMAN|TGFB2_HUMAN|FST_HUMAN|VEGFA_HUMAN|P53_HUMAN|CSF1_HUMAN|IFNG_HUMAN|IL2_HUMAN|VCAM1_HUMAN|INHA_HUMAN|G6PD_HUMAN|TNF11_HUMAN|EPO_HUMAN|TNFA_HUMAN|ADA_HUMAN|SODC_HUMAN|ACE_HUMAN|MMP9_HUMAN|TIMP1_HUMAN|TGFB1_HUMAN
19216	1.1029e-08	1.1509e-07	15	319	219	30780	regulation of lipid metabolic process	ADIPO_HUMAN|IFNG_HUMAN|ANGT_HUMAN|AGTR1_HUMAN|FGF2_HUMAN|TNFA_HUMAN|VGFR1_HUMAN|APOE_HUMAN|INS_HUMAN|IL1B_HUMAN|PGH2_HUMAN|SODC_HUMAN|AACT_HUMAN|S14L2_HUMAN|TGFB1_HUMAN
51052	1.1988e-08	1.2479e-07	15	321	219	30780	regulation of DNA metabolic process	IL10_HUMAN|ADIPO_HUMAN|JUN_HUMAN|IL4_HUMAN|P53_HUMAN|IFNG_HUMAN|IL2_HUMAN|TGFB3_HUMAN|HGF_HUMAN|EGFR_HUMAN|EPO_HUMAN|INS_HUMAN|IL6_HUMAN|UCN1_HUMAN|TGFB1_HUMAN
1763	1.2495e-08	1.2976e-07	15	322	219	30780	morphogenesis of a branching structure	ADML_HUMAN|IL10_HUMAN|ESR1_HUMAN|VEGFA_HUMAN|CSF1_HUMAN|FGF2_HUMAN|ANGT_HUMAN|DDR1_HUMAN|GRB2_HUMAN|PLGF_HUMAN|VGFR1_HUMAN|GCM1_HUMAN|IL6_HUMAN|TGFB1_HUMAN|EDN1_HUMAN
1901565	1.3179e-08	1.3652e-07	20	599	219	30780	organonitrogen compound catabolic process	CDD_HUMAN|SDC1_HUMAN|FGF2_HUMAN|DIC_HUMAN|NOS1_HUMAN|DDAH1_HUMAN|STAB2_HUMAN|ALAT1_HUMAN|THTR_HUMAN|HMOX2_HUMAN|NOS3_HUMAN|LIPC_HUMAN|NOS2_HUMAN|ADA_HUMAN|SPYA_HUMAN|DDAH2_HUMAN|HMOX1_HUMAN|ACE_HUMAN|PDE5A_HUMAN|TGFB1_HUMAN
50728	1.3505e-08	1.3956e-07	10	118	219	30780	negative regulation of inflammatory response	IL10_HUMAN|ADIPO_HUMAN|IL4_HUMAN|APOE_HUMAN|INS_HUMAN|2B14_HUMAN|ADA_HUMAN|IL2_HUMAN|TNR1A_HUMAN|IL2RA_HUMAN
48646	1.3992e-08	1.4425e-07	29	1220	219	30780	anatomical structure formation involved in morphogenesis	HIF1A_HUMAN|CADH1_HUMAN|ADA12_HUMAN|VEGFA_HUMAN|P53_HUMAN|FGF2_HUMAN|NOX1_HUMAN|GRB2_HUMAN|MMP2_HUMAN|ADA_HUMAN|HMOX1_HUMAN|IL8_HUMAN|ADML_HUMAN|JUN_HUMAN|IL18_HUMAN|TGFB2_HUMAN|MUC18_HUMAN|ANGI_HUMAN|K1C19_HUMAN|EFNA1_HUMAN|PLGF_HUMAN|NOS1_HUMAN|STAB2_HUMAN|NOS3_HUMAN|VGFR1_HUMAN|PGH2_HUMAN|PAI1_HUMAN|ANXA2_HUMAN|EDN1_HUMAN
71407	1.4583e-08	1.4998e-07	14	278	219	30780	cellular response to organic cyclic compound	IL10_HUMAN|CRHBP_HUMAN|CADH1_HUMAN|ADIPO_HUMAN|IL18_HUMAN|TNFA_HUMAN|ESR1_HUMAN|APOE_HUMAN|CRF_HUMAN|IL1B_HUMAN|PGH2_HUMAN|AQP9_HUMAN|TNR1A_HUMAN|TGFB1_HUMAN
55065	1.4704e-08	1.5086e-07	19	543	219	30780	metal ion homeostasis	HIF1A_HUMAN|ADML_HUMAN|DRD4_HUMAN|IL2_HUMAN|FGF2_HUMAN|AGTR1_HUMAN|ANGT_HUMAN|TNNI3_HUMAN|CERU_HUMAN|TRFE_HUMAN|TNF11_HUMAN|HMOX2_HUMAN|BKRB2_HUMAN|APOE_HUMAN|HMOX1_HUMAN|HPT_HUMAN|SODC_HUMAN|TGFB1_HUMAN|EDN1_HUMAN
45909	1.535e-08	1.5675e-07	7	41	219	30780	positive regulation of vasodilation	ADML_HUMAN|NOS3_HUMAN|NOS2_HUMAN|INS_HUMAN|HMOX1_HUMAN|UCN1_HUMAN|NOS1_HUMAN
50672	1.5388e-08	1.5675e-07	9	89	219	30780	negative regulation of lymphocyte proliferation	IL10_HUMAN|ERBB2_HUMAN|2B14_HUMAN|HLAG_HUMAN|CTLA4_HUMAN|IL2_HUMAN|PDE5A_HUMAN|TGFB1_HUMAN|IL2RA_HUMAN
32945	1.5388e-08	1.5675e-07	9	89	219	30780	negative regulation of mononuclear cell proliferation	IL10_HUMAN|ERBB2_HUMAN|2B14_HUMAN|HLAG_HUMAN|CTLA4_HUMAN|IL2_HUMAN|PDE5A_HUMAN|TGFB1_HUMAN|IL2RA_HUMAN
51591	1.5887e-08	1.6144e-07	10	120	219	30780	response to cAMP	TPA_HUMAN|RENI_HUMAN|CRHBP_HUMAN|JUN_HUMAN|ADIPO_HUMAN|IL18_HUMAN|SPYA_HUMAN|SDC1_HUMAN|BASI_HUMAN|AQP9_HUMAN
51250	1.6231e-08	1.6415e-07	11	155	219	30780	negative regulation of lymphocyte activation	IL10_HUMAN|ERBB2_HUMAN|IL4_HUMAN|2B14_HUMAN|HLAG_HUMAN|CTLA4_HUMAN|IL2_HUMAN|INHA_HUMAN|PDE5A_HUMAN|TGFB1_HUMAN|IL2RA_HUMAN
42698	1.6231e-08	1.6415e-07	11	155	219	30780	ovulation cycle	NOS3_HUMAN|ESR1_HUMAN|TGFB2_HUMAN|FETA_HUMAN|ICAM1_HUMAN|VEGFA_HUMAN|ANGT_HUMAN|INHA_HUMAN|ANGI_HUMAN|SODC_HUMAN|TGFB3_HUMAN
42330	1.6652e-08	1.6762e-07	22	734	219	30780	taxis	IL10_HUMAN|RNAS2_HUMAN|IL4_HUMAN|HEP2_HUMAN|TGFB2_HUMAN|VEGFA_HUMAN|UROK_HUMAN|IFNG_HUMAN|FGF2_HUMAN|AGTR1_HUMAN|GRB2_HUMAN|IL16_HUMAN|HGF_HUMAN|EGFR_HUMAN|RHOA_HUMAN|TNF11_HUMAN|ERBB2_HUMAN|VGFR1_HUMAN|IL6_HUMAN|MIF_HUMAN|IL1B_HUMAN|IL8_HUMAN
6935	1.6652e-08	1.6762e-07	22	734	219	30780	chemotaxis	IL10_HUMAN|RNAS2_HUMAN|IL4_HUMAN|HEP2_HUMAN|TGFB2_HUMAN|VEGFA_HUMAN|UROK_HUMAN|IFNG_HUMAN|FGF2_HUMAN|AGTR1_HUMAN|GRB2_HUMAN|IL16_HUMAN|HGF_HUMAN|EGFR_HUMAN|RHOA_HUMAN|TNF11_HUMAN|ERBB2_HUMAN|VGFR1_HUMAN|IL6_HUMAN|MIF_HUMAN|IL1B_HUMAN|IL8_HUMAN
43900	1.7457e-08	1.7531e-07	14	282	219	30780	regulation of multi-organism process	CAMP_HUMAN|IL10_HUMAN|JUN_HUMAN|TNFA_HUMAN|NOS2_HUMAN|ADA_HUMAN|NELFD_HUMAN|PERM_HUMAN|IFNG_HUMAN|MIF_HUMAN|MBL2_HUMAN|IL8_HUMAN|TIMP1_HUMAN|IL2RA_HUMAN
80090	1.9075e-08	1.9069e-07	89	7299	219	30780	regulation of primary metabolic process	HIF1A_HUMAN|CADH1_HUMAN|DRD4_HUMAN|TIMP2_HUMAN|VEGFA_HUMAN|NELFD_HUMAN|P53_HUMAN|AGTR1_HUMAN|THIO_HUMAN|NEP_HUMAN|PSD12_HUMAN|IL16_HUMAN|IBP1_HUMAN|CYTC_HUMAN|ERBB2_HUMAN|SRY_HUMAN|ADRB3_HUMAN|GLHA_HUMAN|AACT_HUMAN|TPA_HUMAN|ADML_HUMAN|JUN_HUMAN|PAI2_HUMAN|ADIPO_HUMAN|TTP_HUMAN|TGFB2_HUMAN|IFNG_HUMAN|CRF_HUMAN|ANGI_HUMAN|G6PD_HUMAN|IBP3_HUMAN|NOS1_HUMAN|EFNA1_HUMAN|TNFL6_HUMAN|RHOA_HUMAN|TNF11_HU…
48872	1.9078e-08	1.9069e-07	14	284	219	30780	homeostasis of number of cells	HIF1A_HUMAN|TGFB2_HUMAN|VEGFA_HUMAN|IFNG_HUMAN|CSF1_HUMAN|G6PD_HUMAN|INHA_HUMAN|EPO_HUMAN|IL6_HUMAN|HMOX1_HUMAN|SODC_HUMAN|TIMP1_HUMAN|TGFB1_HUMAN|IL2RA_HUMAN
51926	1.9161e-08	1.9108e-07	6	25	219	30780	negative regulation of calcium ion transport	EPO_HUMAN|NOS3_HUMAN|ICAM1_HUMAN|PGH2_HUMAN|NOS1_HUMAN|TGFB1_HUMAN
30595	2.0156e-08	2.0053e-07	10	123	219	30780	leukocyte chemotaxis	TNF11_HUMAN|IL10_HUMAN|VGFR1_HUMAN|IL6_HUMAN|TGFB2_HUMAN|VEGFA_HUMAN|IFNG_HUMAN|IL1B_HUMAN|IL8_HUMAN|IL16_HUMAN
32269	2.038e-08	2.0228e-07	20	615	219	30780	negative regulation of cellular protein metabolic process	TPA_HUMAN|IL10_HUMAN|JUN_HUMAN|ADIPO_HUMAN|TTP_HUMAN|TIMP2_HUMAN|IL2_HUMAN|PSD12_HUMAN|ANGI_HUMAN|G6PD_HUMAN|IBP3_HUMAN|BKRB2_HUMAN|APOE_HUMAN|INS_HUMAN|IL6_HUMAN|MIF_HUMAN|IL1B_HUMAN|TIMP1_HUMAN|TGFB1_HUMAN|EDN1_HUMAN
70664	2.0648e-08	2.0447e-07	9	92	219	30780	negative regulation of leukocyte proliferation	IL10_HUMAN|ERBB2_HUMAN|2B14_HUMAN|HLAG_HUMAN|CTLA4_HUMAN|IL2_HUMAN|PDE5A_HUMAN|TGFB1_HUMAN|IL2RA_HUMAN
34374	2.1402e-08	2.1144e-07	5	13	219	30780	low-density lipoprotein particle remodeling	LIPC_HUMAN|APOE_HUMAN|PERM_HUMAN|AGTR1_HUMAN|ANGT_HUMAN
10594	2.4972e-08	2.4615e-07	9	94	219	30780	regulation of endothelial cell migration	APOE_HUMAN|VEGFA_HUMAN|FGF2_HUMAN|ANGT_HUMAN|PGH2_HUMAN|EFNA1_HUMAN|TGFB1_HUMAN|EDN1_HUMAN|APOH_HUMAN
97006	2.6279e-08	2.5843e-07	8	67	219	30780	regulation of plasma lipoprotein particle levels	ADIPO_HUMAN|LIPC_HUMAN|APOE_HUMAN|PERM_HUMAN|HMOX1_HUMAN|AGTR1_HUMAN|ANGT_HUMAN|LIPL_HUMAN
70848	2.6986e-08	2.6478e-07	21	689	219	30780	response to growth factor stimulus	JUN_HUMAN|IKBA_HUMAN|TGFB2_HUMAN|VEGFA_HUMAN|P53_HUMAN|FGF2_HUMAN|GRB2_HUMAN|NOS1_HUMAN|TGFB3_HUMAN|HGF_HUMAN|EGFR_HUMAN|TNFL6_HUMAN|RHOA_HUMAN|ERBB2_HUMAN|VGFR1_HUMAN|APOE_HUMAN|GDF15_HUMAN|IL8_HUMAN|TGFB1_HUMAN|HBEGF_HUMAN|PAI1_HUMAN
60255	2.7334e-08	2.6757e-07	87	7115	219	30780	regulation of macromolecule metabolic process	HIF1A_HUMAN|CADH1_HUMAN|DRD4_HUMAN|TIMP2_HUMAN|VEGFA_HUMAN|NELFD_HUMAN|P53_HUMAN|AGTR1_HUMAN|THIO_HUMAN|NEP_HUMAN|PSD12_HUMAN|NOX1_HUMAN|IL16_HUMAN|IBP1_HUMAN|CYTC_HUMAN|ERBB2_HUMAN|SRY_HUMAN|GLHA_HUMAN|AACT_HUMAN|TPA_HUMAN|JUN_HUMAN|PAI2_HUMAN|ADIPO_HUMAN|TTP_HUMAN|TGFB2_HUMAN|IFNG_HUMAN|CRF_HUMAN|ANGI_HUMAN|G6PD_HUMAN|IBP3_HUMAN|NOS1_HUMAN|EFNA1_HUMAN|TNFL6_HUMAN|RHOA_HUMAN|TNF11_HUMAN|CR1_HUMA…
43523	2.8802e-08	2.813e-07	13	247	219	30780	regulation of neuron apoptotic process	HIF1A_HUMAN|IL18_HUMAN|JUN_HUMAN|TGFB2_HUMAN|P53_HUMAN|ANGT_HUMAN|TGFB3_HUMAN|TNFL6_HUMAN|RHOA_HUMAN|TNFA_HUMAN|APOE_HUMAN|HMOX1_HUMAN|SODC_HUMAN
22407	3.0068e-08	2.9299e-07	9	96	219	30780	regulation of cell-cell adhesion	TNF11_HUMAN|CADH1_HUMAN|ADIPO_HUMAN|TNFA_HUMAN|ADA_HUMAN|DPP4_HUMAN|IL1RA_HUMAN|IL1B_HUMAN|TGFB1_HUMAN
10712	3.1649e-08	3.0769e-07	6	27	219	30780	regulation of collagen metabolic process	IL18_HUMAN|IL6_HUMAN|UCN1_HUMAN|TGFB3_HUMAN|TGFB1_HUMAN|CYTC_HUMAN
50679	3.3032e-08	3.2041e-07	11	166	219	30780	positive regulation of epithelial cell proliferation	ERBB2_HUMAN|HIF1A_HUMAN|JUN_HUMAN|IL6_HUMAN|SCN5A_HUMAN|VEGFA_HUMAN|FGF2_HUMAN|ANGI_HUMAN|PLGF_HUMAN|TGFB1_HUMAN|EGFR_HUMAN
51345	3.3519e-08	3.244e-07	19	572	219	30780	positive regulation of hydrolase activity	LYAM2_HUMAN|JUN_HUMAN|VEGFA_HUMAN|IFNG_HUMAN|FGF2_HUMAN|AGTR1_HUMAN|ANGT_HUMAN|ANGI_HUMAN|TR10A_HUMAN|IBP1_HUMAN|EGFR_HUMAN|APOH_HUMAN|TNFL6_HUMAN|RHOA_HUMAN|ERBB2_HUMAN|CR1_HUMAN|TNFA_HUMAN|VGFR1_HUMAN|IL8_HUMAN
33554	3.6549e-08	3.5292e-07	36	1848	219	30780	cellular response to stress	HIF1A_HUMAN|CRHBP_HUMAN|IKBA_HUMAN|CTLA4_HUMAN|VEGFA_HUMAN|P53_HUMAN|THIO_HUMAN|ANGT_HUMAN|PSD12_HUMAN|GRB2_HUMAN|IBP1_HUMAN|EPO_HUMAN|TNFA_HUMAN|HMOX1_HUMAN|MIF_HUMAN|SODC_HUMAN|IL8_HUMAN|DPOG2_HUMAN|ADML_HUMAN|JUN_HUMAN|IL18_HUMAN|ICAM1_HUMAN|HBB_HUMAN|IFNG_HUMAN|PERM_HUMAN|G6PD_HUMAN|HBA_HUMAN|TNFL6_HUMAN|FANCB_HUMAN|RHOA_HUMAN|TNF11_HUMAN|APOE_HUMAN|IL6_HUMAN|PGH2_HUMAN|NDRG1_HUMAN|SMC2_HUMAN
1901564	3.6742e-08	3.5398e-07	41	2289	219	30780	organonitrogen compound metabolic process	DRD4_HUMAN|CDD_HUMAN|FGF2_HUMAN|NEP_HUMAN|DIC_HUMAN|BPNT1_HUMAN|NOX1_HUMAN|SERA_HUMAN|ARSA_HUMAN|ALAT1_HUMAN|RENI_HUMAN|THTR_HUMAN|HMOX2_HUMAN|ADA_HUMAN|ANF_HUMAN|HMOX1_HUMAN|IL1B_HUMAN|GLHA_HUMAN|SODC_HUMAN|ACE_HUMAN|ADO_HUMAN|ADML_HUMAN|ANFB_HUMAN|TGFB2_HUMAN|PDIA1_HUMAN|HEM6_HUMAN|SDC1_HUMAN|PON1_HUMAN|G6PD_HUMAN|NOS1_HUMAN|DDAH1_HUMAN|STAB2_HUMAN|LIPC_HUMAN|NOS3_HUMAN|NOS2_HUMAN|SPYA_HUMAN|DD…
48661	3.7346e-08	3.5899e-07	8	70	219	30780	positive regulation of smooth muscle cell proliferation	JUN_HUMAN|TNFA_HUMAN|IL6_HUMAN|HMOX1_HUMAN|NOX1_HUMAN|PGH2_HUMAN|HBEGF_HUMAN|EDN1_HUMAN
45080	4.9361e-08	4.7342e-07	5	15	219	30780	positive regulation of chemokine biosynthetic process	TNFA_HUMAN|IL4_HUMAN|IFNG_HUMAN|HMOX1_HUMAN|IL1B_HUMAN
8283	4.9882e-08	4.7734e-07	24	920	219	30780	cell proliferation	ERG_HUMAN|IL10_HUMAN|ESR1_HUMAN|TGFB2_HUMAN|FST_HUMAN|P53_HUMAN|CSF1_HUMAN|THIO_HUMAN|ANGT_HUMAN|ADA1D_HUMAN|IBP3_HUMAN|HGF_HUMAN|EGFR_HUMAN|ELN_HUMAN|TNF11_HUMAN|ERBB2_HUMAN|TNFA_HUMAN|FSCN1_HUMAN|IL6_HUMAN|HMOX1_HUMAN|MIF_HUMAN|ACE_HUMAN|TGFB1_HUMAN|IL2RA_HUMAN
31323	5.3388e-08	5.0976e-07	88	7333	219	30780	regulation of cellular metabolic process	HIF1A_HUMAN|CADH1_HUMAN|DRD4_HUMAN|TIMP2_HUMAN|VEGFA_HUMAN|NELFD_HUMAN|P53_HUMAN|AGTR1_HUMAN|THIO_HUMAN|PSD12_HUMAN|IL16_HUMAN|IBP1_HUMAN|CYTC_HUMAN|ERBB2_HUMAN|ADRB3_HUMAN|SRY_HUMAN|GLHA_HUMAN|TPA_HUMAN|ADML_HUMAN|JUN_HUMAN|ADIPO_HUMAN|TTP_HUMAN|TGFB2_HUMAN|HBB_HUMAN|IFNG_HUMAN|CRF_HUMAN|ANGI_HUMAN|G6PD_HUMAN|IBP3_HUMAN|NOS1_HUMAN|EFNA1_HUMAN|DDAH1_HUMAN|TNFL6_HUMAN|RHOA_HUMAN|TNF11_HUMAN|NOS3_H…
9266	5.3598e-08	5.1062e-07	11	174	219	30780	response to temperature stimulus	ADML_HUMAN|IL18_HUMAN|IKBA_HUMAN|NOS3_HUMAN|IL6_HUMAN|ADRB3_HUMAN|ANGT_HUMAN|SODC_HUMAN|NOS1_HUMAN|CBPB2_HUMAN|TRH_HUMAN
50678	5.4625e-08	5.1925e-07	14	309	219	30780	regulation of epithelial cell proliferation	HIF1A_HUMAN|JUN_HUMAN|TGFB2_HUMAN|VEGFA_HUMAN|FGF2_HUMAN|ANGI_HUMAN|PLGF_HUMAN|APOH_HUMAN|EGFR_HUMAN|ERBB2_HUMAN|APOE_HUMAN|IL6_HUMAN|SCN5A_HUMAN|TGFB1_HUMAN
42345	5.5889e-08	5.3008e-07	7	49	219	30780	regulation of NF-kappaB import into nucleus	RHOA_HUMAN|IL10_HUMAN|IL18_HUMAN|TNFA_HUMAN|IKBA_HUMAN|IL1B_HUMAN|PGH2_HUMAN
8219	5.6329e-08	5.3306e-07	31	1461	219	30780	cell death	IKBA_HUMAN|CADH1_HUMAN|VEGFA_HUMAN|P53_HUMAN|FGF2_HUMAN|PSD12_HUMAN|HGF_HUMAN|K1C18_HUMAN|EPO_HUMAN|TNFA_HUMAN|HMOX1_HUMAN|IL1B_HUMAN|SODC_HUMAN|JUN_HUMAN|TGFB2_HUMAN|IFNG_HUMAN|CLUS_HUMAN|ANGI_HUMAN|CRF_HUMAN|CGHB_HUMAN|IBP3_HUMAN|TR10A_HUMAN|BNI3L_HUMAN|TNFL6_HUMAN|RHOA_HUMAN|APOE_HUMAN|IL6_HUMAN|TNR1A_HUMAN|OLR1_HUMAN|TGFB1_HUMAN|IL2RA_HUMAN
46660	5.684e-08	5.3671e-07	11	175	219	30780	female sex differentiation	NOS3_HUMAN|ESR1_HUMAN|FETA_HUMAN|FST_HUMAN|ICAM1_HUMAN|VEGFA_HUMAN|ANGT_HUMAN|INHA_HUMAN|ANGI_HUMAN|SODC_HUMAN|TGFB1_HUMAN
1901652	5.9303e-08	5.5769e-07	18	532	219	30780	response to peptide	TPA_HUMAN|IL10_HUMAN|ADML_HUMAN|CRHBP_HUMAN|ANFB_HUMAN|IKBA_HUMAN|IL18_HUMAN|ADIPO_HUMAN|FGF2_HUMAN|BASI_HUMAN|GRB2_HUMAN|IBP1_HUMAN|APOE_HUMAN|INS_HUMAN|IL6_HUMAN|ANF_HUMAN|RETN_HUMAN|TIMP1_HUMAN
10628	5.9323e-08	5.5769e-07	34	1713	219	30780	positive regulation of gene expression	IL10_HUMAN|HIF1A_HUMAN|CADH1_HUMAN|IKBA_HUMAN|VEGFA_HUMAN|P53_HUMAN|IL2_HUMAN|FGF2_HUMAN|ANGT_HUMAN|TGFB3_HUMAN|HGF_HUMAN|EPO_HUMAN|ERBB2_HUMAN|TNFA_HUMAN|SRY_HUMAN|IL1B_HUMAN|GLHA_HUMAN|UCN1_HUMAN|JUN_HUMAN|IL18_HUMAN|IL4_HUMAN|ESR1_HUMAN|TGFB2_HUMAN|IFNG_HUMAN|CSF1_HUMAN|CRF_HUMAN|NOS1_HUMAN|TNF11_HUMAN|IL6_HUMAN|IL5_HUMAN|TNR1A_HUMAN|S14L2_HUMAN|TGFB1_HUMAN|PAI1_HUMAN
2001234	6.0662e-08	5.6902e-07	9	104	219	30780	negative regulation of apoptotic signaling pathway	EPO_HUMAN|TNFA_HUMAN|NOS3_HUMAN|INS_HUMAN|CLUS_HUMAN|HMOX1_HUMAN|MIF_HUMAN|IL1B_HUMAN|PAI1_HUMAN
16265	6.1725e-08	5.7613e-07	31	1467	219	30780	death	IKBA_HUMAN|CADH1_HUMAN|VEGFA_HUMAN|P53_HUMAN|FGF2_HUMAN|PSD12_HUMAN|HGF_HUMAN|K1C18_HUMAN|EPO_HUMAN|TNFA_HUMAN|HMOX1_HUMAN|IL1B_HUMAN|SODC_HUMAN|JUN_HUMAN|TGFB2_HUMAN|IFNG_HUMAN|CLUS_HUMAN|ANGI_HUMAN|CRF_HUMAN|CGHB_HUMAN|IBP3_HUMAN|TR10A_HUMAN|BNI3L_HUMAN|TNFL6_HUMAN|RHOA_HUMAN|APOE_HUMAN|IL6_HUMAN|TNR1A_HUMAN|OLR1_HUMAN|TGFB1_HUMAN|IL2RA_HUMAN
6915	6.1805e-08	5.7613e-07	28	1229	219	30780	apoptotic process	JUN_HUMAN|CADH1_HUMAN|IKBA_HUMAN|TGFB2_HUMAN|VEGFA_HUMAN|P53_HUMAN|IFNG_HUMAN|CLUS_HUMAN|FGF2_HUMAN|PSD12_HUMAN|CRF_HUMAN|CGHB_HUMAN|IBP3_HUMAN|TR10A_HUMAN|HGF_HUMAN|K1C18_HUMAN|BNI3L_HUMAN|TNFL6_HUMAN|RHOA_HUMAN|EPO_HUMAN|TNFA_HUMAN|IL6_HUMAN|HMOX1_HUMAN|IL1B_HUMAN|SODC_HUMAN|TNR1A_HUMAN|TGFB1_HUMAN|IL2RA_HUMAN
45321	6.2145e-08	5.7613e-07	19	595	219	30780	leukocyte activation	IL10_HUMAN|NTAL_HUMAN|JUN_HUMAN|IL18_HUMAN|IL4_HUMAN|ICAM1_HUMAN|DPP4_HUMAN|P53_HUMAN|IFNG_HUMAN|IL2_HUMAN|CSF1_HUMAN|VCAM1_HUMAN|INS_HUMAN|IL6_HUMAN|ADA_HUMAN|IL8_HUMAN|NDRG1_HUMAN|TGFB1_HUMAN|EDN1_HUMAN
3081	6.2364e-08	5.7613e-07	6	30	219	30780	regulation of systemic arterial blood pressure by renin-angiotensin	RENI_HUMAN|AGTR1_HUMAN|NEP_HUMAN|ANGT_HUMAN|NOX1_HUMAN|ACE_HUMAN
34368	6.2364e-08	5.7613e-07	6	30	219	30780	protein-lipid complex remodeling	LIPC_HUMAN|APOE_HUMAN|PERM_HUMAN|AGTR1_HUMAN|ANGT_HUMAN|LIPL_HUMAN
34369	6.2364e-08	5.7613e-07	6	30	219	30780	plasma lipoprotein particle remodeling	LIPC_HUMAN|APOE_HUMAN|PERM_HUMAN|AGTR1_HUMAN|ANGT_HUMAN|LIPL_HUMAN
34367	6.2364e-08	5.7613e-07	6	30	219	30780	macromolecular complex remodeling	LIPC_HUMAN|APOE_HUMAN|PERM_HUMAN|AGTR1_HUMAN|ANGT_HUMAN|LIPL_HUMAN
2889	6.4597e-08	5.9546e-07	7	50	219	30780	regulation of immunoglobulin mediated immune response	IL10_HUMAN|CR1_HUMAN|TNFA_HUMAN|IL4_HUMAN|IL2_HUMAN|IFNG_HUMAN|TGFB1_HUMAN
43122	6.5691e-08	6.0424e-07	13	265	219	30780	regulation of I-kappaB kinase/NF-kappaB cascade	RHOA_HUMAN|TNF11_HUMAN|IL10_HUMAN|ADIPO_HUMAN|IL18_HUMAN|TNFA_HUMAN|IKBA_HUMAN|ESR1_HUMAN|HMOX1_HUMAN|IL1B_HUMAN|PGH2_HUMAN|TNR1A_HUMAN|TNFL6_HUMAN
48732	7.0992e-08	6.516e-07	17	479	219	30780	gland development	HIF1A_HUMAN|CADH1_HUMAN|ESR1_HUMAN|TGFB2_HUMAN|VEGFA_HUMAN|CSF1_HUMAN|FGF2_HUMAN|CRF_HUMAN|DDR1_HUMAN|TGFB3_HUMAN|EGFR_HUMAN|TNF11_HUMAN|ERBB2_HUMAN|TNFA_HUMAN|IL6_HUMAN|GLHA_HUMAN|TGFB1_HUMAN
71363	7.2957e-08	6.6819e-07	20	665	219	30780	cellular response to growth factor stimulus	JUN_HUMAN|IKBA_HUMAN|TGFB2_HUMAN|VEGFA_HUMAN|P53_HUMAN|FGF2_HUMAN|GRB2_HUMAN|NOS1_HUMAN|TGFB3_HUMAN|HGF_HUMAN|EGFR_HUMAN|RHOA_HUMAN|ERBB2_HUMAN|VGFR1_HUMAN|APOE_HUMAN|GDF15_HUMAN|IL8_HUMAN|TGFB1_HUMAN|HBEGF_HUMAN|PAI1_HUMAN
30307	7.4234e-08	6.7843e-07	10	141	219	30780	positive regulation of cell growth	RHOA_HUMAN|ERBB2_HUMAN|APOE_HUMAN|INS_HUMAN|TGFB2_HUMAN|VEGFA_HUMAN|IL2_HUMAN|UCN1_HUMAN|HBEGF_HUMAN|IBP1_HUMAN
2712	7.4424e-08	6.7872e-07	7	51	219	30780	regulation of B cell mediated immunity	IL10_HUMAN|CR1_HUMAN|TNFA_HUMAN|IL4_HUMAN|IL2_HUMAN|IFNG_HUMAN|TGFB1_HUMAN
3012	8.0926e-08	7.3645e-07	14	319	219	30780	muscle system process	ANGT_HUMAN|TNNI3_HUMAN|NOS1_HUMAN|NOS3_HUMAN|TNFA_HUMAN|BKRB2_HUMAN|DESM_HUMAN|SCN5A_HUMAN|ANF_HUMAN|HMOX1_HUMAN|IL1B_HUMAN|SODC_HUMAN|PDE5A_HUMAN|EDN1_HUMAN
46887	8.4265e-08	7.652e-07	9	108	219	30780	positive regulation of hormone secretion	TNF11_HUMAN|HIF1A_HUMAN|INS_HUMAN|2B14_HUMAN|CRF_HUMAN|INHA_HUMAN|UCN1_HUMAN|TRH_HUMAN|EDN1_HUMAN
32930	8.5821e-08	7.7767e-07	4	7	219	30780	positive regulation of superoxide anion generation	IL18_HUMAN|ANGT_HUMAN|SODC_HUMAN|TGFB1_HUMAN
12501	8.9154e-08	8.0616e-07	28	1251	219	30780	programmed cell death	JUN_HUMAN|CADH1_HUMAN|IKBA_HUMAN|TGFB2_HUMAN|VEGFA_HUMAN|P53_HUMAN|IFNG_HUMAN|CLUS_HUMAN|FGF2_HUMAN|PSD12_HUMAN|CRF_HUMAN|CGHB_HUMAN|IBP3_HUMAN|TR10A_HUMAN|HGF_HUMAN|K1C18_HUMAN|BNI3L_HUMAN|TNFL6_HUMAN|RHOA_HUMAN|EPO_HUMAN|TNFA_HUMAN|IL6_HUMAN|HMOX1_HUMAN|IL1B_HUMAN|SODC_HUMAN|TNR1A_HUMAN|TGFB1_HUMAN|IL2RA_HUMAN
48771	9.0576e-08	8.1729e-07	10	144	219	30780	tissue remodeling	TNF11_HUMAN|HIF1A_HUMAN|NOS3_HUMAN|IL6_HUMAN|TGFB2_HUMAN|ANGT_HUMAN|ACE_HUMAN|TGFB3_HUMAN|TGFB1_HUMAN|ELN_HUMAN
44060	9.4054e-08	8.4689e-07	6	32	219	30780	regulation of endocrine process	CRHBP_HUMAN|FST_HUMAN|CRF_HUMAN|INHA_HUMAN|IL1B_HUMAN|UCN1_HUMAN
8585	9.6687e-08	8.6876e-07	10	145	219	30780	female gonad development	NOS3_HUMAN|ESR1_HUMAN|FETA_HUMAN|FST_HUMAN|ICAM1_HUMAN|VEGFA_HUMAN|ANGT_HUMAN|INHA_HUMAN|ANGI_HUMAN|SODC_HUMAN
10743	9.7901e-08	8.7232e-07	7	53	219	30780	regulation of macrophage derived foam cell differentiation	ADIPO_HUMAN|IKBA_HUMAN|CSF1_HUMAN|CRP_HUMAN|AGTR1_HUMAN|ANGT_HUMAN|LIPL_HUMAN
97191	9.7901e-08	8.7232e-07	7	53	219	30780	extrinsic apoptotic signaling pathway	TNFA_HUMAN|TGFB2_HUMAN|IFNG_HUMAN|TNR1A_HUMAN|TR10A_HUMAN|TGFB1_HUMAN|TNFL6_HUMAN
2000379	9.7901e-08	8.7232e-07	7	53	219	30780	positive regulation of reactive oxygen species metabolic process	IL18_HUMAN|P53_HUMAN|AGTR1_HUMAN|ANGT_HUMAN|SODC_HUMAN|GRB2_HUMAN|TGFB1_HUMAN
7159	9.7901e-08	8.7232e-07	7	53	219	30780	leukocyte cell-cell adhesion	LYAM2_HUMAN|TNFA_HUMAN|LYAM3_HUMAN|ICAM1_HUMAN|VCAM1_HUMAN|IL1B_HUMAN|OLR1_HUMAN
6810	9.8189e-08	8.7306e-07	70	5346	219	30780	transport	HIF1A_HUMAN|DRD4_HUMAN|FETA_HUMAN|VEGFA_HUMAN|P53_HUMAN|NXF1_HUMAN|NOX1_HUMAN|SHBG_HUMAN|K1C18_HUMAN|THTR_HUMAN|LYAM3_HUMAN|ADA_HUMAN|SCN5A_HUMAN|GLHA_HUMAN|HSP74_HUMAN|CTR3_HUMAN|ADML_HUMAN|JUN_HUMAN|TGFB2_HUMAN|APOA_HUMAN|IFNG_HUMAN|HBB_HUMAN|HBA_HUMAN|DDR1_HUMAN|MPPA_HUMAN|CERU_HUMAN|TRFE_HUMAN|STAB2_HUMAN|LIPC_HUMAN|BKRB2_HUMAN|IL6_HUMAN|PDLI7_HUMAN|IL1RA_HUMAN|MBL2_HUMAN|PAI1_HUMAN|CRHBP_HUM…
7548	1.0258e-07	9.1024e-07	15	378	219	30780	sex differentiation	ESR1_HUMAN|FST_HUMAN|FETA_HUMAN|ICAM1_HUMAN|VEGFA_HUMAN|SDC1_HUMAN|ANGT_HUMAN|ANGI_HUMAN|INHA_HUMAN|RENI_HUMAN|NOS3_HUMAN|SRY_HUMAN|SODC_HUMAN|GLHA_HUMAN|TGFB1_HUMAN
50871	1.079e-07	9.554e-07	8	80	219	30780	positive regulation of B cell activation	IL4_HUMAN|IL6_HUMAN|ADA_HUMAN|IL5_HUMAN|IL2_HUMAN|IFNG_HUMAN|MIF_HUMAN|TGFB1_HUMAN
44144	1.1428e-07	1.0077e-06	6	33	219	30780	modulation of growth of symbiont involved in interaction with host	CAMP_HUMAN|IL10_HUMAN|TNFA_HUMAN|PERM_HUMAN|IFNG_HUMAN|MBL2_HUMAN
44146	1.1428e-07	1.0077e-06	6	33	219	30780	negative regulation of growth of symbiont involved in interaction with host	CAMP_HUMAN|IL10_HUMAN|TNFA_HUMAN|PERM_HUMAN|IFNG_HUMAN|MBL2_HUMAN
10959	1.1938e-07	1.0505e-06	13	279	219	30780	regulation of metal ion transport	RHOA_HUMAN|EPO_HUMAN|ACTN4_HUMAN|DRD4_HUMAN|NOS3_HUMAN|ICAM1_HUMAN|SCN5A_HUMAN|ANGT_HUMAN|CRF_HUMAN|UCN1_HUMAN|PGH2_HUMAN|NOS1_HUMAN|TGFB1_HUMAN
51924	1.2449e-07	1.0931e-06	11	189	219	30780	regulation of calcium ion transport	RHOA_HUMAN|EPO_HUMAN|DRD4_HUMAN|NOS3_HUMAN|ICAM1_HUMAN|ANGT_HUMAN|CRF_HUMAN|UCN1_HUMAN|PGH2_HUMAN|NOS1_HUMAN|TGFB1_HUMAN
48520	1.2473e-07	1.0931e-06	9	113	219	30780	positive regulation of behavior	IL6_HUMAN|VEGFA_HUMAN|CRF_HUMAN|IL8_HUMAN|UCN1_HUMAN|IL16_HUMAN|TGFB1_HUMAN|PAI1_HUMAN|EDN1_HUMAN
42102	1.3106e-07	1.1462e-06	8	82	219	30780	positive regulation of T cell proliferation	IL18_HUMAN|IL4_HUMAN|IL6_HUMAN|IL2_HUMAN|IFNG_HUMAN|VCAM1_HUMAN|IL1B_HUMAN|IL2RA_HUMAN
51271	1.3849e-07	1.2088e-06	11	191	219	30780	negative regulation of cellular component movement	ACTN4_HUMAN|ADIPO_HUMAN|APOE_HUMAN|ADA_HUMAN|HMOX1_HUMAN|FGF2_HUMAN|IBP3_HUMAN|TIMP1_HUMAN|TGFB1_HUMAN|PAI1_HUMAN|APOH_HUMAN
51781	1.4416e-07	1.2556e-06	8	83	219	30780	positive regulation of cell division	RHOA_HUMAN|TGFB2_HUMAN|VEGFA_HUMAN|FGF2_HUMAN|IL1B_HUMAN|TGFB3_HUMAN|PLGF_HUMAN|TGFB1_HUMAN
71453	1.4512e-07	1.2615e-06	9	115	219	30780	cellular response to oxygen levels	EPO_HUMAN|HIF1A_HUMAN|ICAM1_HUMAN|VEGFA_HUMAN|P53_HUMAN|HMOX1_HUMAN|THIO_HUMAN|PGH2_HUMAN|NDRG1_HUMAN
43627	1.5115e-07	1.3112e-06	12	237	219	30780	response to estrogen stimulus	EPO_HUMAN|IL10_HUMAN|CRHBP_HUMAN|ESR1_HUMAN|HMOX1_HUMAN|CRF_HUMAN|UCN1_HUMAN|PGH2_HUMAN|TNR1A_HUMAN|K1C19_HUMAN|TGFB3_HUMAN|TGFB1_HUMAN
50868	1.5637e-07	1.3537e-06	9	116	219	30780	negative regulation of T cell activation	IL10_HUMAN|ERBB2_HUMAN|IL4_HUMAN|2B14_HUMAN|HLAG_HUMAN|CTLA4_HUMAN|PDE5A_HUMAN|TGFB1_HUMAN|IL2RA_HUMAN
31324	1.5832e-07	1.3654e-06	38	2140	219	30780	negative regulation of cellular metabolic process	IL10_HUMAN|DRD4_HUMAN|CDD_HUMAN|FST_HUMAN|TIMP2_HUMAN|VEGFA_HUMAN|P53_HUMAN|NELFD_HUMAN|IL2_HUMAN|FGF2_HUMAN|THIO_HUMAN|PSD12_HUMAN|TGFB3_HUMAN|CYTC_HUMAN|TNFA_HUMAN|MIF_HUMAN|IL1B_HUMAN|TPA_HUMAN|JUN_HUMAN|ADIPO_HUMAN|IL4_HUMAN|TTP_HUMAN|IFNG_HUMAN|G6PD_HUMAN|ANGI_HUMAN|INHA_HUMAN|IBP3_HUMAN|EFNA1_HUMAN|TNFL6_HUMAN|BKRB2_HUMAN|APOE_HUMAN|INS_HUMAN|IL6_HUMAN|HPT_HUMAN|TIMP1_HUMAN|TGFB1_HUMAN|HBEG…
60688	1.5836e-07	1.3654e-06	8	84	219	30780	regulation of morphogenesis of a branching structure	CADH1_HUMAN|TNFA_HUMAN|ESR1_HUMAN|VEGFA_HUMAN|ANGT_HUMAN|HGF_HUMAN|PLGF_HUMAN|TGFB1_HUMAN
9895	1.6015e-07	1.378e-06	10	153	219	30780	negative regulation of catabolic process	IL10_HUMAN|TNFA_HUMAN|NOS2_HUMAN|INS_HUMAN|P53_HUMAN|HPT_HUMAN|IL1B_HUMAN|TIMP1_HUMAN|CYTC_HUMAN|EGFR_HUMAN
45927	1.6553e-07	1.4215e-06	12	239	219	30780	positive regulation of growth	RHOA_HUMAN|ERBB2_HUMAN|APOE_HUMAN|INS_HUMAN|TGFB2_HUMAN|VEGFA_HUMAN|CSF1_HUMAN|IL2_HUMAN|ANGT_HUMAN|UCN1_HUMAN|HBEGF_HUMAN|IBP1_HUMAN
7155	1.6968e-07	1.4542e-06	28	1291	219	30780	cell adhesion	LFA3_HUMAN|CADH1_HUMAN|ADA12_HUMAN|PRPH2_HUMAN|IL2_HUMAN|ANGT_HUMAN|VCAM1_HUMAN|EGFR_HUMAN|TNFA_HUMAN|LYAM3_HUMAN|ADA_HUMAN|IL1B_HUMAN|PECA1_HUMAN|LYAM2_HUMAN|TGFB2_HUMAN|ICAM1_HUMAN|DPP4_HUMAN|LYAM1_HUMAN|MUC18_HUMAN|DDR1_HUMAN|EFNA1_HUMAN|STAB2_HUMAN|RHOA_HUMAN|POSTN_HUMAN|VWF_HUMAN|FA5_HUMAN|OLR1_HUMAN|CADH5_HUMAN
33135	1.7375e-07	1.4861e-06	8	85	219	30780	regulation of peptidyl-serine phosphorylation	BKRB2_HUMAN|TNFA_HUMAN|IL6_HUMAN|VEGFA_HUMAN|IFNG_HUMAN|MIF_HUMAN|UCN1_HUMAN|TGFB1_HUMAN
22610	1.751e-07	1.4946e-06	28	1293	219	30780	biological adhesion	LFA3_HUMAN|CADH1_HUMAN|ADA12_HUMAN|PRPH2_HUMAN|IL2_HUMAN|ANGT_HUMAN|VCAM1_HUMAN|EGFR_HUMAN|TNFA_HUMAN|LYAM3_HUMAN|ADA_HUMAN|IL1B_HUMAN|PECA1_HUMAN|LYAM2_HUMAN|TGFB2_HUMAN|ICAM1_HUMAN|DPP4_HUMAN|LYAM1_HUMAN|MUC18_HUMAN|DDR1_HUMAN|EFNA1_HUMAN|STAB2_HUMAN|RHOA_HUMAN|POSTN_HUMAN|VWF_HUMAN|FA5_HUMAN|OLR1_HUMAN|CADH5_HUMAN
9888	1.7812e-07	1.5174e-06	38	2150	219	30780	tissue development	IL10_HUMAN|HIF1A_HUMAN|ADA12_HUMAN|FST_HUMAN|VEGFA_HUMAN|FGF2_HUMAN|ANGT_HUMAN|BASI_HUMAN|GRB2_HUMAN|HGF_HUMAN|IBP1_HUMAN|EGFR_HUMAN|ELN_HUMAN|ERBB2_HUMAN|SODC_HUMAN|PECA1_HUMAN|ADML_HUMAN|JUN_HUMAN|ESR1_HUMAN|TGFB2_HUMAN|CSF1_HUMAN|SDC1_HUMAN|TNNI3_HUMAN|DDR1_HUMAN|EFNA1_HUMAN|PLGF_HUMAN|NOS1_HUMAN|RHOA_HUMAN|TNF11_HUMAN|VGFR1_HUMAN|POSTN_HUMAN|GCM1_HUMAN|IL6_HUMAN|PGH2_HUMAN|TGFB1_HUMAN|FLNB_HU…
8406	1.7907e-07	1.5224e-06	13	289	219	30780	gonad development	ESR1_HUMAN|FST_HUMAN|FETA_HUMAN|VEGFA_HUMAN|ICAM1_HUMAN|SDC1_HUMAN|ANGT_HUMAN|ANGI_HUMAN|INHA_HUMAN|RENI_HUMAN|NOS3_HUMAN|SODC_HUMAN|GLHA_HUMAN
32388	1.7978e-07	1.5253e-06	11	196	219	30780	positive regulation of intracellular transport	RHOA_HUMAN|CADH1_HUMAN|IL18_HUMAN|TNFA_HUMAN|IL6_HUMAN|IL1B_HUMAN|PGH2_HUMAN|TNR1A_HUMAN|TGFB3_HUMAN|TGFB1_HUMAN|EGFR_HUMAN
80135	1.8045e-07	1.5253e-06	16	452	219	30780	regulation of cellular response to stress	TGFB2_HUMAN|VEGFA_HUMAN|P53_HUMAN|CLUS_HUMAN|HGF_HUMAN|EGFR_HUMAN|TNF11_HUMAN|EPO_HUMAN|TNFA_HUMAN|INS_HUMAN|MIF_HUMAN|IL1RA_HUMAN|IL1B_HUMAN|HPT_HUMAN|SODC_HUMAN|EDN1_HUMAN
44744	1.8084e-07	1.5253e-06	10	155	219	30780	protein targeting to nucleus	JUN_HUMAN|TNFA_HUMAN|IKBA_HUMAN|TGFB2_HUMAN|P53_HUMAN|IFNG_HUMAN|FGF2_HUMAN|ANGT_HUMAN|TGFB3_HUMAN|TGFB1_HUMAN
6606	1.8084e-07	1.5253e-06	10	155	219	30780	protein import into nucleus	JUN_HUMAN|TNFA_HUMAN|IKBA_HUMAN|TGFB2_HUMAN|P53_HUMAN|IFNG_HUMAN|FGF2_HUMAN|ANGT_HUMAN|TGFB3_HUMAN|TGFB1_HUMAN
9409	1.853e-07	1.5599e-06	7	58	219	30780	response to cold	ADML_HUMAN|IL18_HUMAN|IKBA_HUMAN|IL6_HUMAN|ADRB3_HUMAN|ANGT_HUMAN|TRH_HUMAN
43114	1.9742e-07	1.6586e-06	6	36	219	30780	regulation of vascular permeability	ADML_HUMAN|ANFB_HUMAN|BKRB2_HUMAN|IL18_HUMAN|VEGFA_HUMAN|UCN1_HUMAN
43434	2.0382e-07	1.7091e-06	17	516	219	30780	response to peptide hormone stimulus	TPA_HUMAN|IL10_HUMAN|ADML_HUMAN|CRHBP_HUMAN|ANFB_HUMAN|IL18_HUMAN|ADIPO_HUMAN|FGF2_HUMAN|BASI_HUMAN|GRB2_HUMAN|IBP1_HUMAN|APOE_HUMAN|INS_HUMAN|IL6_HUMAN|ANF_HUMAN|RETN_HUMAN|TIMP1_HUMAN
16043	2.0626e-07	1.7261e-06	76	6129	219	30780	cellular component organization	HIF1A_HUMAN|CADH1_HUMAN|TIMP2_HUMAN|DECR_HUMAN|VEGFA_HUMAN|P53_HUMAN|AGTR1_HUMAN|NOX1_HUMAN|CYTC_HUMAN|ERBB2_HUMAN|FSCN1_HUMAN|MMP9_HUMAN|HSP74_HUMAN|ADML_HUMAN|JUN_HUMAN|ADIPO_HUMAN|TGFB2_HUMAN|HBB_HUMAN|PERM_HUMAN|ANGI_HUMAN|HBA_HUMAN|DDR1_HUMAN|MPPA_HUMAN|EFNA1_HUMAN|NOS1_HUMAN|TNFL6_HUMAN|RHOA_HUMAN|TNF11_HUMAN|NOS3_HUMAN|LIPC_HUMAN|IL6_HUMAN|PDLI7_HUMAN|SON_HUMAN|PAI1_HUMAN|CAMP_HUMAN|TAD2A_…
51234	2.0906e-07	1.7461e-06	70	5449	219	30780	establishment of localization	HIF1A_HUMAN|DRD4_HUMAN|FETA_HUMAN|VEGFA_HUMAN|P53_HUMAN|NXF1_HUMAN|NOX1_HUMAN|SHBG_HUMAN|K1C18_HUMAN|THTR_HUMAN|LYAM3_HUMAN|ADA_HUMAN|SCN5A_HUMAN|GLHA_HUMAN|HSP74_HUMAN|CTR3_HUMAN|ADML_HUMAN|JUN_HUMAN|TGFB2_HUMAN|APOA_HUMAN|IFNG_HUMAN|HBB_HUMAN|HBA_HUMAN|DDR1_HUMAN|MPPA_HUMAN|CERU_HUMAN|TRFE_HUMAN|STAB2_HUMAN|LIPC_HUMAN|BKRB2_HUMAN|IL6_HUMAN|PDLI7_HUMAN|IL1RA_HUMAN|MBL2_HUMAN|PAI1_HUMAN|CRHBP_HUM…
51170	2.1627e-07	1.8028e-06	10	158	219	30780	nuclear import	JUN_HUMAN|TNFA_HUMAN|IKBA_HUMAN|TGFB2_HUMAN|P53_HUMAN|IFNG_HUMAN|FGF2_HUMAN|ANGT_HUMAN|TGFB3_HUMAN|TGFB1_HUMAN
17038	2.203e-07	1.8328e-06	11	200	219	30780	protein import	JUN_HUMAN|TNFA_HUMAN|IKBA_HUMAN|TGFB2_HUMAN|P53_HUMAN|IFNG_HUMAN|FGF2_HUMAN|ANGT_HUMAN|TGFB3_HUMAN|TGFB1_HUMAN|HSP74_HUMAN
71356	2.2787e-07	1.8885e-06	8	88	219	30780	cellular response to tumor necrosis factor	TNF11_HUMAN|CRHBP_HUMAN|IL18_HUMAN|TNFA_HUMAN|ICAM1_HUMAN|IL8_HUMAN|K1C18_HUMAN|EDN1_HUMAN
46425	2.2787e-07	1.8885e-06	8	88	219	30780	regulation of JAK-STAT cascade	EPO_HUMAN|IL4_HUMAN|IL6_HUMAN|IL5_HUMAN|IL2_HUMAN|IFNG_HUMAN|ANGT_HUMAN|TNR1A_HUMAN
45637	2.3161e-07	1.9158e-06	11	201	219	30780	regulation of myeloid cell differentiation	TNF11_HUMAN|HIF1A_HUMAN|JUN_HUMAN|ADIPO_HUMAN|TNFA_HUMAN|IKBA_HUMAN|IL4_HUMAN|IL5_HUMAN|CSF1_HUMAN|IFNG_HUMAN|INHA_HUMAN
48729	2.4866e-07	2.0504e-06	21	787	219	30780	tissue morphogenesis	IL10_HUMAN|HIF1A_HUMAN|ADML_HUMAN|ESR1_HUMAN|FST_HUMAN|TGFB2_HUMAN|VEGFA_HUMAN|CSF1_HUMAN|FGF2_HUMAN|ANGT_HUMAN|TNNI3_HUMAN|GRB2_HUMAN|DDR1_HUMAN|PLGF_HUMAN|EGFR_HUMAN|VGFR1_HUMAN|GCM1_HUMAN|IL6_HUMAN|TGFB1_HUMAN|HBEGF_HUMAN|EDN1_HUMAN
2698	2.4886e-07	2.0504e-06	8	89	219	30780	negative regulation of immune effector process	CR1_HUMAN|IL4_HUMAN|INS_HUMAN|TGFB2_HUMAN|HMOX1_HUMAN|TGFB3_HUMAN|TGFB1_HUMAN|IL2RA_HUMAN
44702	2.5385e-07	2.0875e-06	27	1237	219	30780	single organism reproductive process	HIF1A_HUMAN|FST_HUMAN|FETA_HUMAN|VEGFA_HUMAN|ANGT_HUMAN|BASI_HUMAN|SHBG_HUMAN|TGFB3_HUMAN|MMP2_HUMAN|NANO3_HUMAN|ARSA_HUMAN|EPO_HUMAN|IL1B_HUMAN|SODC_HUMAN|MMP9_HUMAN|ESR1_HUMAN|TGFB2_HUMAN|ICAM1_HUMAN|ANGI_HUMAN|INHA_HUMAN|CGHB_HUMAN|DDR1_HUMAN|AQP7_HUMAN|NOS3_HUMAN|PGH2_HUMAN|TGFB1_HUMAN|EDN1_HUMAN
44712	2.5958e-07	2.1265e-06	14	351	219	30780	single-organism catabolic process	ADIPO_HUMAN|DECR_HUMAN|PON1_HUMAN|DIC_HUMAN|NOS1_HUMAN|DDAH1_HUMAN|ALAT1_HUMAN|THTR_HUMAN|NOS3_HUMAN|LIPC_HUMAN|NOS2_HUMAN|APOE_HUMAN|SPYA_HUMAN|DDAH2_HUMAN
44282	2.5958e-07	2.1265e-06	14	351	219	30780	small molecule catabolic process	ADIPO_HUMAN|DECR_HUMAN|PON1_HUMAN|DIC_HUMAN|NOS1_HUMAN|DDAH1_HUMAN|ALAT1_HUMAN|THTR_HUMAN|NOS3_HUMAN|LIPC_HUMAN|NOS2_HUMAN|APOE_HUMAN|SPYA_HUMAN|DDAH2_HUMAN
33138	2.6405e-07	2.1589e-06	7	61	219	30780	positive regulation of peptidyl-serine phosphorylation	TNFA_HUMAN|IL6_HUMAN|VEGFA_HUMAN|IFNG_HUMAN|MIF_HUMAN|UCN1_HUMAN|TGFB1_HUMAN
7566	2.7148e-07	2.2154e-06	8	90	219	30780	embryo implantation	EPO_HUMAN|IL1B_HUMAN|BASI_HUMAN|SODC_HUMAN|PGH2_HUMAN|DDR1_HUMAN|MMP9_HUMAN|MMP2_HUMAN
43279	2.7292e-07	2.2229e-06	10	162	219	30780	response to alkaloid	CRHBP_HUMAN|DRD4_HUMAN|TNFA_HUMAN|IL6_HUMAN|ICAM1_HUMAN|ADA_HUMAN|HMOX1_HUMAN|CRF_HUMAN|TNR1A_HUMAN|EDN1_HUMAN
16486	2.7651e-07	2.2394e-06	6	38	219	30780	peptide hormone processing	RENI_HUMAN|NEP_HUMAN|ANGT_HUMAN|CGHB_HUMAN|GLHA_HUMAN|ACE_HUMAN
71827	2.7651e-07	2.2394e-06	6	38	219	30780	plasma lipoprotein particle organization	LIPC_HUMAN|APOE_HUMAN|PERM_HUMAN|AGTR1_HUMAN|ANGT_HUMAN|LIPL_HUMAN
42993	2.7651e-07	2.2394e-06	6	38	219	30780	positive regulation of transcription factor import into nucleus	RHOA_HUMAN|CADH1_HUMAN|IL18_HUMAN|TNFA_HUMAN|IL1B_HUMAN|PGH2_HUMAN
2761	2.771e-07	2.2399e-06	9	124	219	30780	regulation of myeloid leukocyte differentiation	TNF11_HUMAN|JUN_HUMAN|ADIPO_HUMAN|TNFA_HUMAN|IL4_HUMAN|IL5_HUMAN|CSF1_HUMAN|IFNG_HUMAN|INHA_HUMAN
1936	2.9584e-07	2.3868e-06	8	91	219	30780	regulation of endothelial cell proliferation	HIF1A_HUMAN|JUN_HUMAN|APOE_HUMAN|VEGFA_HUMAN|FGF2_HUMAN|ANGI_HUMAN|PLGF_HUMAN|APOH_HUMAN
71825	3.2485e-07	2.616e-06	6	39	219	30780	protein-lipid complex subunit organization	LIPC_HUMAN|APOE_HUMAN|PERM_HUMAN|AGTR1_HUMAN|ANGT_HUMAN|LIPL_HUMAN
3014	3.5022e-07	2.8149e-06	8	93	219	30780	renal system process	RENI_HUMAN|AQP7_HUMAN|ANFB_HUMAN|MUC18_HUMAN|HBB_HUMAN|AGTR1_HUMAN|ANGT_HUMAN|EDN1_HUMAN
60559	3.553e-07	2.8504e-06	3	3	219	30780	positive regulation of calcidiol 1-monooxygenase activity	TNFA_HUMAN|IFNG_HUMAN|IL1B_HUMAN
2000377	3.8048e-07	3.041e-06	8	94	219	30780	regulation of reactive oxygen species metabolic process	IL18_HUMAN|P53_HUMAN|AGTR1_HUMAN|ANGT_HUMAN|HPT_HUMAN|SODC_HUMAN|GRB2_HUMAN|TGFB1_HUMAN
32368	3.8048e-07	3.041e-06	8	94	219	30780	regulation of lipid transport	TNF11_HUMAN|ADIPO_HUMAN|IKBA_HUMAN|APOE_HUMAN|PON1_HUMAN|MIF_HUMAN|CRF_HUMAN|IL1B_HUMAN
45740	4.1133e-07	3.2753e-06	7	65	219	30780	positive regulation of DNA replication	EPO_HUMAN|JUN_HUMAN|INS_HUMAN|IL6_HUMAN|UCN1_HUMAN|TGFB3_HUMAN|EGFR_HUMAN
30888	4.1133e-07	3.2753e-06	7	65	219	30780	regulation of B cell proliferation	IL10_HUMAN|IL4_HUMAN|CTLA4_HUMAN|ADA_HUMAN|IL5_HUMAN|IL2_HUMAN|MIF_HUMAN
34599	4.2643e-07	3.3829e-06	10	170	219	30780	cellular response to oxidative stress	HIF1A_HUMAN|IL18_HUMAN|IL6_HUMAN|P53_HUMAN|PERM_HUMAN|HMOX1_HUMAN|HBB_HUMAN|G6PD_HUMAN|HBA_HUMAN|SODC_HUMAN
46545	4.2643e-07	3.3829e-06	10	170	219	30780	development of primary female sexual characteristics	NOS3_HUMAN|ESR1_HUMAN|FETA_HUMAN|FST_HUMAN|ICAM1_HUMAN|VEGFA_HUMAN|ANGT_HUMAN|INHA_HUMAN|ANGI_HUMAN|SODC_HUMAN
42445	4.3317e-07	3.43e-06	11	214	219	30780	hormone metabolic process	RENI_HUMAN|CRHBP_HUMAN|ADML_HUMAN|ESR1_HUMAN|FETA_HUMAN|FGF2_HUMAN|NEP_HUMAN|ANGT_HUMAN|CGHB_HUMAN|GLHA_HUMAN|ACE_HUMAN
43436	4.4046e-07	3.4813e-06	31	1605	219	30780	oxoacid metabolic process	HIF1A_HUMAN|DECR_HUMAN|DIC_HUMAN|BPNT1_HUMAN|BASI_HUMAN|LIPL_HUMAN|SERA_HUMAN|ALAT1_HUMAN|THTR_HUMAN|MIF_HUMAN|GLHA_HUMAN|SODC_HUMAN|ADIPO_HUMAN|PDIA1_HUMAN|PERM_HUMAN|SDC1_HUMAN|PON1_HUMAN|G6PD_HUMAN|CRF_HUMAN|NOS1_HUMAN|DDAH1_HUMAN|LIPC_HUMAN|NOS3_HUMAN|NOS2_HUMAN|SPYA_HUMAN|DDAH2_HUMAN|LDHA_HUMAN|PGH2_HUMAN|TNR1A_HUMAN|MTHR_HUMAN|EDN1_HUMAN
7435	4.5737e-07	3.6016e-06	7	66	219	30780	salivary gland morphogenesis	CADH1_HUMAN|TNFA_HUMAN|IL6_HUMAN|TGFB2_HUMAN|TGFB3_HUMAN|TGFB1_HUMAN|EGFR_HUMAN
46427	4.5737e-07	3.6016e-06	7	66	219	30780	positive regulation of JAK-STAT cascade	EPO_HUMAN|IL4_HUMAN|IL6_HUMAN|IL5_HUMAN|IL2_HUMAN|IFNG_HUMAN|TNR1A_HUMAN
51092	4.7173e-07	3.7078e-06	9	132	219	30780	positive regulation of NF-kappaB transcription factor activity	TNF11_HUMAN|TNFA_HUMAN|IKBA_HUMAN|INS_HUMAN|ICAM1_HUMAN|CLUS_HUMAN|ANGT_HUMAN|IL1B_HUMAN|TGFB1_HUMAN
43901	4.8503e-07	3.8054e-06	8	97	219	30780	negative regulation of multi-organism process	CAMP_HUMAN|IL10_HUMAN|JUN_HUMAN|TNFA_HUMAN|PERM_HUMAN|IFNG_HUMAN|MBL2_HUMAN|IL2RA_HUMAN
90276	4.9739e-07	3.8951e-06	11	217	219	30780	regulation of peptide hormone secretion	CRHBP_HUMAN|HIF1A_HUMAN|TNFA_HUMAN|NOS2_HUMAN|INS_HUMAN|2B14_HUMAN|IFNG_HUMAN|CRF_HUMAN|IL1B_HUMAN|UCN1_HUMAN|TRH_HUMAN
1901215	5.0102e-07	3.9164e-06	10	173	219	30780	negative regulation of neuron death	RHOA_HUMAN|HIF1A_HUMAN|JUN_HUMAN|APOE_HUMAN|IL6_HUMAN|HMOX1_HUMAN|ANGT_HUMAN|SODC_HUMAN|UCN1_HUMAN|TGFB3_HUMAN
50901	5.0635e-07	3.9395e-06	4	10	219	30780	leukocyte tethering or rolling	LYAM2_HUMAN|TNFA_HUMAN|LYAM3_HUMAN|VCAM1_HUMAN
7184	5.0635e-07	3.9395e-06	4	10	219	30780	SMAD protein import into nucleus	JUN_HUMAN|TGFB2_HUMAN|TGFB3_HUMAN|TGFB1_HUMAN
43525	5.0767e-07	3.9395e-06	7	67	219	30780	positive regulation of neuron apoptotic process	RHOA_HUMAN|JUN_HUMAN|IL18_HUMAN|TNFA_HUMAN|TGFB2_HUMAN|P53_HUMAN|TNFL6_HUMAN
2718	5.0767e-07	3.9395e-06	7	67	219	30780	regulation of cytokine production involved in immune response	IL10_HUMAN|TNFA_HUMAN|TGFB2_HUMAN|HMOX1_HUMAN|MIF_HUMAN|TGFB3_HUMAN|TGFB1_HUMAN
71887	5.2801e-07	4.09e-06	5	23	219	30780	leukocyte apoptotic process	IL6_HUMAN|TGFB2_HUMAN|IFNG_HUMAN|IL2RA_HUMAN|TNFL6_HUMAN
2009	5.358e-07	4.1427e-06	18	618	219	30780	morphogenesis of an epithelium	IL10_HUMAN|HIF1A_HUMAN|ADML_HUMAN|ESR1_HUMAN|VEGFA_HUMAN|CSF1_HUMAN|FGF2_HUMAN|ANGT_HUMAN|DDR1_HUMAN|GRB2_HUMAN|PLGF_HUMAN|EGFR_HUMAN|VGFR1_HUMAN|GCM1_HUMAN|IL6_HUMAN|TGFB1_HUMAN|HBEGF_HUMAN|EDN1_HUMAN
6082	5.4434e-07	4.1966e-06	31	1621	219	30780	organic acid metabolic process	HIF1A_HUMAN|DECR_HUMAN|DIC_HUMAN|BPNT1_HUMAN|BASI_HUMAN|LIPL_HUMAN|SERA_HUMAN|ALAT1_HUMAN|THTR_HUMAN|MIF_HUMAN|GLHA_HUMAN|SODC_HUMAN|ADIPO_HUMAN|PDIA1_HUMAN|PERM_HUMAN|SDC1_HUMAN|PON1_HUMAN|G6PD_HUMAN|CRF_HUMAN|NOS1_HUMAN|DDAH1_HUMAN|LIPC_HUMAN|NOS3_HUMAN|NOS2_HUMAN|SPYA_HUMAN|DDAH2_HUMAN|LDHA_HUMAN|PGH2_HUMAN|TNR1A_HUMAN|MTHR_HUMAN|EDN1_HUMAN
2791	5.4473e-07	4.1966e-06	11	219	219	30780	regulation of peptide secretion	CRHBP_HUMAN|HIF1A_HUMAN|TNFA_HUMAN|NOS2_HUMAN|INS_HUMAN|2B14_HUMAN|IFNG_HUMAN|CRF_HUMAN|IL1B_HUMAN|UCN1_HUMAN|TRH_HUMAN
1901216	5.6253e-07	4.3259e-06	7	68	219	30780	positive regulation of neuron death	RHOA_HUMAN|JUN_HUMAN|IL18_HUMAN|TNFA_HUMAN|TGFB2_HUMAN|P53_HUMAN|TNFL6_HUMAN
36294	5.6763e-07	4.3494e-06	8	99	219	30780	cellular response to decreased oxygen levels	EPO_HUMAN|HIF1A_HUMAN|ICAM1_HUMAN|VEGFA_HUMAN|P53_HUMAN|HMOX1_HUMAN|PGH2_HUMAN|NDRG1_HUMAN
71456	5.6763e-07	4.3494e-06	8	99	219	30780	cellular response to hypoxia	EPO_HUMAN|HIF1A_HUMAN|ICAM1_HUMAN|VEGFA_HUMAN|P53_HUMAN|HMOX1_HUMAN|PGH2_HUMAN|NDRG1_HUMAN
90257	5.6986e-07	4.3516e-06	11	220	219	30780	regulation of muscle system process	NOS3_HUMAN|ADA_HUMAN|SCN5A_HUMAN|ANGT_HUMAN|SODC_HUMAN|UCN1_HUMAN|PGH2_HUMAN|TNNI3_HUMAN|PDE5A_HUMAN|NOS1_HUMAN|EDN1_HUMAN
51641	5.6995e-07	4.3516e-06	45	2925	219	30780	cellular localization	IL10_HUMAN|NTAL_HUMAN|HIF1A_HUMAN|CRHBP_HUMAN|CADH1_HUMAN|IKBA_HUMAN|VEGFA_HUMAN|P53_HUMAN|NXF1_HUMAN|FGF2_HUMAN|ANGT_HUMAN|DIC_HUMAN|HGF_HUMAN|TGFB3_HUMAN|K1C18_HUMAN|USO1_HUMAN|EGFR_HUMAN|THTR_HUMAN|TNFA_HUMAN|LYAM3_HUMAN|GLHA_HUMAN|SODC_HUMAN|HSP74_HUMAN|PECA1_HUMAN|ACTN4_HUMAN|ADML_HUMAN|JUN_HUMAN|ADIPO_HUMAN|TGFB2_HUMAN|IFNG_HUMAN|CLUS_HUMAN|MPPA_HUMAN|TRFE_HUMAN|APOE_HUMAN|IL6_HUMAN|SPYA_HU…
43535	5.9279e-07	4.5018e-06	6	43	219	30780	regulation of blood vessel endothelial cell migration	APOE_HUMAN|VEGFA_HUMAN|FGF2_HUMAN|PGH2_HUMAN|EFNA1_HUMAN|TGFB1_HUMAN
2763	5.9279e-07	4.5018e-06	6	43	219	30780	positive regulation of myeloid leukocyte differentiation	TNF11_HUMAN|JUN_HUMAN|TNFA_HUMAN|IL5_HUMAN|CSF1_HUMAN|IFNG_HUMAN
50999	5.9279e-07	4.5018e-06	6	43	219	30780	regulation of nitric-oxide synthase activity	HIF1A_HUMAN|NOS3_HUMAN|ESR1_HUMAN|APOE_HUMAN|INS_HUMAN|EGFR_HUMAN
90087	5.9601e-07	4.5182e-06	11	221	219	30780	regulation of peptide transport	CRHBP_HUMAN|HIF1A_HUMAN|TNFA_HUMAN|NOS2_HUMAN|INS_HUMAN|2B14_HUMAN|IFNG_HUMAN|CRF_HUMAN|IL1B_HUMAN|UCN1_HUMAN|TRH_HUMAN
2521	6.1139e-07	4.6266e-06	14	377	219	30780	leukocyte differentiation	TNF11_HUMAN|IL10_HUMAN|JUN_HUMAN|TNFA_HUMAN|IL4_HUMAN|ADA_HUMAN|VEGFA_HUMAN|P53_HUMAN|CSF1_HUMAN|IL2_HUMAN|IFNG_HUMAN|VCAM1_HUMAN|MMP9_HUMAN|TGFB1_HUMAN
71260	6.2228e-07	4.6911e-06	7	69	219	30780	cellular response to mechanical stimulus	ANFB_HUMAN|IL18_HUMAN|ANGT_HUMAN|IL1B_HUMAN|PGH2_HUMAN|TNR1A_HUMAN|TR10A_HUMAN
7431	6.2228e-07	4.6911e-06	7	69	219	30780	salivary gland development	CADH1_HUMAN|TNFA_HUMAN|IL6_HUMAN|TGFB2_HUMAN|TGFB3_HUMAN|TGFB1_HUMAN|EGFR_HUMAN
2000027	6.2321e-07	4.6911e-06	11	222	219	30780	regulation of organ morphogenesis	CADH1_HUMAN|TNFA_HUMAN|ESR1_HUMAN|VEGFA_HUMAN|CSF1_HUMAN|IFNG_HUMAN|FGF2_HUMAN|ANGT_HUMAN|HGF_HUMAN|TGFB1_HUMAN|EDN1_HUMAN
71840	6.373e-07	4.7887e-06	76	6299	219	30780	cellular component organization or biogenesis	HIF1A_HUMAN|CADH1_HUMAN|TIMP2_HUMAN|DECR_HUMAN|VEGFA_HUMAN|P53_HUMAN|AGTR1_HUMAN|NOX1_HUMAN|CYTC_HUMAN|ERBB2_HUMAN|FSCN1_HUMAN|MMP9_HUMAN|HSP74_HUMAN|ADML_HUMAN|JUN_HUMAN|ADIPO_HUMAN|TGFB2_HUMAN|HBB_HUMAN|PERM_HUMAN|ANGI_HUMAN|HBA_HUMAN|DDR1_HUMAN|MPPA_HUMAN|EFNA1_HUMAN|NOS1_HUMAN|TNFL6_HUMAN|RHOA_HUMAN|TNF11_HUMAN|NOS3_HUMAN|LIPC_HUMAN|IL6_HUMAN|PDLI7_HUMAN|SON_HUMAN|PAI1_HUMAN|CAMP_HUMAN|TAD2A_…
60193	6.6195e-07	4.9652e-06	8	101	219	30780	positive regulation of lipase activity	LYAM2_HUMAN|VGFR1_HUMAN|FGF2_HUMAN|AGTR1_HUMAN|ANGT_HUMAN|ANGI_HUMAN|EGFR_HUMAN|APOH_HUMAN
6525	6.6311e-07	4.9652e-06	5	24	219	30780	arginine metabolic process	NOS3_HUMAN|NOS2_HUMAN|DDAH2_HUMAN|NOS1_HUMAN|DDAH1_HUMAN
45619	6.8514e-07	5.1212e-06	10	179	219	30780	regulation of lymphocyte differentiation	ERBB2_HUMAN|IL4_HUMAN|IL6_HUMAN|HLAG_HUMAN|CTLA4_HUMAN|ADA_HUMAN|IL2_HUMAN|INHA_HUMAN|SODC_HUMAN|IL2RA_HUMAN
51254	6.882e-07	5.135e-06	31	1639	219	30780	positive regulation of RNA metabolic process	IL10_HUMAN|HIF1A_HUMAN|IKBA_HUMAN|CADH1_HUMAN|VEGFA_HUMAN|P53_HUMAN|NELFD_HUMAN|IL2_HUMAN|FGF2_HUMAN|ANGT_HUMAN|TGFB3_HUMAN|HGF_HUMAN|EPO_HUMAN|ERBB2_HUMAN|TNFA_HUMAN|SRY_HUMAN|IL1B_HUMAN|GLHA_HUMAN|JUN_HUMAN|IL4_HUMAN|ESR1_HUMAN|TTP_HUMAN|IFNG_HUMAN|NOS1_HUMAN|TNF11_HUMAN|IL6_HUMAN|IL5_HUMAN|TNR1A_HUMAN|S14L2_HUMAN|TGFB1_HUMAN|PAI1_HUMAN
16054	7.1198e-07	5.2939e-06	12	274	219	30780	organic acid catabolic process	THTR_HUMAN|ALAT1_HUMAN|ADIPO_HUMAN|NOS3_HUMAN|NOS2_HUMAN|DECR_HUMAN|SPYA_HUMAN|DDAH2_HUMAN|PON1_HUMAN|DIC_HUMAN|NOS1_HUMAN|DDAH1_HUMAN
46395	7.1198e-07	5.2939e-06	12	274	219	30780	carboxylic acid catabolic process	THTR_HUMAN|ALAT1_HUMAN|ADIPO_HUMAN|NOS3_HUMAN|NOS2_HUMAN|DECR_HUMAN|SPYA_HUMAN|DDAH2_HUMAN|PON1_HUMAN|DIC_HUMAN|NOS1_HUMAN|DDAH1_HUMAN
42990	7.1393e-07	5.2993e-06	8	102	219	30780	regulation of transcription factor import into nucleus	RHOA_HUMAN|IL10_HUMAN|CADH1_HUMAN|IL18_HUMAN|TNFA_HUMAN|IKBA_HUMAN|IL1B_HUMAN|PGH2_HUMAN
33628	7.8265e-07	5.7992e-06	6	45	219	30780	regulation of cell adhesion mediated by integrin	TGFB2_HUMAN|ADA_HUMAN|UROK_HUMAN|DPP4_HUMAN|EFNA1_HUMAN|PAI1_HUMAN
70587	7.9125e-07	5.8225e-06	4	11	219	30780	regulation of cell-cell adhesion involved in gastrulation	ADIPO_HUMAN|TNFA_HUMAN|IL1RA_HUMAN|IL1B_HUMAN
60670	7.9125e-07	5.8225e-06	4	11	219	30780	branching involved in labyrinthine layer morphogenesis	IL10_HUMAN|ADML_HUMAN|GCM1_HUMAN|GRB2_HUMAN
51918	7.9125e-07	5.8225e-06	4	11	219	30780	negative regulation of fibrinolysis	CBPB2_HUMAN|TRBM_HUMAN|PAI1_HUMAN|APOH_HUMAN
34114	7.9125e-07	5.8225e-06	4	11	219	30780	regulation of heterotypic cell-cell adhesion	ADIPO_HUMAN|TNFA_HUMAN|IL1RA_HUMAN|IL1B_HUMAN
43200	8.2304e-07	6.0356e-06	9	141	219	30780	response to amino acid stimulus	RHOA_HUMAN|CADH1_HUMAN|TNFA_HUMAN|IL6_HUMAN|ICAM1_HUMAN|THIO_HUMAN|TNR1A_HUMAN|MMP2_HUMAN|EDN1_HUMAN
45580	8.2304e-07	6.0356e-06	9	141	219	30780	regulation of T cell differentiation	ERBB2_HUMAN|IL4_HUMAN|IL6_HUMAN|HLAG_HUMAN|CTLA4_HUMAN|ADA_HUMAN|IL2_HUMAN|SODC_HUMAN|IL2RA_HUMAN
71496	8.2938e-07	6.0717e-06	12	278	219	30780	cellular response to external stimulus	ANFB_HUMAN|JUN_HUMAN|IL18_HUMAN|ICAM1_HUMAN|P53_HUMAN|HMOX1_HUMAN|ANGT_HUMAN|LDHA_HUMAN|IL1B_HUMAN|PGH2_HUMAN|TNR1A_HUMAN|TR10A_HUMAN
97306	8.3445e-07	6.0983e-06	7	72	219	30780	cellular response to alcohol	IL10_HUMAN|CRHBP_HUMAN|CADH1_HUMAN|APOE_HUMAN|CRF_HUMAN|TNR1A_HUMAN|TGFB1_HUMAN
30336	8.3854e-07	6.1178e-06	10	183	219	30780	negative regulation of cell migration	ADIPO_HUMAN|APOE_HUMAN|ADA_HUMAN|HMOX1_HUMAN|FGF2_HUMAN|IBP3_HUMAN|TIMP1_HUMAN|TGFB1_HUMAN|PAI1_HUMAN|APOH_HUMAN
51649	8.8064e-07	6.4077e-06	40	2483	219	30780	establishment of localization in cell	NTAL_HUMAN|HIF1A_HUMAN|CRHBP_HUMAN|IKBA_HUMAN|VEGFA_HUMAN|P53_HUMAN|NXF1_HUMAN|FGF2_HUMAN|ANGT_HUMAN|DIC_HUMAN|HGF_HUMAN|TGFB3_HUMAN|K1C18_HUMAN|USO1_HUMAN|THTR_HUMAN|TNFA_HUMAN|LYAM3_HUMAN|GLHA_HUMAN|SODC_HUMAN|HSP74_HUMAN|PECA1_HUMAN|ACTN4_HUMAN|ADML_HUMAN|JUN_HUMAN|TGFB2_HUMAN|IFNG_HUMAN|CLUS_HUMAN|MPPA_HUMAN|TRFE_HUMAN|APOE_HUMAN|IL6_HUMAN|SPYA_HUMAN|VWF_HUMAN|IL1RA_HUMAN|PROS_HUMAN|FA5_HUMAN…
1101	8.8128e-07	6.4077e-06	10	184	219	30780	response to acid	RHOA_HUMAN|CADH1_HUMAN|TNFA_HUMAN|IL6_HUMAN|ICAM1_HUMAN|THIO_HUMAN|TNR1A_HUMAN|MMP2_HUMAN|EDN1_HUMAN|ANXA2_HUMAN
45137	9.2177e-07	6.6907e-06	13	334	219	30780	development of primary sexual characteristics	ESR1_HUMAN|FST_HUMAN|FETA_HUMAN|VEGFA_HUMAN|ICAM1_HUMAN|SDC1_HUMAN|ANGT_HUMAN|ANGI_HUMAN|INHA_HUMAN|RENI_HUMAN|NOS3_HUMAN|SODC_HUMAN|GLHA_HUMAN
2000146	9.7251e-07	7.047e-06	10	186	219	30780	negative regulation of cell motility	ADIPO_HUMAN|APOE_HUMAN|ADA_HUMAN|HMOX1_HUMAN|FGF2_HUMAN|IBP3_HUMAN|TIMP1_HUMAN|TGFB1_HUMAN|PAI1_HUMAN|APOH_HUMAN
42130	1.0072e-06	7.2858e-06	7	74	219	30780	negative regulation of T cell proliferation	IL10_HUMAN|ERBB2_HUMAN|2B14_HUMAN|HLAG_HUMAN|PDE5A_HUMAN|TGFB1_HUMAN|IL2RA_HUMAN
32965	1.0144e-06	7.3011e-06	5	26	219	30780	regulation of collagen biosynthetic process	IL18_HUMAN|IL6_HUMAN|UCN1_HUMAN|TGFB3_HUMAN|TGFB1_HUMAN
42346	1.0144e-06	7.3011e-06	5	26	219	30780	positive regulation of NF-kappaB import into nucleus	RHOA_HUMAN|IL18_HUMAN|TNFA_HUMAN|IL1B_HUMAN|PGH2_HUMAN
45940	1.0144e-06	7.3011e-06	5	26	219	30780	positive regulation of steroid metabolic process	TNFA_HUMAN|APOE_HUMAN|IFNG_HUMAN|AGTR1_HUMAN|ANGT_HUMAN
10574	1.0196e-06	7.326e-06	6	47	219	30780	regulation of vascular endothelial growth factor production	HIF1A_HUMAN|IL6_HUMAN|IL1B_HUMAN|NOX1_HUMAN|PGH2_HUMAN|TGFB1_HUMAN
19218	1.0294e-06	7.3838e-06	8	107	219	30780	regulation of steroid metabolic process	TNFA_HUMAN|APOE_HUMAN|IFNG_HUMAN|AGTR1_HUMAN|ANGT_HUMAN|IL1B_HUMAN|SODC_HUMAN|S14L2_HUMAN
45639	1.1042e-06	7.9072e-06	7	75	219	30780	positive regulation of myeloid cell differentiation	TNF11_HUMAN|HIF1A_HUMAN|JUN_HUMAN|TNFA_HUMAN|IL5_HUMAN|CSF1_HUMAN|IFNG_HUMAN
21700	1.1169e-06	7.9846e-06	12	286	219	30780	developmental maturation	RHOA_HUMAN|EPO_HUMAN|RENI_HUMAN|HIF1A_HUMAN|TGFB2_HUMAN|VEGFA_HUMAN|G6PD_HUMAN|ANGI_HUMAN|PGH2_HUMAN|TIMP1_HUMAN|MMP2_HUMAN|CADH5_HUMAN
9612	1.1369e-06	8.1143e-06	11	236	219	30780	response to mechanical stimulus	RHOA_HUMAN|ANFB_HUMAN|JUN_HUMAN|IL18_HUMAN|TNFA_HUMAN|IL6_HUMAN|ANGT_HUMAN|IL1B_HUMAN|PGH2_HUMAN|TNR1A_HUMAN|TR10A_HUMAN
32870	1.1514e-06	8.2037e-06	16	520	219	30780	cellular response to hormone stimulus	IL10_HUMAN|CRHBP_HUMAN|IL18_HUMAN|ADIPO_HUMAN|ESR1_HUMAN|FGF2_HUMAN|CRF_HUMAN|GRB2_HUMAN|PLGF_HUMAN|IBP1_HUMAN|RENI_HUMAN|INS_HUMAN|GLHA_HUMAN|TNR1A_HUMAN|TGFB1_HUMAN|TRH_HUMAN
31663	1.1584e-06	8.2399e-06	6	48	219	30780	lipopolysaccharide-mediated signaling pathway	IL18_HUMAN|TNFA_HUMAN|IKBA_HUMAN|NOS3_HUMAN|IL1B_HUMAN|TGFB1_HUMAN
31620	1.1802e-06	8.3676e-06	4	12	219	30780	regulation of fever generation	TNF11_HUMAN|TNFA_HUMAN|IL1B_HUMAN|PGH2_HUMAN
31622	1.1802e-06	8.3676e-06	4	12	219	30780	positive regulation of fever generation	TNF11_HUMAN|TNFA_HUMAN|IL1B_HUMAN|PGH2_HUMAN
6275	1.2349e-06	8.726e-06	9	148	219	30780	regulation of DNA replication	EPO_HUMAN|JUN_HUMAN|INS_HUMAN|IL6_HUMAN|P53_HUMAN|UCN1_HUMAN|TGFB3_HUMAN|TGFB1_HUMAN|EGFR_HUMAN
46890	1.2349e-06	8.726e-06	9	148	219	30780	regulation of lipid biosynthetic process	TNFA_HUMAN|APOE_HUMAN|INS_HUMAN|IFNG_HUMAN|ANGT_HUMAN|IL1B_HUMAN|SODC_HUMAN|PGH2_HUMAN|S14L2_HUMAN
71214	1.2862e-06	9.0737e-06	11	239	219	30780	cellular response to abiotic stimulus	EPO_HUMAN|ANFB_HUMAN|IL18_HUMAN|P53_HUMAN|NEP_HUMAN|ANGT_HUMAN|IL1B_HUMAN|PGH2_HUMAN|GRB2_HUMAN|TNR1A_HUMAN|TR10A_HUMAN
9991	1.3035e-06	9.1807e-06	16	525	219	30780	response to extracellular stimulus	ADML_HUMAN|ADIPO_HUMAN|JUN_HUMAN|IL4_HUMAN|ICAM1_HUMAN|P53_HUMAN|G6PD_HUMAN|VCAM1_HUMAN|EPO_HUMAN|IL6_HUMAN|HMOX1_HUMAN|LDHA_HUMAN|PGH2_HUMAN|UCN1_HUMAN|SODC_HUMAN|TGFB1_HUMAN
72593	1.3609e-06	9.5686e-06	8	111	219	30780	reactive oxygen species metabolic process	ADO_HUMAN|NOS2_HUMAN|PERM_HUMAN|HBB_HUMAN|HBA_HUMAN|NOX1_HUMAN|SODC_HUMAN|EDN1_HUMAN
2018	1.4137e-06	9.8914e-06	3	4	219	30780	renin-angiotensin regulation of aldosterone production	RENI_HUMAN|AGTR1_HUMAN|ANGT_HUMAN
10936	1.4137e-06	9.8914e-06	3	4	219	30780	negative regulation of macrophage cytokine production	TGFB2_HUMAN|TGFB3_HUMAN|TGFB1_HUMAN
31284	1.4137e-06	9.8914e-06	3	4	219	30780	positive regulation of guanylate cyclase activity	NOS3_HUMAN|NOS2_HUMAN|NOS1_HUMAN
51130	1.4172e-06	9.8996e-06	21	877	219	30780	positive regulation of cellular component organization	LYAM2_HUMAN|ACTN4_HUMAN|TGFB2_HUMAN|VEGFA_HUMAN|P53_HUMAN|NOX1_HUMAN|GRB2_HUMAN|TGFB3_HUMAN|NOS1_HUMAN|RHOA_HUMAN|TNFA_HUMAN|APOE_HUMAN|INS_HUMAN|IL5_HUMAN|CRP_HUMAN|MBL2_HUMAN|IL1B_HUMAN|TGFB1_HUMAN|PAI1_HUMAN|ANXA2_HUMAN|EDN1_HUMAN
48662	1.4823e-06	1.0338e-05	6	50	219	30780	negative regulation of smooth muscle cell proliferation	ANFB_HUMAN|ADIPO_HUMAN|IFNG_HUMAN|HMOX1_HUMAN|ANGI_HUMAN|IBP3_HUMAN
45123	1.4981e-06	1.0431e-05	5	28	219	30780	cellular extravasation	LYAM2_HUMAN|TNFA_HUMAN|LYAM3_HUMAN|VCAM1_HUMAN|PECA1_HUMAN
1818	1.637e-06	1.1379e-05	10	197	219	30780	negative regulation of cytokine production	IL10_HUMAN|ADIPO_HUMAN|TNFA_HUMAN|2B14_HUMAN|TGFB2_HUMAN|IFNG_HUMAN|HMOX1_HUMAN|TNR1A_HUMAN|TGFB3_HUMAN|TGFB1_HUMAN
35690	1.6701e-06	1.1571e-05	6	51	219	30780	cellular response to drug	RENI_HUMAN|CRHBP_HUMAN|ADIPO_HUMAN|P53_HUMAN|THIO_HUMAN|IL1B_HUMAN
10595	1.6701e-06	1.1571e-05	6	51	219	30780	positive regulation of endothelial cell migration	VEGFA_HUMAN|FGF2_HUMAN|ANGT_HUMAN|PGH2_HUMAN|TGFB1_HUMAN|EDN1_HUMAN
7169	1.678e-06	1.1607e-05	19	740	219	30780	transmembrane receptor protein tyrosine kinase signaling pathway	TPA_HUMAN|IKBA_HUMAN|ADA12_HUMAN|VEGFA_HUMAN|FGF2_HUMAN|DDR1_HUMAN|GRB2_HUMAN|PLGF_HUMAN|EFNA1_HUMAN|HGF_HUMAN|IBP1_HUMAN|EGFR_HUMAN|RHOA_HUMAN|ERBB2_HUMAN|VGFR1_HUMAN|BKRB2_HUMAN|INS_HUMAN|TGFB1_HUMAN|HBEGF_HUMAN
2003	1.6953e-06	1.167e-05	4	13	219	30780	angiotensin maturation	RENI_HUMAN|NEP_HUMAN|ANGT_HUMAN|ACE_HUMAN
32928	1.6953e-06	1.167e-05	4	13	219	30780	regulation of superoxide anion generation	IL18_HUMAN|ANGT_HUMAN|SODC_HUMAN|TGFB1_HUMAN
51044	1.6953e-06	1.167e-05	4	13	219	30780	positive regulation of membrane protein ectodomain proteolysis	TNFA_HUMAN|APOE_HUMAN|IFNG_HUMAN|IL1B_HUMAN
32387	1.7792e-06	1.2228e-05	8	115	219	30780	negative regulation of intracellular transport	EPO_HUMAN|IL10_HUMAN|ADIPO_HUMAN|IKBA_HUMAN|HMOX1_HUMAN|THIO_HUMAN|NOS1_HUMAN|TGFB1_HUMAN
51093	1.7844e-06	1.2244e-05	22	966	219	30780	negative regulation of developmental process	HIF1A_HUMAN|ANFB_HUMAN|IKBA_HUMAN|ADIPO_HUMAN|IL4_HUMAN|CTLA4_HUMAN|FST_HUMAN|P53_HUMAN|IFNG_HUMAN|INHA_HUMAN|EFNA1_HUMAN|CYTC_HUMAN|TNFL6_HUMAN|APOH_HUMAN|RHOA_HUMAN|TNFA_HUMAN|IL6_HUMAN|HLAG_HUMAN|CRP_HUMAN|MIF_HUMAN|TGFB1_HUMAN|PAI1_HUMAN
10575	1.7998e-06	1.233e-05	5	29	219	30780	positive regulation vascular endothelial growth factor production	HIF1A_HUMAN|IL1B_HUMAN|NOX1_HUMAN|PGH2_HUMAN|TGFB1_HUMAN
35272	1.8659e-06	1.2742e-05	7	81	219	30780	exocrine system development	CADH1_HUMAN|TNFA_HUMAN|IL6_HUMAN|TGFB2_HUMAN|TGFB3_HUMAN|TGFB1_HUMAN|EGFR_HUMAN
70555	1.8659e-06	1.2742e-05	7	81	219	30780	response to interleukin-1	LYAM2_HUMAN|EPO_HUMAN|HIF1A_HUMAN|APOE_HUMAN|ICAM1_HUMAN|IL8_HUMAN|EDN1_HUMAN
42531	1.8767e-06	1.2795e-05	6	52	219	30780	positive regulation of tyrosine phosphorylation of STAT protein	EPO_HUMAN|IL4_HUMAN|IL6_HUMAN|IL2_HUMAN|IFNG_HUMAN|TNR1A_HUMAN
51302	1.8995e-06	1.293e-05	8	116	219	30780	regulation of cell division	RHOA_HUMAN|TGFB2_HUMAN|VEGFA_HUMAN|FGF2_HUMAN|IL1B_HUMAN|TGFB3_HUMAN|PLGF_HUMAN|TGFB1_HUMAN
31667	1.9222e-06	1.3064e-05	15	477	219	30780	response to nutrient levels	EPO_HUMAN|ADML_HUMAN|JUN_HUMAN|ADIPO_HUMAN|IL4_HUMAN|IL6_HUMAN|ICAM1_HUMAN|P53_HUMAN|HMOX1_HUMAN|VCAM1_HUMAN|G6PD_HUMAN|SODC_HUMAN|UCN1_HUMAN|PGH2_HUMAN|TGFB1_HUMAN
19752	1.9574e-06	1.3282e-05	28	1461	219	30780	carboxylic acid metabolic process	HIF1A_HUMAN|DECR_HUMAN|DIC_HUMAN|BASI_HUMAN|LIPL_HUMAN|SERA_HUMAN|ALAT1_HUMAN|THTR_HUMAN|MIF_HUMAN|SODC_HUMAN|GLHA_HUMAN|ADIPO_HUMAN|PDIA1_HUMAN|PON1_HUMAN|G6PD_HUMAN|CRF_HUMAN|NOS1_HUMAN|DDAH1_HUMAN|LIPC_HUMAN|NOS3_HUMAN|NOS2_HUMAN|SPYA_HUMAN|DDAH2_HUMAN|LDHA_HUMAN|PGH2_HUMAN|TNR1A_HUMAN|MTHR_HUMAN|EDN1_HUMAN
6140	2.0615e-06	1.3966e-05	16	544	219	30780	regulation of nucleotide metabolic process	ADML_HUMAN|JUN_HUMAN|DRD4_HUMAN|CDD_HUMAN|TIMP2_HUMAN|CRF_HUMAN|TNNI3_HUMAN|NOS1_HUMAN|ERBB2_HUMAN|NOS3_HUMAN|NOS2_HUMAN|APOE_HUMAN|ADRB3_HUMAN|UCN1_HUMAN|SODC_HUMAN|EDN1_HUMAN
14068	2.1038e-06	1.423e-05	6	53	219	30780	positive regulation of phosphatidylinositol 3-kinase cascade	VGFR1_HUMAN|LYAM3_HUMAN|INS_HUMAN|TGFB2_HUMAN|ANGT_HUMAN|HGF_HUMAN
60713	2.1473e-06	1.4433e-05	5	30	219	30780	labyrinthine layer morphogenesis	IL10_HUMAN|ADML_HUMAN|GCM1_HUMAN|VCAM1_HUMAN|GRB2_HUMAN
44253	2.1473e-06	1.4433e-05	5	30	219	30780	positive regulation of multicellular organismal metabolic process	IL18_HUMAN|ADRB3_HUMAN|UCN1_HUMAN|TGFB3_HUMAN|TGFB1_HUMAN
2675	2.1473e-06	1.4433e-05	5	30	219	30780	positive regulation of acute inflammatory response	TNF11_HUMAN|TNFA_HUMAN|IL6_HUMAN|IL1B_HUMAN|PGH2_HUMAN
45191	2.1473e-06	1.4433e-05	5	30	219	30780	regulation of isotype switching	IL10_HUMAN|IL4_HUMAN|IL2_HUMAN|IFNG_HUMAN|TGFB1_HUMAN
2016	2.3602e-06	1.5813e-05	4	14	219	30780	regulation of blood volume by renin-angiotensin	RENI_HUMAN|AGTR1_HUMAN|ANGT_HUMAN|ACE_HUMAN
31652	2.3602e-06	1.5813e-05	4	14	219	30780	positive regulation of heat generation	TNF11_HUMAN|TNFA_HUMAN|IL1B_HUMAN|PGH2_HUMAN
51897	2.387e-06	1.5968e-05	7	84	219	30780	positive regulation of protein kinase B signaling cascade	TNF11_HUMAN|TNFA_HUMAN|INS_HUMAN|IL6_HUMAN|TGFB1_HUMAN|HBEGF_HUMAN|EGFR_HUMAN
48565	2.483e-06	1.6584e-05	9	161	219	30780	digestive tract development	HIF1A_HUMAN|IL18_HUMAN|TNFA_HUMAN|TGFB2_HUMAN|ADA_HUMAN|IL8_HUMAN|TGFB3_HUMAN|TGFB1_HUMAN|EGFR_HUMAN
45893	2.7069e-06	1.8052e-05	29	1573	219	30780	positive regulation of transcription, DNA-dependent	IL10_HUMAN|HIF1A_HUMAN|IKBA_HUMAN|CADH1_HUMAN|VEGFA_HUMAN|P53_HUMAN|IL2_HUMAN|FGF2_HUMAN|ANGT_HUMAN|TGFB3_HUMAN|HGF_HUMAN|EPO_HUMAN|ERBB2_HUMAN|TNFA_HUMAN|SRY_HUMAN|IL1B_HUMAN|GLHA_HUMAN|JUN_HUMAN|IL4_HUMAN|ESR1_HUMAN|IFNG_HUMAN|NOS1_HUMAN|TNF11_HUMAN|IL6_HUMAN|IL5_HUMAN|TNR1A_HUMAN|S14L2_HUMAN|TGFB1_HUMAN|PAI1_HUMAN
60284	2.7389e-06	1.8237e-05	22	992	219	30780	regulation of cell development	HIF1A_HUMAN|ADIPO_HUMAN|TGFB2_HUMAN|TIMP2_HUMAN|VEGFA_HUMAN|P53_HUMAN|IFNG_HUMAN|IL2_HUMAN|FGF2_HUMAN|IBP3_HUMAN|TGFB3_HUMAN|EFNA1_HUMAN|RHOA_HUMAN|EPO_HUMAN|APOE_HUMAN|INS_HUMAN|IL6_HUMAN|IL5_HUMAN|CRP_HUMAN|PDE5A_HUMAN|TGFB1_HUMAN|EDN1_HUMAN
43903	2.7488e-06	1.8274e-05	9	163	219	30780	regulation of symbiosis, encompassing mutualism through parasitism	CAMP_HUMAN|IL10_HUMAN|JUN_HUMAN|TNFA_HUMAN|NELFD_HUMAN|PERM_HUMAN|IFNG_HUMAN|MBL2_HUMAN|IL8_HUMAN
31644	2.7704e-06	1.8389e-05	13	369	219	30780	regulation of neurological system process	TPA_HUMAN|IL10_HUMAN|ADIPO_HUMAN|DRD4_HUMAN|IFNG_HUMAN|ANGT_HUMAN|NOS1_HUMAN|TNFA_HUMAN|APOE_HUMAN|IL6_HUMAN|PGH2_HUMAN|UCN1_HUMAN|EDN1_HUMAN
34504	2.9049e-06	1.9252e-05	10	210	219	30780	protein localization to nucleus	JUN_HUMAN|TNFA_HUMAN|IKBA_HUMAN|TGFB2_HUMAN|P53_HUMAN|IFNG_HUMAN|FGF2_HUMAN|ANGT_HUMAN|TGFB3_HUMAN|TGFB1_HUMAN
9651	2.9994e-06	1.9786e-05	5	32	219	30780	response to salt stress	EPO_HUMAN|BKRB2_HUMAN|TNFA_HUMAN|P53_HUMAN|ANGT_HUMAN
44126	2.9994e-06	1.9786e-05	5	32	219	30780	regulation of growth of symbiont in host	IL10_HUMAN|TNFA_HUMAN|PERM_HUMAN|IFNG_HUMAN|MBL2_HUMAN
44130	2.9994e-06	1.9786e-05	5	32	219	30780	negative regulation of growth of symbiont in host	IL10_HUMAN|TNFA_HUMAN|PERM_HUMAN|IFNG_HUMAN|MBL2_HUMAN
10518	3.0244e-06	1.992e-05	7	87	219	30780	positive regulation of phospholipase activity	LYAM2_HUMAN|VGFR1_HUMAN|FGF2_HUMAN|AGTR1_HUMAN|ANGT_HUMAN|ANGI_HUMAN|EGFR_HUMAN
9746	3.0387e-06	1.9953e-05	9	165	219	30780	response to hexose stimulus	RHOA_HUMAN|ADIPO_HUMAN|ICAM1_HUMAN|CRP_HUMAN|THIO_HUMAN|VCAM1_HUMAN|PGH2_HUMAN|TGFB1_HUMAN|TRH_HUMAN
2262	3.0387e-06	1.9953e-05	9	165	219	30780	myeloid cell homeostasis	EPO_HUMAN|IL6_HUMAN|VEGFA_HUMAN|IFNG_HUMAN|HMOX1_HUMAN|INHA_HUMAN|G6PD_HUMAN|SODC_HUMAN|TIMP1_HUMAN
187	3.1933e-06	2.0854e-05	9	166	219	30780	activation of MAPK activity	TNF11_HUMAN|DRD4_HUMAN|TNFA_HUMAN|FGF2_HUMAN|IL1B_HUMAN|SODC_HUMAN|HGF_HUMAN|TGFB3_HUMAN|EFNA1_HUMAN
51917	3.2005e-06	2.0854e-05	4	15	219	30780	regulation of fibrinolysis	CBPB2_HUMAN|TRBM_HUMAN|PAI1_HUMAN|APOH_HUMAN
2719	3.2005e-06	2.0854e-05	4	15	219	30780	negative regulation of cytokine production involved in immune response	TGFB2_HUMAN|HMOX1_HUMAN|TGFB3_HUMAN|TGFB1_HUMAN
2701	3.2005e-06	2.0854e-05	4	15	219	30780	negative regulation of production of molecular mediator of immune response	TGFB2_HUMAN|HMOX1_HUMAN|TGFB3_HUMAN|TGFB1_HUMAN
31650	3.2005e-06	2.0854e-05	4	15	219	30780	regulation of heat generation	TNF11_HUMAN|TNFA_HUMAN|IL1B_HUMAN|PGH2_HUMAN
48568	3.3289e-06	2.1658e-05	17	633	219	30780	embryonic organ development	IL10_HUMAN|HIF1A_HUMAN|ADML_HUMAN|TGFB2_HUMAN|VEGFA_HUMAN|VCAM1_HUMAN|GRB2_HUMAN|K1C19_HUMAN|EFNA1_HUMAN|TGFB3_HUMAN|EGFR_HUMAN|TNFA_HUMAN|GCM1_HUMAN|ADA_HUMAN|SODC_HUMAN|IL8_HUMAN|EDN1_HUMAN
40013	3.4369e-06	2.2327e-05	10	214	219	30780	negative regulation of locomotion	ADIPO_HUMAN|APOE_HUMAN|ADA_HUMAN|HMOX1_HUMAN|FGF2_HUMAN|IBP3_HUMAN|TIMP1_HUMAN|TGFB1_HUMAN|PAI1_HUMAN|APOH_HUMAN
9065	3.5146e-06	2.2666e-05	5	33	219	30780	glutamine family amino acid catabolic process	NOS3_HUMAN|NOS2_HUMAN|DDAH2_HUMAN|NOS1_HUMAN|DDAH1_HUMAN
33860	3.5157e-06	2.2666e-05	3	5	219	30780	regulation of NAD(P)H oxidase activity	INS_HUMAN|AGTR1_HUMAN|ANGT_HUMAN
32430	3.5157e-06	2.2666e-05	3	5	219	30780	positive regulation of phospholipase A2 activity	AGTR1_HUMAN|ANGI_HUMAN|EGFR_HUMAN
14805	3.5157e-06	2.2666e-05	3	5	219	30780	smooth muscle adaptation	NOS3_HUMAN|HMOX1_HUMAN|IL1B_HUMAN
31282	3.5157e-06	2.2666e-05	3	5	219	30780	regulation of guanylate cyclase activity	NOS3_HUMAN|NOS2_HUMAN|NOS1_HUMAN
34762	3.5228e-06	2.2678e-05	9	168	219	30780	regulation of transmembrane transport	EPO_HUMAN|ACTN4_HUMAN|CRHBP_HUMAN|DRD4_HUMAN|INS_HUMAN|SCN5A_HUMAN|CRF_HUMAN|UCN1_HUMAN|NOS1_HUMAN
16192	3.6331e-06	2.3353e-05	29	1597	219	30780	vesicle-mediated transport	CRHBP_HUMAN|NTAL_HUMAN|VEGFA_HUMAN|GRB2_HUMAN|TGFB3_HUMAN|HGF_HUMAN|K1C18_HUMAN|USO1_HUMAN|LYAM3_HUMAN|CRP_HUMAN|SODC_HUMAN|IL8_HUMAN|PECA1_HUMAN|ADML_HUMAN|ACTN4_HUMAN|TGFB2_HUMAN|APOA_HUMAN|CLUS_HUMAN|TRFE_HUMAN|STAB2_HUMAN|APOE_HUMAN|VWF_HUMAN|PDLI7_HUMAN|MBL2_HUMAN|FA5_HUMAN|PROS_HUMAN|TIMP1_HUMAN|TGFB1_HUMAN|PAI1_HUMAN
35295	3.6635e-06	2.3512e-05	19	781	219	30780	tube development	HIF1A_HUMAN|ADML_HUMAN|CADH1_HUMAN|IL18_HUMAN|ESR1_HUMAN|VEGFA_HUMAN|CSF1_HUMAN|SDC1_HUMAN|FGF2_HUMAN|ANGT_HUMAN|CRF_HUMAN|DDR1_HUMAN|TGFB3_HUMAN|PLGF_HUMAN|NOS3_HUMAN|VGFR1_HUMAN|ADA_HUMAN|TGFB1_HUMAN|EDN1_HUMAN
19722	3.7979e-06	2.4302e-05	7	90	219	30780	calcium-mediated signaling	LYAM2_HUMAN|NTAL_HUMAN|TNFA_HUMAN|AGTR1_HUMAN|IL8_HUMAN|EGFR_HUMAN|EDN1_HUMAN
50777	3.7979e-06	2.4302e-05	7	90	219	30780	negative regulation of immune response	IL10_HUMAN|CR1_HUMAN|INS_HUMAN|2B14_HUMAN|TGFB2_HUMAN|TGFB1_HUMAN|IL2RA_HUMAN
22612	3.8896e-06	2.4852e-05	10	217	219	30780	gland morphogenesis	CADH1_HUMAN|TNFA_HUMAN|ESR1_HUMAN|IL6_HUMAN|TGFB2_HUMAN|CSF1_HUMAN|DDR1_HUMAN|TGFB3_HUMAN|TGFB1_HUMAN|EGFR_HUMAN
30879	4.2194e-06	2.6911e-05	10	219	219	30780	mammary gland development	TNF11_HUMAN|ERBB2_HUMAN|HIF1A_HUMAN|ESR1_HUMAN|VEGFA_HUMAN|CSF1_HUMAN|FGF2_HUMAN|DDR1_HUMAN|TGFB3_HUMAN|TGFB1_HUMAN
60177	4.2435e-06	2.6911e-05	4	16	219	30780	regulation of angiotensin metabolic process	RENI_HUMAN|NEP_HUMAN|ANGT_HUMAN|ACE_HUMAN
2002	4.2435e-06	2.6911e-05	4	16	219	30780	regulation of angiotensin levels in blood	RENI_HUMAN|NEP_HUMAN|ANGT_HUMAN|ACE_HUMAN
51023	4.2435e-06	2.6911e-05	4	16	219	30780	regulation of immunoglobulin secretion	TNFA_HUMAN|IL6_HUMAN|IL5_HUMAN|IL2_HUMAN
6809	4.2435e-06	2.6911e-05	4	16	219	30780	nitric oxide biosynthetic process	NOS3_HUMAN|NOS2_HUMAN|DDAH2_HUMAN|NOS1_HUMAN
9063	4.2704e-06	2.7042e-05	9	172	219	30780	cellular amino acid catabolic process	THTR_HUMAN|ALAT1_HUMAN|NOS3_HUMAN|NOS2_HUMAN|SPYA_HUMAN|DDAH2_HUMAN|DIC_HUMAN|NOS1_HUMAN|DDAH1_HUMAN
42509	4.4016e-06	2.7831e-05	6	60	219	30780	regulation of tyrosine phosphorylation of STAT protein	EPO_HUMAN|IL4_HUMAN|IL6_HUMAN|IL2_HUMAN|IFNG_HUMAN|TNR1A_HUMAN
50920	4.46e-06	2.8159e-05	8	130	219	30780	regulation of chemotaxis	IL6_HUMAN|VEGFA_HUMAN|IL8_HUMAN|EM55_HUMAN|IL16_HUMAN|TGFB1_HUMAN|PAI1_HUMAN|EDN1_HUMAN
43270	4.4772e-06	2.8226e-05	9	173	219	30780	positive regulation of ion transport	TNF11_HUMAN|DRD4_HUMAN|SCN5A_HUMAN|MIF_HUMAN|CRF_HUMAN|IL1B_HUMAN|UCN1_HUMAN|NOS1_HUMAN|TRH_HUMAN
10563	4.6471e-06	2.921e-05	13	387	219	30780	negative regulation of phosphorus metabolic process	JUN_HUMAN|DRD4_HUMAN|BKRB2_HUMAN|ADIPO_HUMAN|APOE_HUMAN|IL6_HUMAN|CDD_HUMAN|IL2_HUMAN|INHA_HUMAN|IL1B_HUMAN|IBP3_HUMAN|TGFB1_HUMAN|EDN1_HUMAN
45936	4.6471e-06	2.921e-05	13	387	219	30780	negative regulation of phosphate metabolic process	JUN_HUMAN|DRD4_HUMAN|BKRB2_HUMAN|ADIPO_HUMAN|APOE_HUMAN|IL6_HUMAN|CDD_HUMAN|IL2_HUMAN|INHA_HUMAN|IL1B_HUMAN|IBP3_HUMAN|TGFB1_HUMAN|EDN1_HUMAN
55123	4.6926e-06	2.9453e-05	9	174	219	30780	digestive system development	HIF1A_HUMAN|IL18_HUMAN|TNFA_HUMAN|TGFB2_HUMAN|ADA_HUMAN|IL8_HUMAN|TGFB3_HUMAN|TGFB1_HUMAN|EGFR_HUMAN
2000021	4.7595e-06	2.9829e-05	10	222	219	30780	regulation of ion homeostasis	EPO_HUMAN|ANFB_HUMAN|SCN5A_HUMAN|IFNG_HUMAN|FGF2_HUMAN|AGTR1_HUMAN|ANGT_HUMAN|NOS1_HUMAN|TGFB1_HUMAN|EDN1_HUMAN
30099	4.8004e-06	3.0041e-05	11	274	219	30780	myeloid cell differentiation	TNF11_HUMAN|EPO_HUMAN|JUN_HUMAN|TNFA_HUMAN|VEGFA_HUMAN|CSF1_HUMAN|INHA_HUMAN|G6PD_HUMAN|MMP9_HUMAN|TIMP1_HUMAN|TGFB1_HUMAN
97285	5.0797e-06	3.1742e-05	7	94	219	30780	cell-type specific apoptotic process	TNFA_HUMAN|IL6_HUMAN|TGFB2_HUMAN|P53_HUMAN|IFNG_HUMAN|IL2RA_HUMAN|TNFL6_HUMAN
60	5.4866e-06	3.4235e-05	5	36	219	30780	protein import into nucleus, translocation	TNFA_HUMAN|IKBA_HUMAN|P53_HUMAN|IFNG_HUMAN|TGFB1_HUMAN
51000	5.5182e-06	3.4332e-05	4	17	219	30780	positive regulation of nitric-oxide synthase activity	HIF1A_HUMAN|ESR1_HUMAN|APOE_HUMAN|INS_HUMAN
2902	5.5182e-06	3.4332e-05	4	17	219	30780	regulation of B cell apoptotic process	IL10_HUMAN|ADA_HUMAN|IL2_HUMAN|MIF_HUMAN
34284	5.6456e-06	3.5073e-05	9	178	219	30780	response to monosaccharide stimulus	RHOA_HUMAN|ADIPO_HUMAN|ICAM1_HUMAN|CRP_HUMAN|THIO_HUMAN|VCAM1_HUMAN|PGH2_HUMAN|TGFB1_HUMAN|TRH_HUMAN
42176	5.6996e-06	3.5358e-05	11	279	219	30780	regulation of protein catabolic process	IL10_HUMAN|TNFA_HUMAN|NOS2_HUMAN|APOE_HUMAN|INS_HUMAN|CLUS_HUMAN|IFNG_HUMAN|IL1B_HUMAN|TIMP1_HUMAN|CYTC_HUMAN|EGFR_HUMAN
10517	5.8444e-06	3.6203e-05	7	96	219	30780	regulation of phospholipase activity	LYAM2_HUMAN|VGFR1_HUMAN|FGF2_HUMAN|AGTR1_HUMAN|ANGT_HUMAN|ANGI_HUMAN|EGFR_HUMAN
9314	6.1276e-06	3.7903e-05	15	525	219	30780	response to radiation	HIF1A_HUMAN|IL18_HUMAN|JUN_HUMAN|ICAM1_HUMAN|P53_HUMAN|SDC1_HUMAN|NEP_HUMAN|THIO_HUMAN|VCAM1_HUMAN|GRB2_HUMAN|LIPL_HUMAN|EGFR_HUMAN|APOE_HUMAN|PGH2_HUMAN|TGFB1_HUMAN
50921	6.2612e-06	3.8673e-05	7	97	219	30780	positive regulation of chemotaxis	IL6_HUMAN|VEGFA_HUMAN|IL8_HUMAN|IL16_HUMAN|TGFB1_HUMAN|PAI1_HUMAN|EDN1_HUMAN
1938	6.4375e-06	3.9647e-05	6	64	219	30780	positive regulation of endothelial cell proliferation	HIF1A_HUMAN|JUN_HUMAN|VEGFA_HUMAN|FGF2_HUMAN|ANGI_HUMAN|PLGF_HUMAN
10863	6.4375e-06	3.9647e-05	6	64	219	30780	positive regulation of phospholipase C activity	LYAM2_HUMAN|VGFR1_HUMAN|FGF2_HUMAN|ANGT_HUMAN|ANGI_HUMAN|EGFR_HUMAN
97190	6.609e-06	4.0644e-05	12	340	219	30780	apoptotic signaling pathway	JUN_HUMAN|TNFA_HUMAN|TGFB2_HUMAN|P53_HUMAN|CLUS_HUMAN|IFNG_HUMAN|HMOX1_HUMAN|CRF_HUMAN|TNR1A_HUMAN|TR10A_HUMAN|TGFB1_HUMAN|TNFL6_HUMAN
51459	6.9944e-06	4.283e-05	3	6	219	30780	regulation of corticotropin secretion	CRHBP_HUMAN|CRF_HUMAN|UCN1_HUMAN
10523	6.9944e-06	4.283e-05	3	6	219	30780	negative regulation of calcium ion transport into cytosol	EPO_HUMAN|NOS1_HUMAN|TGFB1_HUMAN
42541	6.9944e-06	4.283e-05	3	6	219	30780	hemoglobin biosynthetic process	EPO_HUMAN|HIF1A_HUMAN|INHA_HUMAN
71383	7.0504e-06	4.2895e-05	6	65	219	30780	cellular response to steroid hormone stimulus	IL10_HUMAN|CRHBP_HUMAN|ESR1_HUMAN|CRF_HUMAN|TNR1A_HUMAN|TGFB1_HUMAN
1900274	7.0504e-06	4.2895e-05	6	65	219	30780	regulation of phospholipase C activity	LYAM2_HUMAN|VGFR1_HUMAN|FGF2_HUMAN|ANGT_HUMAN|ANGI_HUMAN|EGFR_HUMAN
1991	7.0553e-06	4.2895e-05	4	18	219	30780	regulation of systemic arterial blood pressure by circulatory renin-angiotensin	RENI_HUMAN|NEP_HUMAN|ANGT_HUMAN|ACE_HUMAN
45672	7.0553e-06	4.2895e-05	4	18	219	30780	positive regulation of osteoclast differentiation	TNF11_HUMAN|TNFA_HUMAN|CSF1_HUMAN|IFNG_HUMAN
30826	7.0553e-06	4.2895e-05	4	18	219	30780	regulation of cGMP biosynthetic process	NOS3_HUMAN|NOS2_HUMAN|APOE_HUMAN|NOS1_HUMAN
60669	7.2211e-06	4.384e-05	5	38	219	30780	embryonic placenta morphogenesis	IL10_HUMAN|ADML_HUMAN|GCM1_HUMAN|VCAM1_HUMAN|GRB2_HUMAN
32649	7.6627e-06	4.6455e-05	7	100	219	30780	regulation of interferon-gamma production	IL10_HUMAN|IL18_HUMAN|TNFA_HUMAN|2B14_HUMAN|IL2_HUMAN|INHA_HUMAN|IL1B_HUMAN
14823	7.7097e-06	4.6674e-05	6	66	219	30780	response to activity	IL10_HUMAN|HIF1A_HUMAN|ADIPO_HUMAN|TNFA_HUMAN|THIO_HUMAN|ANGT_HUMAN
48608	7.9809e-06	4.8247e-05	13	407	219	30780	reproductive structure development	ESR1_HUMAN|FST_HUMAN|FETA_HUMAN|VEGFA_HUMAN|ICAM1_HUMAN|SDC1_HUMAN|ANGT_HUMAN|ANGI_HUMAN|INHA_HUMAN|RENI_HUMAN|NOS3_HUMAN|SODC_HUMAN|GLHA_HUMAN
48609	8.1747e-06	4.9349e-05	22	1063	219	30780	multicellular organismal reproductive process	HIF1A_HUMAN|ESR1_HUMAN|TGFB2_HUMAN|FETA_HUMAN|FST_HUMAN|ICAM1_HUMAN|VEGFA_HUMAN|ANGT_HUMAN|ANGI_HUMAN|INHA_HUMAN|CGHB_HUMAN|BASI_HUMAN|SHBG_HUMAN|DDR1_HUMAN|TGFB3_HUMAN|NANO3_HUMAN|AQP7_HUMAN|NOS3_HUMAN|PGH2_HUMAN|SODC_HUMAN|TGFB1_HUMAN|EDN1_HUMAN
43124	8.2352e-06	4.9644e-05	5	39	219	30780	negative regulation of I-kappaB kinase/NF-kappaB cascade	RHOA_HUMAN|IL10_HUMAN|ADIPO_HUMAN|IKBA_HUMAN|ESR1_HUMAN
1900542	8.5632e-06	5.1548e-05	15	540	219	30780	regulation of purine nucleotide metabolic process	ADML_HUMAN|JUN_HUMAN|DRD4_HUMAN|TIMP2_HUMAN|CRF_HUMAN|TNNI3_HUMAN|NOS1_HUMAN|ERBB2_HUMAN|NOS3_HUMAN|NOS2_HUMAN|APOE_HUMAN|ADRB3_HUMAN|UCN1_HUMAN|SODC_HUMAN|EDN1_HUMAN
9056	8.7382e-06	5.2527e-05	38	2528	219	30780	catabolic process	CDD_HUMAN|DECR_HUMAN|FGF2_HUMAN|DIC_HUMAN|PSD12_HUMAN|LIPL_HUMAN|MMP2_HUMAN|ALAT1_HUMAN|THTR_HUMAN|HMOX2_HUMAN|ADA_HUMAN|HMOX1_HUMAN|SODC_HUMAN|ACE_HUMAN|MMP9_HUMAN|ADIPO_HUMAN|RNAS2_HUMAN|TTP_HUMAN|HBB_HUMAN|PERM_HUMAN|SDC1_HUMAN|PON1_HUMAN|G6PD_HUMAN|HBA_HUMAN|NOS1_HUMAN|DDAH1_HUMAN|BNI3L_HUMAN|STAB2_HUMAN|LIPC_HUMAN|NOS3_HUMAN|HYEP_HUMAN|NOS2_HUMAN|APOE_HUMAN|SPYA_HUMAN|DDAH2_HUMAN|LDHA_HUMAN|…
30949	8.8869e-06	5.3347e-05	4	19	219	30780	positive regulation of vascular endothelial growth factor receptor signaling pathway	HIF1A_HUMAN|VGFR1_HUMAN|VEGFA_HUMAN|IL1B_HUMAN
60191	9.0163e-06	5.3971e-05	8	143	219	30780	regulation of lipase activity	LYAM2_HUMAN|VGFR1_HUMAN|FGF2_HUMAN|AGTR1_HUMAN|ANGT_HUMAN|ANGI_HUMAN|EGFR_HUMAN|APOH_HUMAN
42035	9.0163e-06	5.3971e-05	8	143	219	30780	regulation of cytokine biosynthetic process	IL10_HUMAN|TNFA_HUMAN|IL4_HUMAN|IL6_HUMAN|IFNG_HUMAN|HMOX1_HUMAN|INHA_HUMAN|IL1B_HUMAN
61458	9.3263e-06	5.5749e-05	13	413	219	30780	reproductive system development	ESR1_HUMAN|FST_HUMAN|FETA_HUMAN|VEGFA_HUMAN|ICAM1_HUMAN|SDC1_HUMAN|ANGT_HUMAN|ANGI_HUMAN|INHA_HUMAN|RENI_HUMAN|NOS3_HUMAN|SODC_HUMAN|GLHA_HUMAN
1901654	9.4889e-06	5.6641e-05	8	144	219	30780	response to ketone	EPO_HUMAN|TGFB2_HUMAN|THIO_HUMAN|CRF_HUMAN|TGFB3_HUMAN|TGFB1_HUMAN|TRH_HUMAN|EDN1_HUMAN
6937	9.5619e-06	5.6997e-05	9	190	219	30780	regulation of muscle contraction	ADA_HUMAN|SCN5A_HUMAN|SODC_HUMAN|UCN1_HUMAN|PGH2_HUMAN|TNNI3_HUMAN|PDE5A_HUMAN|NOS1_HUMAN|EDN1_HUMAN
51969	9.6349e-06	5.7352e-05	12	353	219	30780	regulation of transmission of nerve impulse	TPA_HUMAN|DRD4_HUMAN|ADIPO_HUMAN|TNFA_HUMAN|APOE_HUMAN|IL6_HUMAN|IFNG_HUMAN|ANGT_HUMAN|UCN1_HUMAN|PGH2_HUMAN|NOS1_HUMAN|EDN1_HUMAN
6879	9.9277e-06	5.9013e-05	7	104	219	30780	cellular iron ion homeostasis	HIF1A_HUMAN|HMOX2_HUMAN|HMOX1_HUMAN|HPT_HUMAN|SODC_HUMAN|CERU_HUMAN|TRFE_HUMAN
31279	9.9931e-06	5.9319e-05	6	69	219	30780	regulation of cyclase activity	DRD4_HUMAN|NOS3_HUMAN|NOS2_HUMAN|TIMP2_HUMAN|ADRB3_HUMAN|NOS1_HUMAN
70228	1.0596e-05	6.2727e-05	5	41	219	30780	regulation of lymphocyte apoptotic process	IL10_HUMAN|ADA_HUMAN|P53_HUMAN|IL2_HUMAN|MIF_HUMAN
43254	1.0597e-05	6.2727e-05	11	298	219	30780	regulation of protein complex assembly	RHOA_HUMAN|TNFA_HUMAN|LYAM3_HUMAN|INS_HUMAN|IL5_HUMAN|VEGFA_HUMAN|P53_HUMAN|CLUS_HUMAN|GRB2_HUMAN|TGFB1_HUMAN|ELN_HUMAN
71391	1.1047e-05	6.5211e-05	4	20	219	30780	cellular response to estrogen stimulus	IL10_HUMAN|CRHBP_HUMAN|ESR1_HUMAN|TNR1A_HUMAN
32757	1.1047e-05	6.5211e-05	4	20	219	30780	positive regulation of interleukin-8 production	ADIPO_HUMAN|IL18_HUMAN|IL1B_HUMAN|PAI1_HUMAN
1892	1.1594e-05	6.8252e-05	8	148	219	30780	embryonic placenta development	IL10_HUMAN|ADML_HUMAN|HIF1A_HUMAN|GCM1_HUMAN|VCAM1_HUMAN|GRB2_HUMAN|K1C19_HUMAN|EGFR_HUMAN
31331	1.1594e-05	6.8252e-05	8	148	219	30780	positive regulation of cellular catabolic process	HIF1A_HUMAN|TNFA_HUMAN|APOE_HUMAN|INS_HUMAN|TTP_HUMAN|CLUS_HUMAN|IFNG_HUMAN|IL1B_HUMAN
2688	1.1799e-05	6.9361e-05	6	71	219	30780	regulation of leukocyte chemotaxis	IL6_HUMAN|VEGFA_HUMAN|IL8_HUMAN|EM55_HUMAN|PAI1_HUMAN|EDN1_HUMAN
71702	1.193e-05	6.988e-05	38	2563	219	30780	organic substance transport	DRD4_HUMAN|IKBA_HUMAN|P53_HUMAN|NXF1_HUMAN|FGF2_HUMAN|ANGT_HUMAN|DIC_HUMAN|AQP9_HUMAN|TGFB3_HUMAN|K1C18_HUMAN|USO1_HUMAN|THTR_HUMAN|TNFA_HUMAN|ADA_HUMAN|ACE_HUMAN|HSP74_HUMAN|ACTN4_HUMAN|CTR3_HUMAN|JUN_HUMAN|TGFB2_HUMAN|APOA_HUMAN|HBB_HUMAN|IFNG_HUMAN|CLUS_HUMAN|HBA_HUMAN|MPPA_HUMAN|TRFE_HUMAN|APOH_HUMAN|AQP7_HUMAN|LIPC_HUMAN|BKRB2_HUMAN|APOE_HUMAN|INS_HUMAN|IL6_HUMAN|SPYA_HUMAN|IL1RA_HUMAN|TGFB1…
42743	1.1958e-05	6.988e-05	5	42	219	30780	hydrogen peroxide metabolic process	PERM_HUMAN|HBB_HUMAN|HBA_HUMAN|NOX1_HUMAN|SODC_HUMAN
31281	1.1958e-05	6.988e-05	5	42	219	30780	positive regulation of cyclase activity	NOS3_HUMAN|NOS2_HUMAN|TIMP2_HUMAN|ADRB3_HUMAN|NOS1_HUMAN
30890	1.1958e-05	6.988e-05	5	42	219	30780	positive regulation of B cell proliferation	IL4_HUMAN|ADA_HUMAN|IL5_HUMAN|IL2_HUMAN|MIF_HUMAN
30817	1.1969e-05	6.988e-05	7	107	219	30780	regulation of cAMP biosynthetic process	ADML_HUMAN|DRD4_HUMAN|TIMP2_HUMAN|ADRB3_HUMAN|CRF_HUMAN|UCN1_HUMAN|EDN1_HUMAN
2246	1.2176e-05	7.0416e-05	3	7	219	30780	wound healing involved in inflammatory response	HIF1A_HUMAN|HMOX1_HUMAN|TGFB1_HUMAN
10873	1.2176e-05	7.0416e-05	3	7	219	30780	positive regulation of cholesterol esterification	APOE_HUMAN|AGTR1_HUMAN|ANGT_HUMAN
51024	1.2176e-05	7.0416e-05	3	7	219	30780	positive regulation of immunoglobulin secretion	IL6_HUMAN|IL5_HUMAN|IL2_HUMAN
71803	1.2176e-05	7.0416e-05	3	7	219	30780	positive regulation of podosome assembly	RHOA_HUMAN|TNFA_HUMAN|IL5_HUMAN
34372	1.2176e-05	7.0416e-05	3	7	219	30780	very-low-density lipoprotein particle remodeling	LIPC_HUMAN|APOE_HUMAN|LIPL_HUMAN
48304	1.2176e-05	7.0416e-05	3	7	219	30780	positive regulation of isotype switching to IgG isotypes	IL4_HUMAN|IL2_HUMAN|IFNG_HUMAN
45348	1.2176e-05	7.0416e-05	3	7	219	30780	positive regulation of MHC class II biosynthetic process	IL10_HUMAN|IL4_HUMAN|IFNG_HUMAN
32504	1.2403e-05	7.1634e-05	22	1092	219	30780	multicellular organism reproduction	HIF1A_HUMAN|ESR1_HUMAN|TGFB2_HUMAN|FETA_HUMAN|FST_HUMAN|ICAM1_HUMAN|VEGFA_HUMAN|ANGT_HUMAN|ANGI_HUMAN|INHA_HUMAN|CGHB_HUMAN|BASI_HUMAN|SHBG_HUMAN|DDR1_HUMAN|TGFB3_HUMAN|NANO3_HUMAN|AQP7_HUMAN|NOS3_HUMAN|PGH2_HUMAN|SODC_HUMAN|TGFB1_HUMAN|EDN1_HUMAN
30278	1.2547e-05	7.2365e-05	10	248	219	30780	regulation of ossification	HIF1A_HUMAN|TNFA_HUMAN|IL6_HUMAN|TGFB2_HUMAN|CSF1_HUMAN|FGF2_HUMAN|PDLI7_HUMAN|HGF_HUMAN|TGFB3_HUMAN|TGFB1_HUMAN
51339	1.2795e-05	7.3698e-05	6	72	219	30780	regulation of lyase activity	DRD4_HUMAN|NOS3_HUMAN|NOS2_HUMAN|TIMP2_HUMAN|ADRB3_HUMAN|NOS1_HUMAN
2001236	1.3513e-05	7.7729e-05	7	109	219	30780	regulation of extrinsic apoptotic signaling pathway	TNFA_HUMAN|NOS3_HUMAN|HMOX1_HUMAN|ANGT_HUMAN|IL1B_HUMAN|PAI1_HUMAN|TNFL6_HUMAN
43536	1.357e-05	7.7741e-05	4	21	219	30780	positive regulation of blood vessel endothelial cell migration	VEGFA_HUMAN|FGF2_HUMAN|PGH2_HUMAN|TGFB1_HUMAN
42104	1.357e-05	7.7741e-05	4	21	219	30780	positive regulation of activated T cell proliferation	IL18_HUMAN|IL4_HUMAN|IL2_HUMAN|IL2RA_HUMAN
32660	1.357e-05	7.7741e-05	4	21	219	30780	regulation of interleukin-17 production	IL18_HUMAN|IL2_HUMAN|IFNG_HUMAN|TGFB1_HUMAN
32890	1.3859e-05	7.929e-05	6	73	219	30780	regulation of organic acid transport	TNF11_HUMAN|TNFA_HUMAN|IL1RA_HUMAN|MIF_HUMAN|IL1B_HUMAN|TRH_HUMAN
9894	1.4704e-05	8.4013e-05	19	862	219	30780	regulation of catabolic process	IL10_HUMAN|HIF1A_HUMAN|JUN_HUMAN|TTP_HUMAN|P53_HUMAN|IFNG_HUMAN|CLUS_HUMAN|TNNI3_HUMAN|CYTC_HUMAN|EGFR_HUMAN|ERBB2_HUMAN|TNFA_HUMAN|NOS2_HUMAN|APOE_HUMAN|INS_HUMAN|IL1B_HUMAN|HPT_HUMAN|SODC_HUMAN|TIMP1_HUMAN
2028	1.4993e-05	8.532e-05	6	74	219	30780	regulation of sodium ion transport	ACTN4_HUMAN|DRD4_HUMAN|NOS3_HUMAN|SCN5A_HUMAN|NOS1_HUMAN|TGFB1_HUMAN
42177	1.4993e-05	8.532e-05	6	74	219	30780	negative regulation of protein catabolic process	IL10_HUMAN|NOS2_HUMAN|INS_HUMAN|TIMP1_HUMAN|CYTC_HUMAN|EGFR_HUMAN
2001242	1.4993e-05	8.532e-05	6	74	219	30780	regulation of intrinsic apoptotic signaling pathway	EPO_HUMAN|INS_HUMAN|P53_HUMAN|CLUS_HUMAN|MIF_HUMAN|SODC_HUMAN
51349	1.5091e-05	8.5763e-05	5	44	219	30780	positive regulation of lyase activity	NOS3_HUMAN|NOS2_HUMAN|TIMP2_HUMAN|ADRB3_HUMAN|NOS1_HUMAN
46649	1.5382e-05	8.73e-05	14	499	219	30780	lymphocyte activation	NTAL_HUMAN|IL10_HUMAN|IL18_HUMAN|IL4_HUMAN|DPP4_HUMAN|ICAM1_HUMAN|P53_HUMAN|IFNG_HUMAN|IL2_HUMAN|VCAM1_HUMAN|INS_HUMAN|IL6_HUMAN|ADA_HUMAN|TGFB1_HUMAN
50796	1.5599e-05	8.8413e-05	9	202	219	30780	regulation of insulin secretion	HIF1A_HUMAN|TNFA_HUMAN|NOS2_HUMAN|INS_HUMAN|2B14_HUMAN|IFNG_HUMAN|CRF_HUMAN|IL1B_HUMAN|TRH_HUMAN
51953	1.6493e-05	9.3359e-05	4	22	219	30780	negative regulation of amine transport	TNFA_HUMAN|IL1RA_HUMAN|CRF_HUMAN|TRH_HUMAN
31329	1.6808e-05	9.5016e-05	17	717	219	30780	regulation of cellular catabolic process	IL10_HUMAN|HIF1A_HUMAN|JUN_HUMAN|TTP_HUMAN|P53_HUMAN|IFNG_HUMAN|CLUS_HUMAN|TNNI3_HUMAN|CYTC_HUMAN|ERBB2_HUMAN|TNFA_HUMAN|APOE_HUMAN|INS_HUMAN|IL1B_HUMAN|HPT_HUMAN|SODC_HUMAN|TIMP1_HUMAN
32677	1.6879e-05	9.5293e-05	5	45	219	30780	regulation of interleukin-8 production	ADIPO_HUMAN|IL18_HUMAN|TNFA_HUMAN|IL1B_HUMAN|PAI1_HUMAN
45944	1.7305e-05	9.7565e-05	22	1116	219	30780	positive regulation of transcription from RNA polymerase II promoter	IL10_HUMAN|HIF1A_HUMAN|JUN_HUMAN|IKBA_HUMAN|IL4_HUMAN|ESR1_HUMAN|VEGFA_HUMAN|P53_HUMAN|IFNG_HUMAN|IL2_HUMAN|FGF2_HUMAN|HGF_HUMAN|TGFB3_HUMAN|NOS1_HUMAN|TNF11_HUMAN|TNFA_HUMAN|IL6_HUMAN|IL1B_HUMAN|GLHA_HUMAN|TNR1A_HUMAN|TGFB1_HUMAN|PAI1_HUMAN
50804	1.7742e-05	9.9901e-05	11	315	219	30780	regulation of synaptic transmission	TPA_HUMAN|DRD4_HUMAN|ADIPO_HUMAN|TNFA_HUMAN|APOE_HUMAN|IFNG_HUMAN|ANGT_HUMAN|UCN1_HUMAN|PGH2_HUMAN|NOS1_HUMAN|EDN1_HUMAN
9887	1.7905e-05	0.00010068	23	1203	219	30780	organ morphogenesis	HIF1A_HUMAN|ADML_HUMAN|JUN_HUMAN|ESR1_HUMAN|TGFB2_HUMAN|FST_HUMAN|VEGFA_HUMAN|CSF1_HUMAN|SDC1_HUMAN|FGF2_HUMAN|BASI_HUMAN|TNNI3_HUMAN|TGFB3_HUMAN|EFNA1_HUMAN|MMP2_HUMAN|TNFL6_HUMAN|ELN_HUMAN|TNF11_HUMAN|TNFA_HUMAN|SCN5A_HUMAN|SODC_HUMAN|TGFB1_HUMAN|EDN1_HUMAN
48754	1.8242e-05	0.00010244	10	259	219	30780	branching morphogenesis of an epithelial tube	VGFR1_HUMAN|ESR1_HUMAN|VEGFA_HUMAN|CSF1_HUMAN|FGF2_HUMAN|ANGT_HUMAN|DDR1_HUMAN|PLGF_HUMAN|TGFB1_HUMAN|EDN1_HUMAN
9749	1.8639e-05	0.0001044	8	158	219	30780	response to glucose stimulus	RHOA_HUMAN|ADIPO_HUMAN|ICAM1_HUMAN|CRP_HUMAN|THIO_HUMAN|VCAM1_HUMAN|TGFB1_HUMAN|TRH_HUMAN
34765	1.8639e-05	0.0001044	8	158	219	30780	regulation of ion transmembrane transport	EPO_HUMAN|ACTN4_HUMAN|CRHBP_HUMAN|DRD4_HUMAN|SCN5A_HUMAN|CRF_HUMAN|UCN1_HUMAN|NOS1_HUMAN
43502	1.8829e-05	0.00010532	5	46	219	30780	regulation of muscle adaptation	NOS3_HUMAN|SCN5A_HUMAN|ANGT_HUMAN|PDE5A_HUMAN|EDN1_HUMAN
2573	1.9168e-05	0.00010708	7	115	219	30780	myeloid leukocyte differentiation	TNF11_HUMAN|JUN_HUMAN|TNFA_HUMAN|VEGFA_HUMAN|CSF1_HUMAN|MMP9_HUMAN|TGFB1_HUMAN
71801	1.9379e-05	0.00010798	3	8	219	30780	regulation of podosome assembly	RHOA_HUMAN|TNFA_HUMAN|IL5_HUMAN
42756	1.9379e-05	0.00010798	3	8	219	30780	drinking behavior	RENI_HUMAN|ANGT_HUMAN|UCN1_HUMAN
71417	1.9569e-05	0.00010889	14	510	219	30780	cellular response to organonitrogen compound	CRHBP_HUMAN|CADH1_HUMAN|ADIPO_HUMAN|IL18_HUMAN|TNFA_HUMAN|INS_HUMAN|ICAM1_HUMAN|FGF2_HUMAN|CRF_HUMAN|PGH2_HUMAN|GRB2_HUMAN|AQP9_HUMAN|MMP2_HUMAN|IBP1_HUMAN
10888	1.9854e-05	0.00010968	4	23	219	30780	negative regulation of lipid storage	TNFA_HUMAN|IKBA_HUMAN|IL6_HUMAN|CRP_HUMAN
10875	1.9854e-05	0.00010968	4	23	219	30780	positive regulation of cholesterol efflux	ADIPO_HUMAN|IKBA_HUMAN|APOE_HUMAN|PON1_HUMAN
32967	1.9854e-05	0.00010968	4	23	219	30780	positive regulation of collagen biosynthetic process	IL18_HUMAN|UCN1_HUMAN|TGFB3_HUMAN|TGFB1_HUMAN
10714	1.9854e-05	0.00010968	4	23	219	30780	positive regulation of collagen metabolic process	IL18_HUMAN|UCN1_HUMAN|TGFB3_HUMAN|TGFB1_HUMAN
45830	1.9854e-05	0.00010968	4	23	219	30780	positive regulation of isotype switching	IL4_HUMAN|IL2_HUMAN|IFNG_HUMAN|TGFB1_HUMAN
60429	1.9865e-05	0.00010968	23	1211	219	30780	epithelium development	IL10_HUMAN|HIF1A_HUMAN|ADML_HUMAN|JUN_HUMAN|ESR1_HUMAN|VEGFA_HUMAN|CSF1_HUMAN|SDC1_HUMAN|FGF2_HUMAN|ANGT_HUMAN|GRB2_HUMAN|DDR1_HUMAN|PLGF_HUMAN|EGFR_HUMAN|TNF11_HUMAN|VGFR1_HUMAN|GCM1_HUMAN|IL6_HUMAN|SODC_HUMAN|TGFB1_HUMAN|HBEGF_HUMAN|PECA1_HUMAN|EDN1_HUMAN
42311	2.0949e-05	0.00011552	5	47	219	30780	vasodilation	BKRB2_HUMAN|APOE_HUMAN|ADRB3_HUMAN|ANGT_HUMAN|SODC_HUMAN
8202	2.1111e-05	0.00011626	11	321	219	30780	steroid metabolic process	LEPR_HUMAN|ADML_HUMAN|LIPC_HUMAN|IL4_HUMAN|ESR1_HUMAN|APOE_HUMAN|FETA_HUMAN|FGF2_HUMAN|PON1_HUMAN|CRF_HUMAN|G6PD_HUMAN
30814	2.1438e-05	0.00011791	7	117	219	30780	regulation of cAMP metabolic process	ADML_HUMAN|DRD4_HUMAN|TIMP2_HUMAN|ADRB3_HUMAN|CRF_HUMAN|UCN1_HUMAN|EDN1_HUMAN
165	2.1489e-05	0.00011804	10	264	219	30780	MAPK cascade	TNF11_HUMAN|JUN_HUMAN|IL18_HUMAN|TNFA_HUMAN|INS_HUMAN|FGF2_HUMAN|ANGT_HUMAN|IL1B_HUMAN|TGFB1_HUMAN|EGFR_HUMAN
51952	2.1842e-05	0.00011951	6	79	219	30780	regulation of amine transport	DRD4_HUMAN|TNFA_HUMAN|IL1RA_HUMAN|ANGT_HUMAN|CRF_HUMAN|TRH_HUMAN
50810	2.1842e-05	0.00011951	6	79	219	30780	regulation of steroid biosynthetic process	TNFA_HUMAN|APOE_HUMAN|IFNG_HUMAN|IL1B_HUMAN|SODC_HUMAN|S14L2_HUMAN
34103	2.1842e-05	0.00011951	6	79	219	30780	regulation of tissue remodeling	TNF11_HUMAN|IL18_HUMAN|P53_HUMAN|IL2_HUMAN|ANGT_HUMAN|CYTC_HUMAN
43524	2.3331e-05	0.0001275	8	163	219	30780	negative regulation of neuron apoptotic process	RHOA_HUMAN|HIF1A_HUMAN|JUN_HUMAN|APOE_HUMAN|HMOX1_HUMAN|ANGT_HUMAN|SODC_HUMAN|TGFB3_HUMAN
40007	2.36e-05	0.0001288	15	589	219	30780	growth	ADML_HUMAN|ESR1_HUMAN|TGFB2_HUMAN|VEGFA_HUMAN|P53_HUMAN|CSF1_HUMAN|ANGT_HUMAN|SHBG_HUMAN|TGFB3_HUMAN|IBP1_HUMAN|IL6_HUMAN|GLHA_HUMAN|PGH2_HUMAN|TGFB1_HUMAN|EDN1_HUMAN
30823	2.3693e-05	0.00012914	4	24	219	30780	regulation of cGMP metabolic process	NOS3_HUMAN|NOS2_HUMAN|APOE_HUMAN|NOS1_HUMAN
32675	2.3926e-05	0.00013025	7	119	219	30780	regulation of interleukin-6 production	IL10_HUMAN|TNFA_HUMAN|IL6_HUMAN|IFNG_HUMAN|IL1B_HUMAN|UCN1_HUMAN|TNR1A_HUMAN
6913	2.4328e-05	0.00013227	11	326	219	30780	nucleocytoplasmic transport	JUN_HUMAN|TNFA_HUMAN|IKBA_HUMAN|TGFB2_HUMAN|P53_HUMAN|IFNG_HUMAN|NXF1_HUMAN|FGF2_HUMAN|ANGT_HUMAN|TGFB3_HUMAN|TGFB1_HUMAN
48468	2.5059e-05	0.00013607	33	2152	219	30780	cell development	HIF1A_HUMAN|CADH1_HUMAN|VEGFA_HUMAN|FGF2_HUMAN|ANGT_HUMAN|GRB2_HUMAN|SHBG_HUMAN|HGF_HUMAN|SERA_HUMAN|NANO3_HUMAN|EGFR_HUMAN|EPO_HUMAN|RENI_HUMAN|ERBB2_HUMAN|UCN1_HUMAN|SODC_HUMAN|ADML_HUMAN|JUN_HUMAN|ESR1_HUMAN|TGFB2_HUMAN|SDC1_HUMAN|G6PD_HUMAN|ANGI_HUMAN|K1C19_HUMAN|EFNA1_HUMAN|TNFL6_HUMAN|RHOA_HUMAN|APOE_HUMAN|IL6_HUMAN|NDRG1_HUMAN|TIMP1_HUMAN|TGFB1_HUMAN|EDN1_HUMAN
55114	2.6009e-05	0.00014105	16	667	219	30780	oxidation-reduction process	LEPR_HUMAN|COX2_HUMAN|ADIPO_HUMAN|DECR_HUMAN|PERM_HUMAN|THIO_HUMAN|DIC_HUMAN|G6PD_HUMAN|NOX1_HUMAN|COX5A_HUMAN|THTR_HUMAN|HMOX2_HUMAN|INS_HUMAN|ADRB3_HUMAN|HMOX1_HUMAN|UCN1_HUMAN
42476	2.6595e-05	0.00014404	8	166	219	30780	odontogenesis	ADML_HUMAN|TGFB2_HUMAN|FST_HUMAN|SCN5A_HUMAN|CSF1_HUMAN|SDC1_HUMAN|BASI_HUMAN|TGFB3_HUMAN
14066	2.7032e-05	0.00014622	6	82	219	30780	regulation of phosphatidylinositol 3-kinase cascade	VGFR1_HUMAN|LYAM3_HUMAN|INS_HUMAN|TGFB2_HUMAN|ANGT_HUMAN|HGF_HUMAN
51169	2.7198e-05	0.00014694	11	330	219	30780	nuclear transport	JUN_HUMAN|TNFA_HUMAN|IKBA_HUMAN|TGFB2_HUMAN|P53_HUMAN|IFNG_HUMAN|NXF1_HUMAN|FGF2_HUMAN|ANGT_HUMAN|TGFB3_HUMAN|TGFB1_HUMAN
45785	2.7463e-05	0.00014818	9	217	219	30780	positive regulation of cell adhesion	RHOA_HUMAN|TNF11_HUMAN|ERBB2_HUMAN|TNFA_HUMAN|TGFB2_HUMAN|VEGFA_HUMAN|CSF1_HUMAN|IFNG_HUMAN|IL1B_HUMAN
50918	2.8048e-05	0.00015029	4	25	219	30780	positive chemotaxis	VEGFA_HUMAN|FGF2_HUMAN|MIF_HUMAN|HGF_HUMAN
50829	2.8048e-05	0.00015029	4	25	219	30780	defense response to Gram-negative bacterium	NOS2_HUMAN|LYAM3_HUMAN|IL6_HUMAN|PAI1_HUMAN
45911	2.8048e-05	0.00015029	4	25	219	30780	positive regulation of DNA recombination	IL4_HUMAN|IL2_HUMAN|IFNG_HUMAN|TGFB1_HUMAN
32376	2.8048e-05	0.00015029	4	25	219	30780	positive regulation of cholesterol transport	ADIPO_HUMAN|IKBA_HUMAN|APOE_HUMAN|PON1_HUMAN
32373	2.8048e-05	0.00015029	4	25	219	30780	positive regulation of sterol transport	ADIPO_HUMAN|IKBA_HUMAN|APOE_HUMAN|PON1_HUMAN
61180	2.8099e-05	0.00015029	7	122	219	30780	mammary gland epithelium development	TNF11_HUMAN|HIF1A_HUMAN|ESR1_HUMAN|CSF1_HUMAN|FGF2_HUMAN|DDR1_HUMAN|TGFB1_HUMAN
71248	2.8099e-05	0.00015029	7	122	219	30780	cellular response to metal ion	CRHBP_HUMAN|JUN_HUMAN|CADH1_HUMAN|IL4_HUMAN|SCN5A_HUMAN|CRP_HUMAN|HMOX1_HUMAN
61377	2.8439e-05	0.00015172	5	50	219	30780	mammary gland lobule development	TNF11_HUMAN|HIF1A_HUMAN|ESR1_HUMAN|VEGFA_HUMAN|DDR1_HUMAN
60749	2.8439e-05	0.00015172	5	50	219	30780	mammary gland alveolus development	TNF11_HUMAN|HIF1A_HUMAN|ESR1_HUMAN|VEGFA_HUMAN|DDR1_HUMAN
70231	2.8916e-05	0.0001523	3	9	219	30780	T cell apoptotic process	TGFB2_HUMAN|IL2RA_HUMAN|TNFL6_HUMAN
51956	2.8916e-05	0.0001523	3	9	219	30780	negative regulation of amino acid transport	TNFA_HUMAN|IL1RA_HUMAN|TRH_HUMAN
10872	2.8916e-05	0.0001523	3	9	219	30780	regulation of cholesterol esterification	APOE_HUMAN|AGTR1_HUMAN|ANGT_HUMAN
2903	2.8916e-05	0.0001523	3	9	219	30780	negative regulation of B cell apoptotic process	ADA_HUMAN|IL2_HUMAN|MIF_HUMAN
42092	2.8916e-05	0.0001523	3	9	219	30780	type 2 immune response	IL10_HUMAN|IL18_HUMAN|IL4_HUMAN
45589	2.8916e-05	0.0001523	3	9	219	30780	regulation of regulatory T cell differentiation	HLAG_HUMAN|CTLA4_HUMAN|IL2_HUMAN
32277	2.8916e-05	0.0001523	3	9	219	30780	negative regulation of gonadotropin secretion	FST_HUMAN|CRF_HUMAN|INHA_HUMAN
6925	2.8916e-05	0.0001523	3	9	219	30780	inflammatory cell apoptotic process	IL6_HUMAN|IFNG_HUMAN|TNFL6_HUMAN
44070	2.8967e-05	0.0001523	6	83	219	30780	regulation of anion transport	TNF11_HUMAN|TNFA_HUMAN|IL1RA_HUMAN|MIF_HUMAN|IL1B_HUMAN|TRH_HUMAN
6970	2.8967e-05	0.0001523	6	83	219	30780	response to osmotic stress	EPO_HUMAN|BKRB2_HUMAN|TNFA_HUMAN|P53_HUMAN|ANGT_HUMAN|AQP9_HUMAN
30804	2.8967e-05	0.0001523	6	83	219	30780	positive regulation of cyclic nucleotide biosynthetic process	ADML_HUMAN|APOE_HUMAN|TIMP2_HUMAN|ADRB3_HUMAN|CRF_HUMAN|UCN1_HUMAN
51224	2.8976e-05	0.0001523	8	168	219	30780	negative regulation of protein transport	IL10_HUMAN|DRD4_HUMAN|ADIPO_HUMAN|TNFA_HUMAN|IKBA_HUMAN|INS_HUMAN|IL6_HUMAN|THIO_HUMAN
7178	2.9496e-05	0.00015484	10	274	219	30780	transmembrane receptor protein serine/threonine kinase signaling pathway	RHOA_HUMAN|JUN_HUMAN|TGFB2_HUMAN|FETA_HUMAN|FST_HUMAN|P53_HUMAN|GDF15_HUMAN|TGFB3_HUMAN|TGFB1_HUMAN|PAI1_HUMAN
7589	2.9617e-05	0.00015529	7	123	219	30780	body fluid secretion	HIF1A_HUMAN|ANFB_HUMAN|VEGFA_HUMAN|UCN1_HUMAN|DDR1_HUMAN|EDN1_HUMAN|ANXA2_HUMAN
9743	3.0582e-05	0.00016015	9	220	219	30780	response to carbohydrate stimulus	RHOA_HUMAN|ADIPO_HUMAN|ICAM1_HUMAN|CRP_HUMAN|THIO_HUMAN|VCAM1_HUMAN|PGH2_HUMAN|TGFB1_HUMAN|TRH_HUMAN
90277	3.1011e-05	0.0001622	6	84	219	30780	positive regulation of peptide hormone secretion	HIF1A_HUMAN|INS_HUMAN|2B14_HUMAN|CRF_HUMAN|UCN1_HUMAN|TRH_HUMAN
51592	3.1201e-05	0.000163	7	124	219	30780	response to calcium ion	CRHBP_HUMAN|ANFB_HUMAN|JUN_HUMAN|IL6_HUMAN|SCN5A_HUMAN|CRP_HUMAN|SDC1_HUMAN
71347	3.1348e-05	0.00016356	5	51	219	30780	cellular response to interleukin-1	HIF1A_HUMAN|APOE_HUMAN|ICAM1_HUMAN|IL8_HUMAN|EDN1_HUMAN
9889	3.1709e-05	0.00016524	66	5778	219	30780	regulation of biosynthetic process	HIF1A_HUMAN|DRD4_HUMAN|CADH1_HUMAN|TIMP2_HUMAN|VEGFA_HUMAN|NELFD_HUMAN|P53_HUMAN|THIO_HUMAN|NOX1_HUMAN|IL16_HUMAN|ERBB2_HUMAN|ADRB3_HUMAN|SRY_HUMAN|GLHA_HUMAN|ADML_HUMAN|JUN_HUMAN|ADIPO_HUMAN|TTP_HUMAN|TGFB2_HUMAN|IFNG_HUMAN|HBB_HUMAN|ANGI_HUMAN|CRF_HUMAN|EFNA1_HUMAN|NOS1_HUMAN|DDAH1_HUMAN|TNFL6_HUMAN|RHOA_HUMAN|TNF11_HUMAN|NOS3_HUMAN|IL6_HUMAN|PGH2_HUMAN|S14L2_HUMAN|PAI1_HUMAN|IL10_HUMAN|IKBA_HU…
90068	3.2824e-05	0.00017084	9	222	219	30780	positive regulation of cell cycle process	RHOA_HUMAN|TNFA_HUMAN|INS_HUMAN|P53_HUMAN|PSD12_HUMAN|IL1B_HUMAN|TGFB1_HUMAN|EGFR_HUMAN|EDN1_HUMAN
31952	3.2964e-05	0.00017136	4	26	219	30780	regulation of protein autophosphorylation	JUN_HUMAN|ADIPO_HUMAN|INS_HUMAN|VEGFA_HUMAN
1900373	3.317e-05	0.00017181	6	85	219	30780	positive regulation of purine nucleotide biosynthetic process	ADML_HUMAN|APOE_HUMAN|TIMP2_HUMAN|ADRB3_HUMAN|CRF_HUMAN|UCN1_HUMAN
2793	3.317e-05	0.00017181	6	85	219	30780	positive regulation of peptide secretion	HIF1A_HUMAN|INS_HUMAN|2B14_HUMAN|CRF_HUMAN|UCN1_HUMAN|TRH_HUMAN
30810	3.317e-05	0.00017181	6	85	219	30780	positive regulation of nucleotide biosynthetic process	ADML_HUMAN|APOE_HUMAN|TIMP2_HUMAN|ADRB3_HUMAN|CRF_HUMAN|UCN1_HUMAN
14910	3.4484e-05	0.00017818	5	52	219	30780	regulation of smooth muscle cell migration	ADIPO_HUMAN|UROK_HUMAN|ACE_HUMAN|IBP3_HUMAN|PAI1_HUMAN
6801	3.4484e-05	0.00017818	5	52	219	30780	superoxide metabolic process	NOS2_HUMAN|PERM_HUMAN|NOX1_HUMAN|SODC_HUMAN|EDN1_HUMAN
51259	3.6508e-05	0.00018841	14	540	219	30780	protein oligomerization	ADIPO_HUMAN|CADH1_HUMAN|2B14_HUMAN|CDD_HUMAN|DECR_HUMAN|P53_HUMAN|HBB_HUMAN|HBA_HUMAN|GRB2_HUMAN|TNF11_HUMAN|VWF_HUMAN|HMOX1_HUMAN|MIF_HUMAN|TNR1A_HUMAN
51726	3.7287e-05	0.0001922	21	1089	219	30780	regulation of cell cycle	JUN_HUMAN|TIMP2_HUMAN|TGFB2_HUMAN|P53_HUMAN|IFNG_HUMAN|FGF2_HUMAN|PSD12_HUMAN|INHA_HUMAN|NANO3_HUMAN|EGFR_HUMAN|RHOA_HUMAN|TNFA_HUMAN|INS_HUMAN|MIF_HUMAN|IL1B_HUMAN|PGH2_HUMAN|IL8_HUMAN|NDRG1_HUMAN|TGFB1_HUMAN|SON_HUMAN|EDN1_HUMAN
72001	3.8109e-05	0.0001962	12	406	219	30780	renal system development	RENI_HUMAN|ADIPO_HUMAN|VEGFA_HUMAN|SDC1_HUMAN|FGF2_HUMAN|AGTR1_HUMAN|NEP_HUMAN|ANGT_HUMAN|ACE_HUMAN|PLGF_HUMAN|TGFB1_HUMAN|PECA1_HUMAN
71241	3.8253e-05	0.0001967	7	128	219	30780	cellular response to inorganic substance	CRHBP_HUMAN|JUN_HUMAN|CADH1_HUMAN|IL4_HUMAN|SCN5A_HUMAN|CRP_HUMAN|HMOX1_HUMAN
35813	3.8481e-05	0.00019716	4	27	219	30780	regulation of renal sodium excretion	ANFB_HUMAN|AGTR1_HUMAN|ANGT_HUMAN|EDN1_HUMAN
1900407	3.8481e-05	0.00019716	4	27	219	30780	regulation of cellular response to oxidative stress	INS_HUMAN|HPT_HUMAN|SODC_HUMAN|HGF_HUMAN
30728	3.8481e-05	0.00019716	4	27	219	30780	ovulation	NOS3_HUMAN|FETA_HUMAN|ANGT_HUMAN|PGH2_HUMAN
1655	3.9231e-05	0.00020076	13	474	219	30780	urogenital system development	RENI_HUMAN|ADIPO_HUMAN|ESR1_HUMAN|VEGFA_HUMAN|SDC1_HUMAN|FGF2_HUMAN|AGTR1_HUMAN|NEP_HUMAN|ANGT_HUMAN|ACE_HUMAN|PLGF_HUMAN|TGFB1_HUMAN|PECA1_HUMAN
32787	3.9378e-05	0.00020127	15	616	219	30780	monocarboxylic acid metabolic process	HIF1A_HUMAN|ADIPO_HUMAN|DECR_HUMAN|PDIA1_HUMAN|CRF_HUMAN|BASI_HUMAN|LIPL_HUMAN|SERA_HUMAN|LIPC_HUMAN|SPYA_HUMAN|MIF_HUMAN|LDHA_HUMAN|PGH2_HUMAN|TNR1A_HUMAN|EDN1_HUMAN
48678	4.038e-05	0.00020591	6	88	219	30780	response to axon injury	EPO_HUMAN|JUN_HUMAN|APOE_HUMAN|FGF2_HUMAN|THIO_HUMAN|SODC_HUMAN
30801	4.038e-05	0.00020591	6	88	219	30780	positive regulation of cyclic nucleotide metabolic process	ADML_HUMAN|APOE_HUMAN|TIMP2_HUMAN|ADRB3_HUMAN|CRF_HUMAN|UCN1_HUMAN
43117	4.1091e-05	0.00020755	3	10	219	30780	positive regulation of vascular permeability	IL18_HUMAN|VEGFA_HUMAN|UCN1_HUMAN
71392	4.1091e-05	0.00020755	3	10	219	30780	cellular response to estradiol stimulus	IL10_HUMAN|CRHBP_HUMAN|TNR1A_HUMAN
1902042	4.1091e-05	0.00020755	3	10	219	30780	negative regulation of extrinsic apoptotic signaling pathway via death domain receptors	NOS3_HUMAN|HMOX1_HUMAN|PAI1_HUMAN
42482	4.1091e-05	0.00020755	3	10	219	30780	positive regulation of odontogenesis	CSF1_HUMAN|TGFB1_HUMAN|EDN1_HUMAN
34370	4.1091e-05	0.00020755	3	10	219	30780	triglyceride-rich lipoprotein particle remodeling	LIPC_HUMAN|APOE_HUMAN|LIPL_HUMAN
48302	4.1091e-05	0.00020755	3	10	219	30780	regulation of isotype switching to IgG isotypes	IL4_HUMAN|IL2_HUMAN|IFNG_HUMAN
45721	4.1091e-05	0.00020755	3	10	219	30780	negative regulation of gluconeogenesis	ADIPO_HUMAN|INS_HUMAN|IL6_HUMAN
32429	4.1091e-05	0.00020755	3	10	219	30780	regulation of phospholipase A2 activity	AGTR1_HUMAN|ANGI_HUMAN|EGFR_HUMAN
55074	4.1807e-05	0.00021091	11	346	219	30780	calcium ion homeostasis	TNF11_HUMAN|ADML_HUMAN|DRD4_HUMAN|BKRB2_HUMAN|APOE_HUMAN|IL2_HUMAN|FGF2_HUMAN|AGTR1_HUMAN|TNNI3_HUMAN|TGFB1_HUMAN|EDN1_HUMAN
1541	4.3045e-05	0.0002169	6	89	219	30780	ovarian follicle development	ESR1_HUMAN|ICAM1_HUMAN|VEGFA_HUMAN|INHA_HUMAN|ANGI_HUMAN|SODC_HUMAN
1901699	4.363e-05	0.00021959	14	549	219	30780	cellular response to nitrogen compound	CRHBP_HUMAN|CADH1_HUMAN|ADIPO_HUMAN|IL18_HUMAN|TNFA_HUMAN|INS_HUMAN|ICAM1_HUMAN|FGF2_HUMAN|CRF_HUMAN|PGH2_HUMAN|GRB2_HUMAN|AQP9_HUMAN|MMP2_HUMAN|IBP1_HUMAN
7179	4.3733e-05	0.00021985	8	178	219	30780	transforming growth factor beta receptor signaling pathway	RHOA_HUMAN|JUN_HUMAN|TGFB2_HUMAN|P53_HUMAN|GDF15_HUMAN|TGFB3_HUMAN|TGFB1_HUMAN|PAI1_HUMAN
1902305	4.4645e-05	0.00022391	4	28	219	30780	regulation of sodium ion transmembrane transport	ACTN4_HUMAN|DRD4_HUMAN|SCN5A_HUMAN|NOS1_HUMAN
90322	4.4645e-05	0.00022391	4	28	219	30780	regulation of superoxide metabolic process	IL18_HUMAN|ANGT_HUMAN|SODC_HUMAN|TGFB1_HUMAN
1900544	4.5848e-05	0.00022913	6	90	219	30780	positive regulation of purine nucleotide metabolic process	ADML_HUMAN|APOE_HUMAN|TIMP2_HUMAN|ADRB3_HUMAN|CRF_HUMAN|UCN1_HUMAN
45582	4.5848e-05	0.00022913	6	90	219	30780	positive regulation of T cell differentiation	IL4_HUMAN|IL6_HUMAN|HLAG_HUMAN|ADA_HUMAN|IL2_HUMAN|IL2RA_HUMAN
7569	4.5848e-05	0.00022913	6	90	219	30780	cell aging	ICAM1_HUMAN|P53_HUMAN|MIF_HUMAN|NEP_HUMAN|SODC_HUMAN|PAI1_HUMAN
32355	4.6563e-05	0.00023243	7	132	219	30780	response to estradiol stimulus	IL10_HUMAN|CRHBP_HUMAN|ESR1_HUMAN|UCN1_HUMAN|PGH2_HUMAN|TNR1A_HUMAN|TGFB1_HUMAN
32868	4.7577e-05	0.00023704	11	351	219	30780	response to insulin stimulus	IL10_HUMAN|ADML_HUMAN|ADIPO_HUMAN|APOE_HUMAN|INS_HUMAN|IL6_HUMAN|ANF_HUMAN|FGF2_HUMAN|RETN_HUMAN|GRB2_HUMAN|IBP1_HUMAN
10876	4.7596e-05	0.00023704	10	290	219	30780	lipid localization	DRD4_HUMAN|BKRB2_HUMAN|TNFA_HUMAN|LIPC_HUMAN|APOE_HUMAN|APOA_HUMAN|CLUS_HUMAN|IL1B_HUMAN|ACE_HUMAN|APOH_HUMAN
43112	4.8796e-05	0.00024244	6	91	219	30780	receptor metabolic process	IL10_HUMAN|ADML_HUMAN|TNFA_HUMAN|IL8_HUMAN|GRB2_HUMAN|TGFB1_HUMAN
45981	4.8796e-05	0.00024244	6	91	219	30780	positive regulation of nucleotide metabolic process	ADML_HUMAN|APOE_HUMAN|TIMP2_HUMAN|ADRB3_HUMAN|CRF_HUMAN|UCN1_HUMAN
70101	5.0394e-05	0.00024865	2	2	219	30780	positive regulation of chemokine-mediated signaling pathway	HIF1A_HUMAN|EDN1_HUMAN
60557	5.0394e-05	0.00024865	2	2	219	30780	positive regulation of vitamin D biosynthetic process	TNFA_HUMAN|IFNG_HUMAN
71314	5.0394e-05	0.00024865	2	2	219	30780	cellular response to cocaine	CRHBP_HUMAN|CRF_HUMAN
33864	5.0394e-05	0.00024865	2	2	219	30780	positive regulation of NAD(P)H oxidase activity	AGTR1_HUMAN|ANGT_HUMAN
46013	5.0394e-05	0.00024865	2	2	219	30780	regulation of T cell homeostatic proliferation	IL2_HUMAN|IL2RA_HUMAN
46136	5.0394e-05	0.00024865	2	2	219	30780	positive regulation of vitamin metabolic process	TNFA_HUMAN|IFNG_HUMAN
32409	5.1241e-05	0.00025195	7	134	219	30780	regulation of transporter activity	EPO_HUMAN|ACTN4_HUMAN|CRHBP_HUMAN|DRD4_HUMAN|INS_HUMAN|PON1_HUMAN|CRF_HUMAN
46916	5.1241e-05	0.00025195	7	134	219	30780	cellular transition metal ion homeostasis	HIF1A_HUMAN|HMOX2_HUMAN|HMOX1_HUMAN|HPT_HUMAN|SODC_HUMAN|CERU_HUMAN|TRFE_HUMAN
7292	5.1241e-05	0.00025195	7	134	219	30780	female gamete generation	NOS3_HUMAN|FETA_HUMAN|ANGT_HUMAN|ANGI_HUMAN|CGHB_HUMAN|PGH2_HUMAN|NANO3_HUMAN
8625	5.15e-05	0.00025236	4	29	219	30780	extrinsic apoptotic signaling pathway via death domain receptors	TNFA_HUMAN|TNR1A_HUMAN|TR10A_HUMAN|TNFL6_HUMAN
10874	5.15e-05	0.00025236	4	29	219	30780	regulation of cholesterol efflux	ADIPO_HUMAN|IKBA_HUMAN|APOE_HUMAN|PON1_HUMAN
45823	5.15e-05	0.00025236	4	29	219	30780	positive regulation of heart contraction	ADML_HUMAN|TGFB2_HUMAN|ADA_HUMAN|EDN1_HUMAN
50707	5.372e-05	0.00026263	7	135	219	30780	regulation of cytokine secretion	IL10_HUMAN|TNFA_HUMAN|INS_HUMAN|2B14_HUMAN|IL6_HUMAN|IFNG_HUMAN|MIF_HUMAN
6898	5.372e-05	0.00026263	7	135	219	30780	receptor-mediated endocytosis	ADML_HUMAN|APOE_HUMAN|APOA_HUMAN|PDLI7_HUMAN|IL8_HUMAN|GRB2_HUMAN|STAB2_HUMAN
6940	5.3976e-05	0.00026358	5	57	219	30780	regulation of smooth muscle contraction	ADA_HUMAN|SODC_HUMAN|PGH2_HUMAN|TNNI3_HUMAN|EDN1_HUMAN
6357	5.4741e-05	0.00026701	31	2042	219	30780	regulation of transcription from RNA polymerase II promoter	IL10_HUMAN|HIF1A_HUMAN|IKBA_HUMAN|FST_HUMAN|VEGFA_HUMAN|P53_HUMAN|IL2_HUMAN|FGF2_HUMAN|THIO_HUMAN|TGFB3_HUMAN|HGF_HUMAN|EPO_HUMAN|TNFA_HUMAN|HMOX1_HUMAN|IL1B_HUMAN|GLHA_HUMAN|JUN_HUMAN|IL4_HUMAN|ESR1_HUMAN|TTP_HUMAN|IFNG_HUMAN|EFNA1_HUMAN|NOS1_HUMAN|TNFL6_HUMAN|TNF11_HUMAN|RHOA_HUMAN|IL6_HUMAN|TNR1A_HUMAN|TGFB1_HUMAN|PAI1_HUMAN|EDN1_HUMAN
31330	5.5146e-05	0.00026868	6	93	219	30780	negative regulation of cellular catabolic process	IL10_HUMAN|INS_HUMAN|P53_HUMAN|HPT_HUMAN|TIMP1_HUMAN|CYTC_HUMAN
60558	5.6204e-05	0.0002729	3	11	219	30780	regulation of calcidiol 1-monooxygenase activity	TNFA_HUMAN|IFNG_HUMAN|IL1B_HUMAN
1900408	5.6204e-05	0.0002729	3	11	219	30780	negative regulation of cellular response to oxidative stress	INS_HUMAN|HPT_HUMAN|HGF_HUMAN
32276	5.6204e-05	0.0002729	3	11	219	30780	regulation of gonadotropin secretion	FST_HUMAN|CRF_HUMAN|INHA_HUMAN
51896	5.6297e-05	0.00027304	7	136	219	30780	regulation of protein kinase B signaling cascade	TNF11_HUMAN|TNFA_HUMAN|INS_HUMAN|IL6_HUMAN|TGFB1_HUMAN|HBEGF_HUMAN|EGFR_HUMAN
1503	5.8091e-05	0.00028142	10	297	219	30780	ossification	RHOA_HUMAN|TNF11_HUMAN|IL18_HUMAN|CSF1_HUMAN|PDLI7_HUMAN|PGH2_HUMAN|TGFB3_HUMAN|TGFB1_HUMAN|MMP2_HUMAN|EGFR_HUMAN
34614	5.8559e-05	0.00028337	6	94	219	30780	cellular response to reactive oxygen species	IL18_HUMAN|IL6_HUMAN|PERM_HUMAN|HBB_HUMAN|HBA_HUMAN|SODC_HUMAN
1974	5.8728e-05	0.00028386	5	58	219	30780	blood vessel remodeling	NOS3_HUMAN|TGFB2_HUMAN|ANGT_HUMAN|ACE_HUMAN|ELN_HUMAN
44062	5.9093e-05	0.00028402	4	30	219	30780	regulation of excretion	ANFB_HUMAN|AGTR1_HUMAN|ANGT_HUMAN|EDN1_HUMAN
1900048	5.9093e-05	0.00028402	4	30	219	30780	positive regulation of hemostasis	CBPB2_HUMAN|TRBM_HUMAN|PAI1_HUMAN|APOH_HUMAN
30194	5.9093e-05	0.00028402	4	30	219	30780	positive regulation of blood coagulation	CBPB2_HUMAN|TRBM_HUMAN|PAI1_HUMAN|APOH_HUMAN
6693	5.9093e-05	0.00028402	4	30	219	30780	prostaglandin metabolic process	MIF_HUMAN|PGH2_HUMAN|TNR1A_HUMAN|EDN1_HUMAN
6692	5.9093e-05	0.00028402	4	30	219	30780	prostanoid metabolic process	MIF_HUMAN|PGH2_HUMAN|TNR1A_HUMAN|EDN1_HUMAN
30308	5.964e-05	0.00028632	8	186	219	30780	negative regulation of cell growth	ANFB_HUMAN|TGFB2_HUMAN|CDD_HUMAN|ANF_HUMAN|P53_HUMAN|FGF2_HUMAN|ANGT_HUMAN|TGFB1_HUMAN
1901606	6.1755e-05	0.00029615	7	138	219	30780	alpha-amino acid catabolic process	ALAT1_HUMAN|NOS3_HUMAN|NOS2_HUMAN|SPYA_HUMAN|DDAH2_HUMAN|NOS1_HUMAN|DDAH1_HUMAN
16485	6.1929e-05	0.00029665	8	187	219	30780	protein processing	TPA_HUMAN|RENI_HUMAN|NEP_HUMAN|ANGT_HUMAN|CGHB_HUMAN|GLHA_HUMAN|ACE_HUMAN|APOH_HUMAN
48145	6.2139e-05	0.00029732	6	95	219	30780	regulation of fibroblast proliferation	JUN_HUMAN|ESR1_HUMAN|P53_HUMAN|MIF_HUMAN|ANGT_HUMAN|EGFR_HUMAN
72507	6.2726e-05	0.00029979	11	362	219	30780	divalent inorganic cation homeostasis	TNF11_HUMAN|ADML_HUMAN|DRD4_HUMAN|BKRB2_HUMAN|APOE_HUMAN|IL2_HUMAN|FGF2_HUMAN|AGTR1_HUMAN|TNNI3_HUMAN|TGFB1_HUMAN|EDN1_HUMAN
1776	6.5892e-05	0.00031457	6	96	219	30780	leukocyte homeostasis	HIF1A_HUMAN|IL6_HUMAN|TGFB2_HUMAN|IFNG_HUMAN|TGFB1_HUMAN|IL2RA_HUMAN
2690	6.9196e-05	0.00032961	5	60	219	30780	positive regulation of leukocyte chemotaxis	IL6_HUMAN|VEGFA_HUMAN|IL8_HUMAN|PAI1_HUMAN|EDN1_HUMAN
48146	6.9196e-05	0.00032961	5	60	219	30780	positive regulation of fibroblast proliferation	JUN_HUMAN|ESR1_HUMAN|MIF_HUMAN|ANGT_HUMAN|EGFR_HUMAN
43123	7.4502e-05	0.00035351	8	192	219	30780	positive regulation of I-kappaB kinase/NF-kappaB cascade	RHOA_HUMAN|TNF11_HUMAN|ADIPO_HUMAN|TNFA_HUMAN|HMOX1_HUMAN|IL1B_HUMAN|TNR1A_HUMAN|TNFL6_HUMAN
51798	7.4545e-05	0.00035351	3	12	219	30780	positive regulation of hair follicle development	TNFA_HUMAN|TGFB2_HUMAN|FST_HUMAN
10544	7.4545e-05	0.00035351	3	12	219	30780	negative regulation of platelet activation	NOS3_HUMAN|APOE_HUMAN|TRBM_HUMAN
45346	7.4545e-05	0.00035351	3	12	219	30780	regulation of MHC class II biosynthetic process	IL10_HUMAN|IL4_HUMAN|IFNG_HUMAN
51702	7.6681e-05	0.00036243	4	32	219	30780	interaction with symbiont	CAMP_HUMAN|JUN_HUMAN|ICAM1_HUMAN|MBL2_HUMAN
2437	7.6681e-05	0.00036243	4	32	219	30780	inflammatory response to antigenic stimulus	TNFA_HUMAN|2B14_HUMAN|IL1RA_HUMAN|IL2RA_HUMAN
46209	7.6681e-05	0.00036243	4	32	219	30780	nitric oxide metabolic process	NOS3_HUMAN|NOS2_HUMAN|DDAH2_HUMAN|NOS1_HUMAN
9914	7.8249e-05	0.00036943	6	99	219	30780	hormone transport	ADML_HUMAN|IL6_HUMAN|IL1RA_HUMAN|GLHA_HUMAN|SHBG_HUMAN|EDN1_HUMAN
16049	8.078e-05	0.00038096	7	144	219	30780	cell growth	IL6_HUMAN|TGFB2_HUMAN|ANGT_HUMAN|SHBG_HUMAN|TGFB3_HUMAN|TGFB1_HUMAN|EDN1_HUMAN
46889	8.1046e-05	0.00038179	5	62	219	30780	positive regulation of lipid biosynthetic process	TNFA_HUMAN|INS_HUMAN|IFNG_HUMAN|ANGT_HUMAN|PGH2_HUMAN
44248	8.6606e-05	0.00040697	30	1995	219	30780	cellular catabolic process	CDD_HUMAN|DECR_HUMAN|DIC_HUMAN|PSD12_HUMAN|LIPL_HUMAN|ALAT1_HUMAN|THTR_HUMAN|HMOX2_HUMAN|ADA_HUMAN|HMOX1_HUMAN|SODC_HUMAN|ACE_HUMAN|ADIPO_HUMAN|RNAS2_HUMAN|TTP_HUMAN|HBB_HUMAN|PERM_HUMAN|PON1_HUMAN|HBA_HUMAN|NOS1_HUMAN|DDAH1_HUMAN|BNI3L_HUMAN|LIPC_HUMAN|NOS3_HUMAN|HYEP_HUMAN|NOS2_HUMAN|SPYA_HUMAN|DDAH2_HUMAN|PDE5A_HUMAN|TGFB1_HUMAN
33032	8.6773e-05	0.00040697	4	33	219	30780	regulation of myeloid cell apoptotic process	EPO_HUMAN|ADIPO_HUMAN|MIF_HUMAN|APOH_HUMAN
46717	8.6773e-05	0.00040697	4	33	219	30780	acid secretion	DRD4_HUMAN|BKRB2_HUMAN|SPYA_HUMAN|ACE_HUMAN
31063	8.6773e-05	0.00040697	4	33	219	30780	regulation of histone deacetylation	TAD2A_HUMAN|VEGFA_HUMAN|P53_HUMAN|TGFB1_HUMAN
55072	8.8091e-05	0.0004127	7	146	219	30780	iron ion homeostasis	HIF1A_HUMAN|HMOX2_HUMAN|HMOX1_HUMAN|HPT_HUMAN|SODC_HUMAN|CERU_HUMAN|TRFE_HUMAN
43249	9.64e-05	0.00044867	3	13	219	30780	erythrocyte maturation	EPO_HUMAN|G6PD_HUMAN|TIMP1_HUMAN
60556	9.64e-05	0.00044867	3	13	219	30780	regulation of vitamin D biosynthetic process	TNFA_HUMAN|IFNG_HUMAN|IL1B_HUMAN
20027	9.64e-05	0.00044867	3	13	219	30780	hemoglobin metabolic process	EPO_HUMAN|HIF1A_HUMAN|INHA_HUMAN
30214	9.64e-05	0.00044867	3	13	219	30780	hyaluronan catabolic process	FGF2_HUMAN|TGFB1_HUMAN|STAB2_HUMAN
32740	9.64e-05	0.00044867	3	13	219	30780	positive regulation of interleukin-17 production	IL18_HUMAN|IL2_HUMAN|TGFB1_HUMAN
46689	9.64e-05	0.00044867	3	13	219	30780	response to mercury ion	IL4_HUMAN|BASI_HUMAN|AQP9_HUMAN
9755	9.7796e-05	0.00045172	4	34	219	30780	hormone-mediated signaling pathway	RENI_HUMAN|CRHBP_HUMAN|CRF_HUMAN|TRH_HUMAN
71312	9.7796e-05	0.00045172	4	34	219	30780	cellular response to alkaloid	CRHBP_HUMAN|TNFA_HUMAN|ICAM1_HUMAN|CRF_HUMAN
10596	9.7796e-05	0.00045172	4	34	219	30780	negative regulation of endothelial cell migration	APOE_HUMAN|FGF2_HUMAN|TGFB1_HUMAN|APOH_HUMAN
10543	9.7796e-05	0.00045172	4	34	219	30780	regulation of platelet activation	NOS3_HUMAN|LYAM3_HUMAN|APOE_HUMAN|TRBM_HUMAN
42310	9.7796e-05	0.00045172	4	34	219	30780	vasoconstriction	BKRB2_HUMAN|ANGT_HUMAN|ADA1D_HUMAN|EDN1_HUMAN
30212	9.7796e-05	0.00045172	4	34	219	30780	hyaluronan metabolic process	FGF2_HUMAN|IL1B_HUMAN|TGFB1_HUMAN|STAB2_HUMAN
46006	9.7796e-05	0.00045172	4	34	219	30780	regulation of activated T cell proliferation	IL18_HUMAN|IL4_HUMAN|IL2_HUMAN|IL2RA_HUMAN
2252	9.8959e-05	0.0004566	15	669	219	30780	immune effector process	NTAL_HUMAN|IL4_HUMAN|2B14_HUMAN|ICAM1_HUMAN|P53_HUMAN|IFNG_HUMAN|CLUS_HUMAN|PERM_HUMAN|GRB2_HUMAN|BNI3L_HUMAN|CR1_HUMAN|IL6_HUMAN|ADA_HUMAN|CRP_HUMAN|MBL2_HUMAN
10720	9.9556e-05	0.00045886	10	317	219	30780	positive regulation of cell development	RHOA_HUMAN|HIF1A_HUMAN|ADIPO_HUMAN|APOE_HUMAN|TGFB2_HUMAN|IL5_HUMAN|VEGFA_HUMAN|PDE5A_HUMAN|TGFB3_HUMAN|TGFB1_HUMAN
70301	0.00010168	0.00046763	5	65	219	30780	cellular response to hydrogen peroxide	IL18_HUMAN|IL6_HUMAN|PERM_HUMAN|HBB_HUMAN|HBA_HUMAN
10883	0.00010168	0.00046763	5	65	219	30780	regulation of lipid storage	TNFA_HUMAN|IKBA_HUMAN|IL6_HUMAN|CRP_HUMAN|LIPL_HUMAN
43933	0.00010545	0.00048446	29	1919	219	30780	macromolecular complex subunit organization	CADH1_HUMAN|2B14_HUMAN|CDD_HUMAN|DECR_HUMAN|P53_HUMAN|ANGT_HUMAN|AGTR1_HUMAN|GRB2_HUMAN|LIPL_HUMAN|ELN_HUMAN|FSCN1_HUMAN|HMOX1_HUMAN|CRP_HUMAN|MIF_HUMAN|HSP74_HUMAN|ACTN4_HUMAN|ADIPO_HUMAN|HBB_HUMAN|PERM_HUMAN|ANGI_HUMAN|HBA_HUMAN|RHOA_HUMAN|TNF11_HUMAN|LIPC_HUMAN|APOE_HUMAN|VWF_HUMAN|TNR1A_HUMAN|TGFB1_HUMAN|SMC2_HUMAN
9636	0.00010605	0.0004867	8	202	219	30780	response to toxic substance	CADH1_HUMAN|HYEP_HUMAN|IL6_HUMAN|HEM6_HUMAN|ADRB3_HUMAN|P53_HUMAN|SDC1_HUMAN|PON1_HUMAN
45621	0.00010848	0.00049731	6	105	219	30780	positive regulation of lymphocyte differentiation	IL4_HUMAN|IL6_HUMAN|HLAG_HUMAN|ADA_HUMAN|IL2_HUMAN|IL2RA_HUMAN
31334	0.00010875	0.00049802	7	151	219	30780	positive regulation of protein complex assembly	RHOA_HUMAN|TNFA_HUMAN|IL5_HUMAN|VEGFA_HUMAN|P53_HUMAN|GRB2_HUMAN|TGFB1_HUMAN
1837	0.00010938	0.00049957	5	66	219	30780	epithelial to mesenchymal transition	HIF1A_HUMAN|TGFB2_HUMAN|HGF_HUMAN|EFNA1_HUMAN|TGFB1_HUMAN
2001237	0.00010938	0.00049957	5	66	219	30780	negative regulation of extrinsic apoptotic signaling pathway	TNFA_HUMAN|NOS3_HUMAN|HMOX1_HUMAN|IL1B_HUMAN|PAI1_HUMAN
9890	0.00010944	0.00049957	26	1634	219	30780	negative regulation of biosynthetic process	IL10_HUMAN|JUN_HUMAN|DRD4_HUMAN|ADIPO_HUMAN|IL4_HUMAN|TTP_HUMAN|FST_HUMAN|VEGFA_HUMAN|NELFD_HUMAN|P53_HUMAN|IFNG_HUMAN|FGF2_HUMAN|THIO_HUMAN|ANGI_HUMAN|INHA_HUMAN|TGFB3_HUMAN|EFNA1_HUMAN|TNFL6_HUMAN|TNFA_HUMAN|APOE_HUMAN|INS_HUMAN|IL6_HUMAN|SODC_HUMAN|TGFB1_HUMAN|HBEGF_HUMAN|EDN1_HUMAN
30947	0.0001098	0.00050068	4	35	219	30780	regulation of vascular endothelial growth factor receptor signaling pathway	HIF1A_HUMAN|VGFR1_HUMAN|VEGFA_HUMAN|IL1B_HUMAN
35239	0.00011177	0.00050856	13	526	219	30780	tube morphogenesis	ADML_HUMAN|HIF1A_HUMAN|CADH1_HUMAN|VGFR1_HUMAN|ESR1_HUMAN|VEGFA_HUMAN|CSF1_HUMAN|FGF2_HUMAN|ANGT_HUMAN|DDR1_HUMAN|PLGF_HUMAN|TGFB1_HUMAN|EDN1_HUMAN
6605	0.00011177	0.00050856	13	526	219	30780	protein targeting	JUN_HUMAN|TNFA_HUMAN|IKBA_HUMAN|TGFB2_HUMAN|SPYA_HUMAN|P53_HUMAN|IFNG_HUMAN|FGF2_HUMAN|ANGT_HUMAN|MPPA_HUMAN|TGFB3_HUMAN|TGFB1_HUMAN|HSP74_HUMAN
1901575	0.00011212	0.00050962	32	2224	219	30780	organic substance catabolic process	CDD_HUMAN|DECR_HUMAN|FGF2_HUMAN|DIC_HUMAN|PSD12_HUMAN|LIPL_HUMAN|ALAT1_HUMAN|THTR_HUMAN|HMOX2_HUMAN|ADA_HUMAN|HMOX1_HUMAN|SODC_HUMAN|ACE_HUMAN|ADIPO_HUMAN|RNAS2_HUMAN|TTP_HUMAN|SDC1_HUMAN|PON1_HUMAN|G6PD_HUMAN|NOS1_HUMAN|DDAH1_HUMAN|BNI3L_HUMAN|STAB2_HUMAN|LIPC_HUMAN|NOS3_HUMAN|NOS2_HUMAN|APOE_HUMAN|SPYA_HUMAN|DDAH2_HUMAN|LDHA_HUMAN|PDE5A_HUMAN|TGFB1_HUMAN
32680	0.00011431	0.00051903	6	106	219	30780	regulation of tumor necrosis factor production	IL10_HUMAN|ADIPO_HUMAN|IL18_HUMAN|TTP_HUMAN|IFNG_HUMAN|TNR1A_HUMAN
18	0.00011752	0.00053304	5	67	219	30780	regulation of DNA recombination	IL10_HUMAN|IL4_HUMAN|IL2_HUMAN|IFNG_HUMAN|TGFB1_HUMAN
2250	0.00011902	0.00053927	10	324	219	30780	adaptive immune response	CR1_HUMAN|IL18_HUMAN|IL4_HUMAN|2B14_HUMAN|ICAM1_HUMAN|CLUS_HUMAN|CRP_HUMAN|IFNG_HUMAN|MBL2_HUMAN|TGFB1_HUMAN
71548	0.00012205	0.00054889	3	14	219	30780	response to dexamethasone stimulus	THIO_HUMAN|CRF_HUMAN|TGFB1_HUMAN
33033	0.00012205	0.00054889	3	14	219	30780	negative regulation of myeloid cell apoptotic process	EPO_HUMAN|MIF_HUMAN|APOH_HUMAN
2544	0.00012205	0.00054889	3	14	219	30780	chronic inflammatory response	TNFA_HUMAN|IL1RA_HUMAN|VCAM1_HUMAN
10613	0.00012205	0.00054889	3	14	219	30780	positive regulation of cardiac muscle hypertrophy	ANGT_HUMAN|PDE5A_HUMAN|EDN1_HUMAN
1902117	0.00012205	0.00054889	3	14	219	30780	positive regulation of organelle assembly	RHOA_HUMAN|TNFA_HUMAN|IL5_HUMAN
32308	0.00012205	0.00054889	3	14	219	30780	positive regulation of prostaglandin secretion	TNF11_HUMAN|MIF_HUMAN|IL1B_HUMAN
14742	0.00012205	0.00054889	3	14	219	30780	positive regulation of muscle hypertrophy	ANGT_HUMAN|PDE5A_HUMAN|EDN1_HUMAN
10744	0.00012284	0.00055171	4	36	219	30780	positive regulation of macrophage derived foam cell differentiation	CSF1_HUMAN|AGTR1_HUMAN|ANGT_HUMAN|LIPL_HUMAN
1816	0.00012293	0.00055171	7	154	219	30780	cytokine production	HIF1A_HUMAN|IL18_HUMAN|IL4_HUMAN|ANGT_HUMAN|G6PD_HUMAN|IL1B_HUMAN|PGH2_HUMAN
71621	0.00012612	0.00056372	5	68	219	30780	granulocyte chemotaxis	TGFB2_HUMAN|VEGFA_HUMAN|IFNG_HUMAN|IL1B_HUMAN|IL8_HUMAN
50709	0.00012612	0.00056372	5	68	219	30780	negative regulation of protein secretion	IL10_HUMAN|DRD4_HUMAN|TNFA_HUMAN|INS_HUMAN|IL6_HUMAN
45861	0.00012612	0.00056372	5	68	219	30780	negative regulation of proteolysis	TPA_HUMAN|IL10_HUMAN|INS_HUMAN|TIMP2_HUMAN|TIMP1_HUMAN
1701	0.00012614	0.00056372	15	684	219	30780	in utero embryonic development	HIF1A_HUMAN|ADML_HUMAN|IL10_HUMAN|CADH1_HUMAN|VEGFA_HUMAN|P53_HUMAN|VCAM1_HUMAN|GRB2_HUMAN|K1C19_HUMAN|TGFB3_HUMAN|EGFR_HUMAN|NOS3_HUMAN|GCM1_HUMAN|ADA_HUMAN|EDN1_HUMAN
60711	0.00013519	0.00060357	5	69	219	30780	labyrinthine layer development	IL10_HUMAN|ADML_HUMAN|GCM1_HUMAN|VCAM1_HUMAN|GRB2_HUMAN
43500	0.00013697	0.00060766	4	37	219	30780	muscle adaptation	NOS3_HUMAN|ANF_HUMAN|HMOX1_HUMAN|IL1B_HUMAN
34381	0.00013697	0.00060766	4	37	219	30780	plasma lipoprotein particle clearance	ADIPO_HUMAN|LIPC_HUMAN|APOE_HUMAN|HMOX1_HUMAN
48521	0.00013697	0.00060766	4	37	219	30780	negative regulation of behavior	INS_HUMAN|ADA_HUMAN|CRF_HUMAN|UCN1_HUMAN
45912	0.00013697	0.00060766	4	37	219	30780	negative regulation of carbohydrate metabolic process	ADIPO_HUMAN|INS_HUMAN|IL6_HUMAN|TGFB1_HUMAN
45933	0.00013697	0.00060766	4	37	219	30780	positive regulation of muscle contraction	ADA_HUMAN|UCN1_HUMAN|PGH2_HUMAN|EDN1_HUMAN
7157	0.00013697	0.00060766	4	37	219	30780	heterophilic cell-cell adhesion	LYAM2_HUMAN|LYAM3_HUMAN|ICAM1_HUMAN|VCAM1_HUMAN
2000241	0.00013858	0.00061418	7	157	219	30780	regulation of reproductive process	TPA_HUMAN|IL18_HUMAN|ESR1_HUMAN|ADA_HUMAN|SRY_HUMAN|PDE5A_HUMAN|TIMP1_HUMAN
42326	0.00014162	0.0006257	10	331	219	30780	negative regulation of phosphorylation	JUN_HUMAN|BKRB2_HUMAN|ADIPO_HUMAN|APOE_HUMAN|IL6_HUMAN|IL2_HUMAN|INHA_HUMAN|IL1B_HUMAN|IBP3_HUMAN|TGFB1_HUMAN
42110	0.00014162	0.0006257	10	331	219	30780	T cell activation	IL4_HUMAN|INS_HUMAN|IL6_HUMAN|ICAM1_HUMAN|ADA_HUMAN|DPP4_HUMAN|P53_HUMAN|IL2_HUMAN|IFNG_HUMAN|TGFB1_HUMAN
6874	0.00014162	0.0006257	10	331	219	30780	cellular calcium ion homeostasis	ADML_HUMAN|DRD4_HUMAN|BKRB2_HUMAN|APOE_HUMAN|IL2_HUMAN|FGF2_HUMAN|AGTR1_HUMAN|TNNI3_HUMAN|TGFB1_HUMAN|EDN1_HUMAN
9064	0.00014733	0.00064935	6	111	219	30780	glutamine family amino acid metabolic process	NOS3_HUMAN|NOS2_HUMAN|DDAH2_HUMAN|NOS1_HUMAN|DDAH1_HUMAN|SERA_HUMAN
50673	0.00014733	0.00064935	6	111	219	30780	epithelial cell proliferation	TNF11_HUMAN|TNFA_HUMAN|ESR1_HUMAN|IL6_HUMAN|FST_HUMAN|HMOX1_HUMAN
7243	0.00015008	0.00064935	13	542	219	30780	intracellular protein kinase cascade	RHOA_HUMAN|TNF11_HUMAN|JUN_HUMAN|IL18_HUMAN|TNFA_HUMAN|INS_HUMAN|HMOX1_HUMAN|FGF2_HUMAN|ANGT_HUMAN|IL1B_HUMAN|TGFB1_HUMAN|EGFR_HUMAN|EDN1_HUMAN
51171	0.0001503	0.00064935	65	5954	219	30780	regulation of nitrogen compound metabolic process	HIF1A_HUMAN|DRD4_HUMAN|CADH1_HUMAN|TIMP2_HUMAN|VEGFA_HUMAN|NELFD_HUMAN|P53_HUMAN|THIO_HUMAN|PSD12_HUMAN|IL16_HUMAN|IBP1_HUMAN|ERBB2_HUMAN|ADRB3_HUMAN|SRY_HUMAN|GLHA_HUMAN|ADML_HUMAN|JUN_HUMAN|ADIPO_HUMAN|TTP_HUMAN|IFNG_HUMAN|HBB_HUMAN|CRF_HUMAN|EFNA1_HUMAN|NOS1_HUMAN|DDAH1_HUMAN|TNFL6_HUMAN|RHOA_HUMAN|TNF11_HUMAN|NOS3_HUMAN|IL6_HUMAN|PGH2_HUMAN|S14L2_HUMAN|SON_HUMAN|PAI1_HUMAN|IL10_HUMAN|IKBA_HUM…
61419	0.00015047	0.00064935	2	3	219	30780	positive regulation of transcription from RNA polymerase II promoter in response to hypoxia	HIF1A_HUMAN|VEGFA_HUMAN
60555	0.00015047	0.00064935	2	3	219	30780	activation of necroptosis by extracellular signals	TNFA_HUMAN|TNFL6_HUMAN
60553	0.00015047	0.00064935	2	3	219	30780	activation of necroptosis	TNFA_HUMAN|TNFL6_HUMAN
71639	0.00015047	0.00064935	2	3	219	30780	positive regulation of monocyte chemotactic protein-1 production	ADIPO_HUMAN|IL1B_HUMAN
2019	0.00015047	0.00064935	2	3	219	30780	regulation of renal output by angiotensin	ANGT_HUMAN|ACE_HUMAN
2439	0.00015047	0.00064935	2	3	219	30780	chronic inflammatory response to antigenic stimulus	TNFA_HUMAN|IL1RA_HUMAN
1901032	0.00015047	0.00064935	2	3	219	30780	negative regulation of response to reactive oxygen species	HPT_HUMAN|HGF_HUMAN
10716	0.00015047	0.00064935	2	3	219	30780	negative regulation of extracellular matrix disassembly	DPP4_HUMAN|CYTC_HUMAN
2000097	0.00015047	0.00064935	2	3	219	30780	regulation of smooth muscle cell-matrix adhesion	UROK_HUMAN|PAI1_HUMAN
2000252	0.00015047	0.00064935	2	3	219	30780	negative regulation of feeding behavior	INS_HUMAN|UCN1_HUMAN
30185	0.00015047	0.00064935	2	3	219	30780	nitric oxide transport	HBB_HUMAN|EDN1_HUMAN
90335	0.00015047	0.00064935	2	3	219	30780	regulation of brown fat cell differentiation	INS_HUMAN|PGH2_HUMAN
90336	0.00015047	0.00064935	2	3	219	30780	positive regulation of brown fat cell differentiation	INS_HUMAN|PGH2_HUMAN
90206	0.00015047	0.00064935	2	3	219	30780	negative regulation of cholesterol metabolic process	APOE_HUMAN|SODC_HUMAN
45726	0.00015047	0.00064935	2	3	219	30780	positive regulation of integrin biosynthetic process	TGFB2_HUMAN|NOX1_HUMAN
14806	0.00015047	0.00064935	2	3	219	30780	smooth muscle hyperplasia	NOS3_HUMAN|HMOX1_HUMAN
45113	0.00015047	0.00064935	2	3	219	30780	regulation of integrin biosynthetic process	TGFB2_HUMAN|NOX1_HUMAN
45541	0.00015047	0.00064935	2	3	219	30780	negative regulation of cholesterol biosynthetic process	APOE_HUMAN|SODC_HUMAN
30730	0.00015047	0.00064935	2	3	219	30780	sequestering of triglyceride	TNFA_HUMAN|IL1B_HUMAN
10155	0.00015176	0.00064966	3	15	219	30780	regulation of proton transport	ACTN4_HUMAN|DRD4_HUMAN|IL4_HUMAN
1542	0.00015176	0.00064966	3	15	219	30780	ovulation from ovarian follicle	NOS3_HUMAN|FETA_HUMAN|ANGT_HUMAN
50482	0.00015176	0.00064966	3	15	219	30780	arachidonic acid secretion	DRD4_HUMAN|BKRB2_HUMAN|ACE_HUMAN
34391	0.00015176	0.00064966	3	15	219	30780	regulation of smooth muscle cell apoptotic process	IFNG_HUMAN|EDN1_HUMAN|APOH_HUMAN
30656	0.00015176	0.00064966	3	15	219	30780	regulation of vitamin metabolic process	TNFA_HUMAN|IFNG_HUMAN|IL1B_HUMAN
32306	0.00015176	0.00064966	3	15	219	30780	regulation of prostaglandin secretion	TNF11_HUMAN|MIF_HUMAN|IL1B_HUMAN
32309	0.00015176	0.00064966	3	15	219	30780	icosanoid secretion	DRD4_HUMAN|BKRB2_HUMAN|ACE_HUMAN
14912	0.00015176	0.00064966	3	15	219	30780	negative regulation of smooth muscle cell migration	ADIPO_HUMAN|IBP3_HUMAN|PAI1_HUMAN
22408	0.00015223	0.00065102	4	38	219	30780	negative regulation of cell-cell adhesion	CADH1_HUMAN|ADIPO_HUMAN|IL1RA_HUMAN|TGFB1_HUMAN
2274	0.00015475	0.00066016	6	112	219	30780	myeloid leukocyte activation	NTAL_HUMAN|JUN_HUMAN|CSF1_HUMAN|IL8_HUMAN|NDRG1_HUMAN|TGFB1_HUMAN
45598	0.00015475	0.00066016	6	112	219	30780	regulation of fat cell differentiation	ADIPO_HUMAN|TNFA_HUMAN|INS_HUMAN|IL6_HUMAN|PGH2_HUMAN|TGFB1_HUMAN
2000106	0.00015483	0.00066016	5	71	219	30780	regulation of leukocyte apoptotic process	IL10_HUMAN|ADA_HUMAN|P53_HUMAN|IL2_HUMAN|MIF_HUMAN
9896	0.00015775	0.00067194	8	214	219	30780	positive regulation of catabolic process	HIF1A_HUMAN|TNFA_HUMAN|APOE_HUMAN|INS_HUMAN|TTP_HUMAN|CLUS_HUMAN|IFNG_HUMAN|IL1B_HUMAN
51604	0.00016286	0.00069302	8	215	219	30780	protein maturation	TPA_HUMAN|RENI_HUMAN|NEP_HUMAN|ANGT_HUMAN|CGHB_HUMAN|GLHA_HUMAN|ACE_HUMAN|APOH_HUMAN
35556	0.00016375	0.00069611	34	2476	219	30780	intracellular signal transduction	NTAL_HUMAN|IKBA_HUMAN|P53_HUMAN|FGF2_HUMAN|ANGT_HUMAN|AGTR1_HUMAN|PSD12_HUMAN|GRB2_HUMAN|EGFR_HUMAN|ERBB2_HUMAN|TNFA_HUMAN|HMOX1_HUMAN|MIF_HUMAN|IL1B_HUMAN|IL8_HUMAN|LYAM2_HUMAN|ADML_HUMAN|JUN_HUMAN|IL18_HUMAN|CLUS_HUMAN|NOS1_HUMAN|TR10A_HUMAN|DDAH1_HUMAN|RHOA_HUMAN|TNF11_HUMAN|NOS3_HUMAN|NOS2_HUMAN|APOE_HUMAN|INS_HUMAN|DDAH2_HUMAN|NDRG1_HUMAN|TGFB1_HUMAN|HBEGF_HUMAN|EDN1_HUMAN
60325	0.00016869	0.00071637	4	39	219	30780	face morphogenesis	TGFB2_HUMAN|TGFB3_HUMAN|TGFB1_HUMAN|MMP2_HUMAN
45670	0.00017658	0.00074913	5	73	219	30780	regulation of osteoclast differentiation	TNF11_HUMAN|TNFA_HUMAN|IL4_HUMAN|CSF1_HUMAN|IFNG_HUMAN
44087	0.00018256	0.00077374	13	553	219	30780	regulation of cellular component biogenesis	RHOA_HUMAN|TNFA_HUMAN|LYAM3_HUMAN|INS_HUMAN|IL5_HUMAN|VEGFA_HUMAN|P53_HUMAN|CLUS_HUMAN|GRB2_HUMAN|TGFB3_HUMAN|TGFB1_HUMAN|EDN1_HUMAN|ELN_HUMAN
6629	0.00018305	0.00077507	27	1785	219	30780	lipid metabolic process	LEPR_HUMAN|FETA_HUMAN|DECR_HUMAN|ANGT_HUMAN|FGF2_HUMAN|BPNT1_HUMAN|LIPL_HUMAN|ARSA_HUMAN|MIF_HUMAN|ADML_HUMAN|ADIPO_HUMAN|IL4_HUMAN|ESR1_HUMAN|APOA_HUMAN|CLUS_HUMAN|SDC1_HUMAN|PON1_HUMAN|G6PD_HUMAN|ANGI_HUMAN|CRF_HUMAN|APOH_HUMAN|LIPC_HUMAN|APOE_HUMAN|IL1RA_HUMAN|PGH2_HUMAN|TNR1A_HUMAN|EDN1_HUMAN
70227	0.0001858	0.00077973	3	16	219	30780	lymphocyte apoptotic process	TGFB2_HUMAN|IL2RA_HUMAN|TNFL6_HUMAN
32891	0.0001858	0.00077973	3	16	219	30780	negative regulation of organic acid transport	TNFA_HUMAN|IL1RA_HUMAN|TRH_HUMAN
2548	0.0001858	0.00077973	3	16	219	30780	monocyte chemotaxis	TNF11_HUMAN|VGFR1_HUMAN|IL6_HUMAN
2676	0.0001858	0.00077973	3	16	219	30780	regulation of chronic inflammatory response	IL10_HUMAN|TNFA_HUMAN|IL4_HUMAN
71715	0.0001858	0.00077973	3	16	219	30780	icosanoid transport	DRD4_HUMAN|BKRB2_HUMAN|ACE_HUMAN
42749	0.0001858	0.00077973	3	16	219	30780	regulation of circadian sleep/wake cycle	IL6_HUMAN|ADA_HUMAN|CRF_HUMAN
1902041	0.0001858	0.00077973	3	16	219	30780	regulation of extrinsic apoptotic signaling pathway via death domain receptors	NOS3_HUMAN|HMOX1_HUMAN|PAI1_HUMAN
1901571	0.0001858	0.00077973	3	16	219	30780	fatty acid derivative transport	DRD4_HUMAN|BKRB2_HUMAN|ACE_HUMAN
45187	0.0001858	0.00077973	3	16	219	30780	regulation of circadian sleep/wake cycle, sleep	IL6_HUMAN|ADA_HUMAN|CRF_HUMAN
7610	0.00018598	0.00077973	15	709	219	30780	behavior	HIF1A_HUMAN|CRHBP_HUMAN|JUN_HUMAN|DRD4_HUMAN|ANGT_HUMAN|CRF_HUMAN|RENI_HUMAN|IL6_HUMAN|ADA_HUMAN|ADRB3_HUMAN|IL1RA_HUMAN|PGH2_HUMAN|UCN1_HUMAN|SODC_HUMAN|TRH_HUMAN
50820	0.00018639	0.00078068	4	40	219	30780	positive regulation of coagulation	CBPB2_HUMAN|TRBM_HUMAN|PAI1_HUMAN|APOH_HUMAN
15711	0.00018877	0.00078989	10	343	219	30780	organic anion transport	CTR3_HUMAN|DRD4_HUMAN|BKRB2_HUMAN|APOE_HUMAN|SPYA_HUMAN|HBB_HUMAN|DIC_HUMAN|HBA_HUMAN|AQP9_HUMAN|ACE_HUMAN
43281	0.0001905	0.00079633	8	220	219	30780	regulation of cysteine-type endopeptidase activity involved in apoptotic process	RHOA_HUMAN|CADH1_HUMAN|TNFA_HUMAN|IL6_HUMAN|VEGFA_HUMAN|TR10A_HUMAN|HGF_HUMAN|TNFL6_HUMAN
72503	0.00019779	0.00082599	10	345	219	30780	cellular divalent inorganic cation homeostasis	ADML_HUMAN|DRD4_HUMAN|BKRB2_HUMAN|APOE_HUMAN|IL2_HUMAN|FGF2_HUMAN|AGTR1_HUMAN|TNNI3_HUMAN|TGFB1_HUMAN|EDN1_HUMAN
60562	0.00019899	0.00083019	12	484	219	30780	epithelial tube morphogenesis	ADML_HUMAN|HIF1A_HUMAN|VGFR1_HUMAN|ESR1_HUMAN|VEGFA_HUMAN|CSF1_HUMAN|FGF2_HUMAN|ANGT_HUMAN|DDR1_HUMAN|PLGF_HUMAN|TGFB1_HUMAN|EDN1_HUMAN
30819	0.00020058	0.00083599	5	75	219	30780	positive regulation of cAMP biosynthetic process	ADML_HUMAN|TIMP2_HUMAN|ADRB3_HUMAN|CRF_HUMAN|UCN1_HUMAN
90287	0.00020258	0.00084353	8	222	219	30780	regulation of cellular response to growth factor stimulus	HIF1A_HUMAN|VGFR1_HUMAN|VEGFA_HUMAN|P53_HUMAN|ANGT_HUMAN|IL1B_HUMAN|TGFB3_HUMAN|TGFB1_HUMAN
10633	0.0002054	0.00085358	4	41	219	30780	negative regulation of epithelial cell migration	APOE_HUMAN|FGF2_HUMAN|TGFB1_HUMAN|APOH_HUMAN
10660	0.0002054	0.00085358	4	41	219	30780	regulation of muscle cell apoptotic process	P53_HUMAN|IFNG_HUMAN|EDN1_HUMAN|APOH_HUMAN
7631	0.00020576	0.00085425	6	118	219	30780	feeding behavior	RENI_HUMAN|ADRB3_HUMAN|ANGT_HUMAN|CRF_HUMAN|UCN1_HUMAN|TRH_HUMAN
90183	0.00021347	0.00088541	5	76	219	30780	regulation of kidney development	ADIPO_HUMAN|VEGFA_HUMAN|IFNG_HUMAN|ANGT_HUMAN|TGFB1_HUMAN
10745	0.00022443	0.00092998	3	17	219	30780	negative regulation of macrophage derived foam cell differentiation	ADIPO_HUMAN|IKBA_HUMAN|CRP_HUMAN
32892	0.00022576	0.00093365	4	42	219	30780	positive regulation of organic acid transport	TNF11_HUMAN|MIF_HUMAN|IL1B_HUMAN|TRH_HUMAN
10470	0.00022576	0.00093365	4	42	219	30780	regulation of gastrulation	ADIPO_HUMAN|TNFA_HUMAN|IL1RA_HUMAN|IL1B_HUMAN
45727	0.00022698	0.00093691	5	77	219	30780	positive regulation of translation	RHOA_HUMAN|ERBB2_HUMAN|TNFA_HUMAN|IL6_HUMAN|UCN1_HUMAN
30816	0.00022698	0.00093691	5	77	219	30780	positive regulation of cAMP metabolic process	ADML_HUMAN|TIMP2_HUMAN|ADRB3_HUMAN|CRF_HUMAN|UCN1_HUMAN
45833	0.00024114	0.00099439	5	78	219	30780	negative regulation of lipid metabolic process	TNFA_HUMAN|APOE_HUMAN|INS_HUMAN|IL1B_HUMAN|SODC_HUMAN
22898	0.00025766	0.0010615	6	123	219	30780	regulation of transmembrane transporter activity	EPO_HUMAN|ACTN4_HUMAN|CRHBP_HUMAN|DRD4_HUMAN|INS_HUMAN|CRF_HUMAN
2000116	0.00026501	0.0010907	8	231	219	30780	regulation of cysteine-type endopeptidase activity	RHOA_HUMAN|CADH1_HUMAN|TNFA_HUMAN|IL6_HUMAN|VEGFA_HUMAN|TR10A_HUMAN|HGF_HUMAN|TNFL6_HUMAN
43691	0.00026791	0.0010963	3	18	219	30780	reverse cholesterol transport	LIPC_HUMAN|APOE_HUMAN|CLUS_HUMAN
60693	0.00026791	0.0010963	3	18	219	30780	regulation of branching involved in salivary gland morphogenesis	CADH1_HUMAN|TNFA_HUMAN|HGF_HUMAN
2251	0.00026791	0.0010963	3	18	219	30780	organ or tissue specific immune response	IL4_HUMAN|NOS2_HUMAN|IL6_HUMAN
10869	0.00026791	0.0010963	3	18	219	30780	regulation of receptor biosynthetic process	HIF1A_HUMAN|ADIPO_HUMAN|EDN1_HUMAN
42523	0.00026791	0.0010963	3	18	219	30780	positive regulation of tyrosine phosphorylation of Stat5 protein	EPO_HUMAN|IL4_HUMAN|IL2_HUMAN
7597	0.00026791	0.0010963	3	18	219	30780	blood coagulation, intrinsic pathway	VWF_HUMAN|PCP_HUMAN|APOH_HUMAN
31056	0.00026917	0.0011004	6	124	219	30780	regulation of histone modification	TAD2A_HUMAN|VEGFA_HUMAN|P53_HUMAN|IL1B_HUMAN|NOS1_HUMAN|TGFB1_HUMAN
60323	0.00027078	0.0011027	4	44	219	30780	head morphogenesis	TGFB2_HUMAN|TGFB3_HUMAN|TGFB1_HUMAN|MMP2_HUMAN
1902115	0.00027078	0.0011027	4	44	219	30780	regulation of organelle assembly	RHOA_HUMAN|TNFA_HUMAN|IL5_HUMAN|EDN1_HUMAN
32374	0.00027078	0.0011027	4	44	219	30780	regulation of cholesterol transport	ADIPO_HUMAN|IKBA_HUMAN|APOE_HUMAN|PON1_HUMAN
32371	0.00027078	0.0011027	4	44	219	30780	regulation of sterol transport	ADIPO_HUMAN|IKBA_HUMAN|APOE_HUMAN|PON1_HUMAN
33365	0.00027952	0.0011373	13	578	219	30780	protein localization to organelle	JUN_HUMAN|TNFA_HUMAN|IKBA_HUMAN|TGFB2_HUMAN|SPYA_HUMAN|P53_HUMAN|IFNG_HUMAN|FGF2_HUMAN|ANGT_HUMAN|MPPA_HUMAN|TGFB3_HUMAN|TGFB1_HUMAN|HSP74_HUMAN
70661	0.00028108	0.0011425	6	125	219	30780	leukocyte proliferation	TNF11_HUMAN|IL10_HUMAN|P53_HUMAN|CSF1_HUMAN|ACE_HUMAN|TGFB1_HUMAN
32874	0.00028766	0.0011681	5	81	219	30780	positive regulation of stress-activated MAPK cascade	TNF11_HUMAN|TNFA_HUMAN|TGFB2_HUMAN|VEGFA_HUMAN|IL1B_HUMAN
71560	0.00028901	0.0011715	8	234	219	30780	cellular response to transforming growth factor beta stimulus	RHOA_HUMAN|JUN_HUMAN|TGFB2_HUMAN|P53_HUMAN|GDF15_HUMAN|TGFB3_HUMAN|TGFB1_HUMAN|PAI1_HUMAN
9790	0.00028903	0.0011715	25	1641	219	30780	embryo development	IL10_HUMAN|HIF1A_HUMAN|ADML_HUMAN|CADH1_HUMAN|TGFB2_HUMAN|VEGFA_HUMAN|P53_HUMAN|FGF2_HUMAN|VCAM1_HUMAN|GRB2_HUMAN|K1C19_HUMAN|TGFB3_HUMAN|EFNA1_HUMAN|TRBM_HUMAN|SERA_HUMAN|EGFR_HUMAN|NOS3_HUMAN|TNFA_HUMAN|VGFR1_HUMAN|GCM1_HUMAN|ADA_HUMAN|IL8_HUMAN|SODC_HUMAN|TGFB1_HUMAN|EDN1_HUMAN
10638	0.00029652	0.0011925	10	363	219	30780	positive regulation of organelle organization	RHOA_HUMAN|TNFA_HUMAN|INS_HUMAN|P53_HUMAN|IL1B_HUMAN|GRB2_HUMAN|NOS1_HUMAN|TGFB1_HUMAN|EDN1_HUMAN|ANXA2_HUMAN
31326	0.00029915	0.0011925	62	5734	219	30780	regulation of cellular biosynthetic process	HIF1A_HUMAN|DRD4_HUMAN|CADH1_HUMAN|TIMP2_HUMAN|VEGFA_HUMAN|NELFD_HUMAN|P53_HUMAN|THIO_HUMAN|IL16_HUMAN|ERBB2_HUMAN|ADRB3_HUMAN|SRY_HUMAN|GLHA_HUMAN|ADML_HUMAN|ADIPO_HUMAN|JUN_HUMAN|TTP_HUMAN|IFNG_HUMAN|HBB_HUMAN|ANGI_HUMAN|CRF_HUMAN|EFNA1_HUMAN|NOS1_HUMAN|DDAH1_HUMAN|TNFL6_HUMAN|RHOA_HUMAN|TNF11_HUMAN|NOS3_HUMAN|IL6_HUMAN|PGH2_HUMAN|S14L2_HUMAN|PAI1_HUMAN|IL10_HUMAN|IKBA_HUMAN|FST_HUMAN|IL2_HUMAN…
48469	0.00029917	0.0011925	7	178	219	30780	cell maturation	EPO_HUMAN|RENI_HUMAN|HIF1A_HUMAN|VEGFA_HUMAN|G6PD_HUMAN|ANGI_HUMAN|TIMP1_HUMAN
43932	0.00029953	0.0011925	2	4	219	30780	ossification involved in bone remodeling	TGFB3_HUMAN|TGFB1_HUMAN
60545	0.00029953	0.0011925	2	4	219	30780	positive regulation of necroptosis	TNFA_HUMAN|TNFL6_HUMAN
51712	0.00029953	0.0011925	2	4	219	30780	positive regulation of killing of cells of other organism	NOS2_HUMAN|IFNG_HUMAN
2248	0.00029953	0.0011925	2	4	219	30780	connective tissue replacement involved in inflammatory response wound healing	HIF1A_HUMAN|TGFB1_HUMAN
51045	0.00029953	0.0011925	2	4	219	30780	negative regulation of membrane protein ectodomain proteolysis	IL10_HUMAN|TIMP1_HUMAN
10713	0.00029953	0.0011925	2	4	219	30780	negative regulation of collagen metabolic process	IL6_HUMAN|CYTC_HUMAN
2874	0.00029953	0.0011925	2	4	219	30780	regulation of chronic inflammatory response to antigenic stimulus	IL10_HUMAN|TNFA_HUMAN
2906	0.00029953	0.0011925	2	4	219	30780	negative regulation of mature B cell apoptotic process	ADA_HUMAN|MIF_HUMAN
2905	0.00029953	0.0011925	2	4	219	30780	regulation of mature B cell apoptotic process	ADA_HUMAN|MIF_HUMAN
34116	0.00029953	0.0011925	2	4	219	30780	positive regulation of heterotypic cell-cell adhesion	TNFA_HUMAN|IL1B_HUMAN
42851	0.00029953	0.0011925	2	4	219	30780	L-alanine metabolic process	ALAT1_HUMAN|SPYA_HUMAN
42853	0.00029953	0.0011925	2	4	219	30780	L-alanine catabolic process	ALAT1_HUMAN|SPYA_HUMAN
2000343	0.00029953	0.0011925	2	4	219	30780	positive regulation of chemokine (C-X-C motif) ligand 2 production	TNFA_HUMAN|MIF_HUMAN
32417	0.00029953	0.0011925	2	4	219	30780	positive regulation of sodium:hydrogen antiporter activity	ACTN4_HUMAN|DRD4_HUMAN
32431	0.00029953	0.0011925	2	4	219	30780	activation of phospholipase A2 activity	ANGI_HUMAN|EGFR_HUMAN
15793	0.00029953	0.0011925	2	4	219	30780	glycerol transport	AQP7_HUMAN|AQP9_HUMAN
70304	0.00030458	0.0012115	5	82	219	30780	positive regulation of stress-activated protein kinase signaling cascade	TNF11_HUMAN|TNFA_HUMAN|TGFB2_HUMAN|VEGFA_HUMAN|IL1B_HUMAN
31099	0.00030949	0.0012299	7	179	219	30780	regeneration	ADML_HUMAN|JUN_HUMAN|APOE_HUMAN|HGF_HUMAN|PLGF_HUMAN|TGFB1_HUMAN|IBP1_HUMAN
6461	0.00031148	0.0012367	19	1088	219	30780	protein complex assembly	CADH1_HUMAN|ADIPO_HUMAN|2B14_HUMAN|DECR_HUMAN|CDD_HUMAN|P53_HUMAN|HBB_HUMAN|ANGI_HUMAN|HBA_HUMAN|GRB2_HUMAN|RHOA_HUMAN|TNF11_HUMAN|VWF_HUMAN|HMOX1_HUMAN|CRP_HUMAN|MIF_HUMAN|TNR1A_HUMAN|TGFB1_HUMAN|HSP74_HUMAN
98	0.00031647	0.0012483	3	19	219	30780	sulfur amino acid catabolic process	THTR_HUMAN|SPYA_HUMAN|DIC_HUMAN
35815	0.00031647	0.0012483	3	19	219	30780	positive regulation of renal sodium excretion	ANFB_HUMAN|ANGT_HUMAN|EDN1_HUMAN
1963	0.00031647	0.0012483	3	19	219	30780	synaptic transmission, dopaminergic	CRHBP_HUMAN|DRD4_HUMAN|CRF_HUMAN
10935	0.00031647	0.0012483	3	19	219	30780	regulation of macrophage cytokine production	TGFB2_HUMAN|TGFB3_HUMAN|TGFB1_HUMAN
50930	0.00031647	0.0012483	3	19	219	30780	induction of positive chemotaxis	VEGFA_HUMAN|IL8_HUMAN|IL16_HUMAN
42554	0.00031647	0.0012483	3	19	219	30780	superoxide anion generation	NOX1_HUMAN|SODC_HUMAN|EDN1_HUMAN
30225	0.00031647	0.0012483	3	19	219	30780	macrophage differentiation	VEGFA_HUMAN|CSF1_HUMAN|MMP9_HUMAN
71277	0.0003219	0.0012639	4	46	219	30780	cellular response to calcium ion	CRHBP_HUMAN|JUN_HUMAN|SCN5A_HUMAN|CRP_HUMAN
51785	0.0003219	0.0012639	4	46	219	30780	positive regulation of nuclear division	TNFA_HUMAN|INS_HUMAN|IL1B_HUMAN|EDN1_HUMAN
32729	0.0003219	0.0012639	4	46	219	30780	positive regulation of interferon-gamma production	IL18_HUMAN|TNFA_HUMAN|IL2_HUMAN|IL1B_HUMAN
45840	0.0003219	0.0012639	4	46	219	30780	positive regulation of mitosis	TNFA_HUMAN|INS_HUMAN|IL1B_HUMAN|EDN1_HUMAN
2001243	0.0003219	0.0012639	4	46	219	30780	negative regulation of intrinsic apoptotic signaling pathway	EPO_HUMAN|INS_HUMAN|CLUS_HUMAN|MIF_HUMAN
70271	0.00032226	0.0012642	19	1091	219	30780	protein complex biogenesis	CADH1_HUMAN|ADIPO_HUMAN|2B14_HUMAN|DECR_HUMAN|CDD_HUMAN|P53_HUMAN|HBB_HUMAN|ANGI_HUMAN|HBA_HUMAN|GRB2_HUMAN|RHOA_HUMAN|TNF11_HUMAN|VWF_HUMAN|HMOX1_HUMAN|CRP_HUMAN|MIF_HUMAN|TNR1A_HUMAN|TGFB1_HUMAN|HSP74_HUMAN
70372	0.000331	0.0012972	7	181	219	30780	regulation of ERK1 and ERK2 cascade	TNF11_HUMAN|ERBB2_HUMAN|ADIPO_HUMAN|TNFA_HUMAN|IL6_HUMAN|FGF2_HUMAN|MIF_HUMAN
55076	0.00034219	0.0013399	7	182	219	30780	transition metal ion homeostasis	HIF1A_HUMAN|HMOX2_HUMAN|HMOX1_HUMAN|HPT_HUMAN|SODC_HUMAN|CERU_HUMAN|TRFE_HUMAN
71822	0.00034262	0.0013403	23	1467	219	30780	protein complex subunit organization	ACTN4_HUMAN|CADH1_HUMAN|ADIPO_HUMAN|2B14_HUMAN|DECR_HUMAN|CDD_HUMAN|P53_HUMAN|HBB_HUMAN|ANGI_HUMAN|HBA_HUMAN|GRB2_HUMAN|ELN_HUMAN|RHOA_HUMAN|TNF11_HUMAN|FSCN1_HUMAN|VWF_HUMAN|HMOX1_HUMAN|CRP_HUMAN|MIF_HUMAN|TNR1A_HUMAN|TGFB1_HUMAN|SMC2_HUMAN|HSP74_HUMAN
33158	0.00037037	0.0014476	3	20	219	30780	regulation of protein import into nucleus, translocation	IL6_HUMAN|THIO_HUMAN|TNR1A_HUMAN
90382	0.00037959	0.0014822	4	48	219	30780	phagosome maturation	CAMP_HUMAN|NOS3_HUMAN|NOS2_HUMAN|NOS1_HUMAN
50715	0.00037993	0.0014822	5	86	219	30780	positive regulation of cytokine secretion	IL10_HUMAN|TNFA_HUMAN|INS_HUMAN|IFNG_HUMAN|MIF_HUMAN
71559	0.0003822	0.0014897	8	244	219	30780	response to transforming growth factor beta stimulus	RHOA_HUMAN|JUN_HUMAN|TGFB2_HUMAN|P53_HUMAN|GDF15_HUMAN|TGFB3_HUMAN|TGFB1_HUMAN|PAI1_HUMAN
2460	0.00038766	0.0015096	9	308	219	30780	adaptive immune response based on somatic recombination of immune receptors built from immunoglobulin superfamily domains	CR1_HUMAN|IL18_HUMAN|IL4_HUMAN|2B14_HUMAN|ICAM1_HUMAN|CLUS_HUMAN|CRP_HUMAN|MBL2_HUMAN|TGFB1_HUMAN
1902275	0.00039202	0.0015252	6	133	219	30780	regulation of chromatin organization	TAD2A_HUMAN|VEGFA_HUMAN|P53_HUMAN|IL1B_HUMAN|NOS1_HUMAN|TGFB1_HUMAN
42108	0.00040079	0.0015579	5	87	219	30780	positive regulation of cytokine biosynthetic process	TNFA_HUMAN|IL4_HUMAN|IFNG_HUMAN|HMOX1_HUMAN|IL1B_HUMAN
8203	0.000408	0.0015845	6	134	219	30780	cholesterol metabolic process	LEPR_HUMAN|LIPC_HUMAN|IL4_HUMAN|APOE_HUMAN|PON1_HUMAN|G6PD_HUMAN
45596	0.00042071	0.0016323	15	766	219	30780	negative regulation of cell differentiation	IKBA_HUMAN|ADIPO_HUMAN|IL4_HUMAN|CTLA4_HUMAN|FST_HUMAN|P53_HUMAN|IFNG_HUMAN|INHA_HUMAN|EFNA1_HUMAN|RHOA_HUMAN|TNFA_HUMAN|IL6_HUMAN|HLAG_HUMAN|CRP_HUMAN|TGFB1_HUMAN
52652	0.00042984	0.0016513	3	21	219	30780	cyclic purine nucleotide metabolic process	ADML_HUMAN|ANFB_HUMAN|ANF_HUMAN
70229	0.00042984	0.0016513	3	21	219	30780	negative regulation of lymphocyte apoptotic process	ADA_HUMAN|IL2_HUMAN|MIF_HUMAN
43537	0.00042984	0.0016513	3	21	219	30780	negative regulation of blood vessel endothelial cell migration	APOE_HUMAN|FGF2_HUMAN|TGFB1_HUMAN
1516	0.00042984	0.0016513	3	21	219	30780	prostaglandin biosynthetic process	MIF_HUMAN|PGH2_HUMAN|EDN1_HUMAN
44364	0.00042984	0.0016513	3	21	219	30780	disruption of cells of other organism	CAMP_HUMAN|MBL2_HUMAN|GNLY_HUMAN
51797	0.00042984	0.0016513	3	21	219	30780	regulation of hair follicle development	TNFA_HUMAN|TGFB2_HUMAN|FST_HUMAN
72378	0.00042984	0.0016513	3	21	219	30780	blood coagulation, fibrin clot formation	VWF_HUMAN|PCP_HUMAN|APOH_HUMAN
32305	0.00042984	0.0016513	3	21	219	30780	positive regulation of icosanoid secretion	TNF11_HUMAN|MIF_HUMAN|IL1B_HUMAN
46068	0.00042984	0.0016513	3	21	219	30780	cGMP metabolic process	ANFB_HUMAN|ANF_HUMAN|PDE5A_HUMAN
31640	0.00042984	0.0016513	3	21	219	30780	killing of cells of other organism	CAMP_HUMAN|MBL2_HUMAN|GNLY_HUMAN
46457	0.00042984	0.0016513	3	21	219	30780	prostanoid biosynthetic process	MIF_HUMAN|PGH2_HUMAN|EDN1_HUMAN
1933	0.00043553	0.0016716	9	313	219	30780	negative regulation of protein phosphorylation	JUN_HUMAN|BKRB2_HUMAN|ADIPO_HUMAN|APOE_HUMAN|IL6_HUMAN|IL2_HUMAN|IL1B_HUMAN|IBP3_HUMAN|TGFB1_HUMAN
34101	0.00044147	0.0016929	6	136	219	30780	erythrocyte homeostasis	EPO_HUMAN|VEGFA_HUMAN|HMOX1_HUMAN|INHA_HUMAN|G6PD_HUMAN|TIMP1_HUMAN
33500	0.00044309	0.001693	7	190	219	30780	carbohydrate homeostasis	HIF1A_HUMAN|ADIPO_HUMAN|INS_HUMAN|ICAM1_HUMAN|CRP_HUMAN|THIO_HUMAN|VCAM1_HUMAN
42593	0.00044309	0.001693	7	190	219	30780	glucose homeostasis	HIF1A_HUMAN|ADIPO_HUMAN|INS_HUMAN|ICAM1_HUMAN|CRP_HUMAN|THIO_HUMAN|VCAM1_HUMAN
48015	0.00044309	0.001693	7	190	219	30780	phosphatidylinositol-mediated signaling	RHOA_HUMAN|ERBB2_HUMAN|FGF2_HUMAN|GRB2_HUMAN|HBEGF_HUMAN|EGFR_HUMAN|EDN1_HUMAN
48017	0.00044309	0.001693	7	190	219	30780	inositol lipid-mediated signaling	RHOA_HUMAN|ERBB2_HUMAN|FGF2_HUMAN|GRB2_HUMAN|HBEGF_HUMAN|EGFR_HUMAN|EDN1_HUMAN
48566	0.00044431	0.0016962	4	50	219	30780	embryonic digestive tract development	TNFA_HUMAN|TGFB2_HUMAN|ADA_HUMAN|IL8_HUMAN
43618	0.00047946	0.0018287	4	51	219	30780	regulation of transcription from RNA polymerase II promoter in response to stress	EPO_HUMAN|HIF1A_HUMAN|VEGFA_HUMAN|HMOX1_HUMAN
6959	0.00048572	0.0018472	8	253	219	30780	humoral immune response	CR1_HUMAN|TNFA_HUMAN|2B14_HUMAN|IL6_HUMAN|CLUS_HUMAN|CRP_HUMAN|IFNG_HUMAN|MBL2_HUMAN
31294	0.00049298	0.0018472	5	91	219	30780	lymphocyte costimulation	IL4_HUMAN|2B14_HUMAN|CTLA4_HUMAN|DPP4_HUMAN|GRB2_HUMAN
35774	0.00049511	0.0018472	3	22	219	30780	positive regulation of insulin secretion involved in cellular response to glucose stimulus	HIF1A_HUMAN|2B14_HUMAN|CRF_HUMAN
10611	0.00049511	0.0018472	3	22	219	30780	regulation of cardiac muscle hypertrophy	ANGT_HUMAN|PDE5A_HUMAN|EDN1_HUMAN
42522	0.00049511	0.0018472	3	22	219	30780	regulation of tyrosine phosphorylation of Stat5 protein	EPO_HUMAN|IL4_HUMAN|IL2_HUMAN
22410	0.00049511	0.0018472	3	22	219	30780	circadian sleep/wake cycle process	IL6_HUMAN|ADA_HUMAN|CRF_HUMAN
45932	0.00049511	0.0018472	3	22	219	30780	negative regulation of muscle contraction	SODC_HUMAN|PGH2_HUMAN|PDE5A_HUMAN
70221	0.00049687	0.0018472	2	5	219	30780	sulfide oxidation, using sulfide:quinone oxidoreductase	THTR_HUMAN|DIC_HUMAN
18119	0.00049687	0.0018472	2	5	219	30780	peptidyl-cysteine S-nitrosylation	NOS2_HUMAN|NOS1_HUMAN
60544	0.00049687	0.0018472	2	5	219	30780	regulation of necroptosis	TNFA_HUMAN|TNFL6_HUMAN
51461	0.00049687	0.0018472	2	5	219	30780	positive regulation of corticotropin secretion	CRF_HUMAN|UCN1_HUMAN
51547	0.00049687	0.0018472	2	5	219	30780	regulation of keratinocyte migration	MMP9_HUMAN|HBEGF_HUMAN
51549	0.00049687	0.0018472	2	5	219	30780	positive regulation of keratinocyte migration	MMP9_HUMAN|HBEGF_HUMAN
60312	0.00049687	0.0018472	2	5	219	30780	regulation of blood vessel remodeling	IL18_HUMAN|CYTC_HUMAN
51709	0.00049687	0.0018472	2	5	219	30780	regulation of killing of cells of other organism	NOS2_HUMAN|IFNG_HUMAN
[truncated: 1,065 more rows]

## Sheet: DM
	Characteristics of overrepresentation of biological processes
[truncated: 3,278 more rows]

[truncated: 5 more sheets: Ob, GD, PE & DM, PE & Ob, PE & GD]
