# Supplementary material for: Molecular association of pathogenetic contributors to pre-eclampsia (pre-eclampsia associome)
Source: BMC Syst Biol. 2015 Apr 15;9(Suppl 2):S4. doi: 10.1186/1752-0509-9-S2-S4 (PMC4407242; doi:10.1186/1752-0509-9-S2-S4)
Supplement: Additional file 2 — Excel spreadsheet file containing information regarding the distribution of the relation indices of the disease-protein-disease associative networks. [file 1752-0509-9-S2-S4-S2.xlsx]

## Sheet: random disease pairs
Distribution of the connectivity indices of the disease-protein-disease associative networks
disease1 PharmGKB ID	disease2 PharmGKB ID	jaccard_index	meet/min	meet	neigh1	neigh2
PA446696	PA445062	0.00681537	1	11	11	1614
PA446133	PA444620	0.0044603	1	5	5	1121
PA444244	PA443895	0.0470588	1	4	4	85
PA445199	PA443582	0.0204082	1	4	4	196
PA446418	PA443425	0.00909091	1	4	4	440
PA444174	PA445269	0.0042061	1	4	951	4
PA445574	PA446079	0.00253807	1	4	4	1576
PA444839	PA444365	0.0394737	1	3	3	76
PA445523	PA443548	0.037037	1	3	3	81
PA446459	PA445523	0.016129	1	3	186	3
PA444391	PA445058	0.00436681	1	3	3	687
PA444620	PA443701	0.00267618	1	3	1121	3
PA446511	PA445606	0.666667	1	2	3	2
PA445905	PA443956	0.285714	1	2	7	2
PA445731	PA443934	0.181818	1	2	11	2
PA446301	PA444425	0.153846	1	2	2	13
PA444696	PA446720	0.117647	1	2	17	2
PA446125	PA444758	0.08	1	2	2	25
PA446125	PA443926	0.08	1	2	2	25
PA443934	PA446430	0.0571429	1	2	2	35
PA445499	PA444571	0.0555556	1	2	2	36
PA444200	PA444216	0.047619	1	2	2	42
PA443847	PA444947	0.0454545	1	2	44	2
PA446883	PA444384	0.0434783	1	2	46	2
PA445977	PA445916	0.0322581	1	2	62	2
PA444986	PA445161	0.0322581	1	2	62	2
PA444606	PA446195	0.0322581	1	2	62	2
PA445698	PA445028	0.0307692	1	2	2	65
PA444147	PA444825	0.030303	1	2	2	66
PA446739	PA445331	0.0263158	1	2	2	76
PA446876	PA445274	0.0215054	1	2	93	2
PA443401	PA446023	0.0206186	1	2	2	97
PA443275	PA444891	0.0206186	1	2	97	2
PA444621	PA446720	0.0204082	1	2	98	2
PA445296	PA444132	0.0196078	1	2	102	2
PA445298	PA446999	0.0165289	1	2	121	2
PA446169	PA445259	0.015625	1	2	128	2
PA447266	PA443595	0.0155039	1	2	129	2
PA445371	PA445266	0.0143885	1	2	139	2
PA444617	PA446472	0.0124224	1	2	161	2
PA443685	PA445266	0.00862069	1	2	232	2
PA443777	PA444801	0.00843882	1	2	2	237
PA444138	PA443890	0.00813008	1	2	2	246
PA443756	PA444155	0.00600601	1	2	333	2
PA447285	PA444532	0.00578035	1	2	346	2
PA443269	PA443571	0.00552486	1	2	362	2
PA447069	PA443223	0.00444444	1	2	2	450
PA134850491	PA446363	0.00436681	1	2	458	2
PA443393	PA443450	0.00359712	1	2	2	556
PA445703	PA444620	0.00178412	1	2	2	1121
PA445358	PA444159	1	1	1	1	1
PA443942	PA445737	1	1	1	1	1
PA446350	PA447047	0.5	1	1	2	1
PA446524	PA447164	0.5	1	1	1	2
PA447135	PA446784	0.5	1	1	2	1
PA446856	PA445223	0.5	1	1	2	1
PA443282	PA443930	0.333333	1	1	3	1
PA447024	PA446524	0.333333	1	1	3	1
PA445909	PA446885	0.333333	1	1	3	1
PA444375	PA443508	0.333333	1	1	1	3
PA445205	PA446263	0.333333	1	1	1	3
PA445075	PA446666	0.25	1	1	1	4
PA446110	PA446657	0.25	1	1	1	4
PA443441	PA447074	0.25	1	1	1	4
PA446524	PA446448	0.25	1	1	1	4
PA443344	PA445574	0.25	1	1	1	4
PA445803	PA444813	0.2	1	1	1	5
PA444424	PA447111	0.166667	1	1	1	6
PA444800	PA443338	0.166667	1	1	6	1
PA444952	PA446066	0.166667	1	1	6	1
PA443911	PA446607	0.166667	1	1	6	1
PA445262	PA443391	0.142857	1	1	1	7
PA444359	PA445195	0.142857	1	1	1	7
PA443954	PA445925	0.142857	1	1	7	1
PA445761	PA446692	0.142857	1	1	1	7
PA445735	PA445366	0.142857	1	1	7	1
PA445045	PA446837	0.125	1	1	1	8
PA444418	PA445176	0.125	1	1	8	1
PA444016	PA446229	0.125	1	1	1	8
PA445746	PA447047	0.111111	1	1	9	1
PA444875	PA443470	0.111111	1	1	1	9
PA443708	PA447047	0.1	1	1	10	1
PA443337	PA443973	0.1	1	1	1	10
PA443739	PA444109	0.0909091	1	1	1	11
PA444247	PA444799	0.0909091	1	1	1	11
PA445577	PA444794	0.0833333	1	1	1	12
PA445009	PA444964	0.0833333	1	1	12	1
PA443824	PA445517	0.0833333	1	1	12	1
PA443376	PA446555	0.0769231	1	1	1	13
PA445925	PA445844	0.0769231	1	1	1	13
PA443873	PA444366	0.0714286	1	1	1	14
PA447271	PA444049	0.0666667	1	1	15	1
PA444190	PA443775	0.0666667	1	1	15	1
PA444879	PA446524	0.0666667	1	1	15	1
PA444177	PA443716	0.0666667	1	1	1	15
PA446247	PA444911	0.0625	1	1	1	16
PA445959	PA443576	0.0625	1	1	16	1
PA445179	PA446632	0.0588235	1	1	17	1
PA444020	PA446784	0.0588235	1	1	17	1
PA444020	PA446455	0.0588235	1	1	17	1
PA445359	PA447122	0.0588235	1	1	17	1
PA444625	PA443891	0.0588235	1	1	1	17
PA445270	PA445137	0.0588235	1	1	1	17
PA446333	PA446946	0.0555556	1	1	18	1
PA445288	PA446237	0.0526316	1	1	19	1
PA444774	PA443775	0.0526316	1	1	19	1
PA443965	PA443257	0.05	1	1	20	1
PA445202	PA443267	0.0454545	1	1	22	1
PA443615	PA446632	0.0434783	1	1	23	1
PA446732	PA445205	0.0434783	1	1	23	1
PA445428	PA446204	0.0434783	1	1	23	1
PA443338	PA445845	0.0416667	1	1	1	24
PA447121	PA446637	0.0416667	1	1	1	24
PA447122	PA445970	0.04	1	1	1	25
PA444793	PA447160	0.0384615	1	1	26	1
PA446302	PA446517	0.037037	1	1	27	1
PA446342	PA446778	0.037037	1	1	27	1
PA445803	PA447313	0.0357143	1	1	1	28
PA445524	PA445718	0.0357143	1	1	28	1
PA445495	PA444341	0.0344828	1	1	1	29
PA445163	PA444996	0.0322581	1	1	1	31
PA446703	PA446421	0.03125	1	1	1	32
PA444545	PA446710	0.03125	1	1	32	1
PA444798	PA445205	0.0285714	1	1	35	1
PA445557	PA445718	0.0285714	1	1	35	1
PA445938	PA445243	0.027027	1	1	1	37
PA445196	PA446946	0.027027	1	1	37	1
PA445227	PA443318	0.025641	1	1	1	39
PA444767	PA445718	0.025	1	1	40	1
PA445859	PA443257	0.0238095	1	1	42	1
PA443567	PA445409	0.0238095	1	1	42	1
PA445589	PA445310	0.0227273	1	1	44	1
PA446777	PA444624	0.0212766	1	1	1	47
PA443734	PA444500	0.0208333	1	1	48	1
PA444033	PA444034	0.0196078	1	1	1	51
PA444723	PA445811	0.0188679	1	1	1	53
PA446622	PA447122	0.0188679	1	1	53	1
PA445759	PA444159	0.0185185	1	1	54	1
PA445785	PA444199	0.0185185	1	1	1	54
PA444092	PA444957	0.0172414	1	1	1	58
PA447145	PA443623	0.0169492	1	1	1	59
PA443555	PA445806	0.016129	1	1	62	1
PA447055	PA445205	0.015873	1	1	63	1
PA447055	PA446172	0.015873	1	1	63	1
PA444998	PA445358	0.0149254	1	1	67	1
PA445992	PA445050	0.0140845	1	1	71	1
PA443720	PA444469	0.0136986	1	1	73	1
PA445657	PA445932	0.0133333	1	1	1	75
PA443906	PA444823	0.0120482	1	1	1	83
PA445599	PA447122	0.0117647	1	1	85	1
PA444809	PA445846	0.0108696	1	1	1	92
PA444288	PA445925	0.0107527	1	1	93	1
PA443331	PA446066	0.0104167	1	1	96	1
PA443275	PA444025	0.0103093	1	1	97	1
PA447121	PA446023	0.0103093	1	1	1	97
PA446198	PA443344	0.00990099	1	1	101	1
PA445296	PA443257	0.00980392	1	1	102	1
PA443942	PA446010	0.00862069	1	1	1	116
PA445530	PA444453	0.00862069	1	1	116	1
PA445362	PA444465	0.00854701	1	1	1	117
PA447321	PA443551	0.00826446	1	1	121	1
PA443869	PA444352	0.00826446	1	1	1	121
PA443317	PA443613	0.00819672	1	1	1	122
PA443474	PA444261	0.00746269	1	1	134	1
PA444320	PA445901	0.00719424	1	1	139	1
PA445593	PA445852	0.00689655	1	1	145	1
PA447289	PA445614	0.00653595	1	1	153	1
PA446996	PA444287	0.00645161	1	1	1	155
PA445749	PA444584	0.00636943	1	1	1	157
PA444814	PA445501	0.00628931	1	1	159	1
PA443453	PA444195	0.0060241	1	1	166	1
PA443930	PA443835	0.00588235	1	1	1	170
PA446187	PA443835	0.00588235	1	1	1	170
PA444252	PA443728	0.00578035	1	1	1	173
PA444427	PA444913	0.00574713	1	1	1	174
PA446438	PA444790	0.00568182	1	1	176	1
PA446438	PA446873	0.00568182	1	1	176	1
PA445431	PA444276	0.00507614	1	1	197	1
PA445708	PA446632	0.00497512	1	1	201	1
PA445708	PA444625	0.00497512	1	1	201	1
PA444024	PA444543	0.0049505	1	1	202	1
PA445850	PA445045	0.00411523	1	1	243	1
PA443890	PA444453	0.00406504	1	1	246	1
PA443779	PA445973	0.00404858	1	1	1	247
PA443461	PA446839	0.00401606	1	1	249	1
PA443888	PA446710	0.00371747	1	1	269	1
PA130232983	PA445362	0.00355872	1	1	281	1
PA445749	PA444626	0.00337838	1	1	1	296
PA443269	PA446524	0.00276243	1	1	362	1
PA444427	PA443250	0.0026738	1	1	1	374
PA443265	PA445484	0.00238095	1	1	420	1
PA443265	PA443775	0.00238095	1	1	420	1
PA443265	PA446172	0.00238095	1	1	420	1
PA443980	PA446728	0.002331	1	1	1	429
PA443983	PA443450	0.00179856	1	1	1	556
PA443739	PA443450	0.00179856	1	1	1	556
PA444645	PA446784	0.00162075	1	1	617	1
PA443434	PA443417	0.00157233	1	1	636	1
PA445058	PA443257	0.0014556	1	1	687	1
PA443942	PA443610	0.00127226	1	1	1	786
PA443560	PA444543	0.000909091	1	1	1100	1
PA446099	PA444620	0.000892061	1	1	1	1121
PA444620	PA446984	0.000892061	1	1	1121	1
PA445325	PA445062	0.000619579	1	1	1	1614
PA443265	PA446055	0.023753	0.909091	10	420	11
PA443756	PA446351	0.0239521	0.888889	8	333	9
PA443382	PA446592	0.00990099	0.888889	8	807	9
PA443560	PA446048	0.00635786	0.875	7	1100	8
PA444374	PA443783	0.0368098	0.857143	6	7	162
PA445941	PA446406	0.018018	0.857143	6	332	7
PA445506	PA445507	0.0253456	0.846154	11	432	13
PA444480	PA445062	0.0191358	0.837838	31	37	1614
PA446305	PA446079	0.00949968	0.833333	15	18	1576
PA444594	PA445028	0.149254	0.833333	10	12	65
PA443434	PA444672	0.0187793	0.8	12	636	15
PA443630	PA444620	0.00712378	0.8	8	10	1121
PA446108	PA443666	0.00573066	0.8	4	697	5
PA443886	PA444897	0.0052356	0.8	4	763	5
PA445973	PA446371	0.0281124	0.777778	7	247	9
PA444284	PA446483	0.0575693	0.771429	27	461	35
PA445593	PA443568	0.0675676	0.769231	10	145	13
PA443556	PA446081	0.0359712	0.769231	10	275	13
PA445506	PA445682	0.0138249	0.75	6	432	8
PA444477	PA445058	0.00870827	0.75	6	8	687
PA446538	PA443553	0.06	0.75	3	4	49
PA443442	PA443419	0.023622	0.75	3	126	4
PA445525	PA445382	0.0222222	0.75	3	4	134
PA444814	PA443300	0.01875	0.75	3	159	4
PA445360	PA443899	0.0169492	0.75	3	4	176
PA444153	PA444118	0.0166667	0.75	3	179	4
PA446864	PA444435	0.0146341	0.75	3	4	204
PA446762	PA445973	0.0120968	0.75	3	4	247
PA445865	PA443425	0.00680272	0.75	3	4	440
PA443998	PA445058	0.00436047	0.75	3	4	687
PA445062	PA446321	0.0123381	0.740741	20	1614	27
PA446359	PA446079	0.0276208	0.721311	44	61	1576
PA444369	PA444566	0.0242718	0.714286	5	204	7
PA444822	PA445271	0.0144928	0.714286	5	343	7
PA446107	PA445062	0.0147783	0.705882	24	34	1614
PA443560	PA443697	0.0126582	0.7	14	1100	20
PA443273	PA445830	0.118644	0.7	7	56	10
PA443610	PA445488	0.0113924	0.692308	9	786	13
PA444645	PA445937	0.0176849	0.6875	11	617	16
PA444174	PA445556	0.0115063	0.6875	11	951	16
PA446079	PA444085	0.00695762	0.6875	11	1576	16
PA444903	PA444160	0.00806452	0.666667	6	741	9
PA445589	PA444671	0.0869565	0.666667	4	44	6
PA444150	PA445058	0.00580552	0.666667	4	6	687
PA443596	PA444080	0.4	0.666667	2	4	3
PA443721	PA445835	0.285714	0.666667	2	6	3
PA445109	PA444989	0.153846	0.666667	2	3	12
PA444563	PA444696	0.111111	0.666667	2	3	17
PA446511	PA445510	0.0833333	0.666667	2	3	23
PA444256	PA444201	0.08	0.666667	2	24	3
PA445141	PA445157	0.0689655	0.666667	2	3	28
PA444367	PA445290	0.0606061	0.666667	2	32	3
PA443594	PA445003	0.0588235	0.666667	2	33	3
PA444833	PA445533	0.0526316	0.666667	2	37	3
PA444305	PA443894	0.0416667	0.666667	2	3	47
PA443657	PA445290	0.027027	0.666667	2	73	3
PA445233	PA443271	0.0232558	0.666667	2	85	3
PA445081	PA443293	0.0227273	0.666667	2	87	3
PA445127	PA444129	0.0217391	0.666667	2	91	3
PA446806	PA444354	0.019802	0.666667	2	3	100
PA443545	PA446740	0.0172414	0.666667	2	3	115
PA443783	PA445550	0.0122699	0.666667	2	162	3
PA446438	PA446540	0.0112994	0.666667	2	176	3
PA445005	PA446827	0.0111732	0.666667	2	3	178
PA445869	PA444153	0.0111111	0.666667	2	3	179
PA445431	PA443293	0.010101	0.666667	2	197	3
PA443848	PA130232983	0.0070922	0.666667	2	3	281
PA444434	PA445019	0.00600601	0.666667	2	3	332
PA445629	PA444360	0.00442478	0.666667	2	451	3
PA134850491	PA444129	0.0043573	0.666667	2	458	3
PA444129	PA444552	0.00385356	0.666667	2	3	518
PA446205	PA444620	0.00178253	0.666667	2	3	1121
PA445550	PA446079	0.00126823	0.666667	2	3	1576
PA445062	PA445545	0.00123839	0.666667	2	1614	3
PA443756	PA443621	0.0410557	0.636364	14	333	22
PA447192	PA444985	0.0440529	0.625	10	16	221
PA445953	PA446116	0.037037	0.625	10	16	264
PA446134	PA445594	0.0255102	0.625	5	8	193
PA446239	PA444818	0.0094697	0.625	5	8	525
PA444462	PA446079	0.00316656	0.625	5	8	1576
PA445851	PA444620	0.0228471	0.604651	26	43	1121
PA445379	PA444620	0.0185022	0.6	21	35	1121
PA444818	PA445068	0.0280374	0.6	15	525	25
PA443610	PA445981	0.0151134	0.6	12	786	20
PA444899	PA445522	0.0923077	0.6	6	10	61
PA445917	PA443850	0.0517241	0.6	6	10	112
PA128406954	PA445171	0.04	0.6	6	146	10
PA446234	PA444283	0.0233463	0.6	6	10	253
PA444907	PA446728	0.0138568	0.6	6	10	429
PA446430	PA447128	0.0810811	0.6	3	35	5
PA445127	PA444581	0.0322581	0.6	3	91	5
PA445296	PA444678	0.0288462	0.6	3	102	5
PA445676	PA444813	0.0241935	0.6	3	122	5
PA446689	PA444898	0.0215827	0.6	3	5	137
PA444065	PA444484	0.0127119	0.6	3	234	5
PA445451	PA445283	0.0123967	0.6	3	240	5
PA443266	PA443461	0.0119522	0.6	3	5	249
PA445383	PA444561	0.00928793	0.6	3	5	321
PA443745	PA443430	0.00813008	0.6	3	5	367
PA443434	PA443794	0.00470219	0.6	3	636	5
PA444972	PA444620	0.0623932	0.598361	73	122	1121
PA445582	PA444620	0.0752961	0.593333	89	150	1121
PA443890	PA444482	0.0395257	0.588235	10	246	17
PA444546	PA444616	0.0255754	0.588235	10	384	17
PA444989	PA443797	0.029661	0.583333	7	12	231
PA446893	PA444645	0.011254	0.583333	7	12	617
PA443610	PA444250	0.0653753	0.574468	54	786	94
PA445977	PA443605	0.117647	0.571429	8	62	14
PA446509	PA445356	0.0384615	0.571429	4	101	7
PA443744	PA443880	0.037037	0.571429	4	7	105
PA446136	PA445220	0.015748	0.571429	4	7	251
PA444923	PA444626	0.0133779	0.571429	4	7	296
PA444447	PA445112	0.00552486	0.571429	4	721	7
PA446872	PA444620	0.00355872	0.571429	4	7	1121
PA443223	PA445025	0.0196937	0.5625	9	450	16
PA443875	PA444174	0.049445	0.550562	49	89	951
PA445742	PA445287	0.019678	0.55	11	550	20
PA443769	PA444432	0.084507	0.545455	6	11	66
PA443685	PA446629	0.0253165	0.545455	6	232	11
PA445217	PA444561	0.0184049	0.545455	6	11	321
PA443265	PA444490	0.0141176	0.545455	6	420	11
PA444840	PA443883	0.0141176	0.545455	6	420	11
PA444001	PA446728	0.0138249	0.545455	6	11	429
PA446728	PA443291	0.0138249	0.545455	6	429	11
PA443559	PA131550671	0.0404984	0.541667	13	24	310
PA444440	PA445488	0.0744681	0.538462	7	88	13
PA446108	PA444517	0.0211268	0.535714	15	697	28
PA445553	PA445218	0.0203562	0.533333	8	15	386
PA445423	PA444818	0.0150376	0.533333	8	15	525
PA445355	PA446833	0.0387324	0.52381	11	274	21
PA444840	PA443627	0.135417	0.52	65	420	125
PA444903	PA443555	0.0401554	0.5	31	741	62
PA446528	PA444284	0.04158	0.5	20	40	461
PA446813	PA443750	0.0588235	0.5	15	30	240
PA446108	PA445378	0.0196906	0.5	14	697	28
PA445973	PA445937	0.0313725	0.5	8	247	16
PA444580	PA444178	0.0402299	0.5	7	14	167
PA446308	PA444903	0.00935829	0.5	7	14	741
PA444750	PA445997	0.0140187	0.5	6	422	12
PA446728	PA445388	0.0137931	0.5	6	429	12
PA444242	PA445587	0.111111	0.5	5	40	10
PA445474	PA444802	0.0657895	0.5	5	10	71
PA446036	PA444907	0.0617284	0.5	5	76	10
PA443610	PA444907	0.00632111	0.5	5	786	10
PA444190	PA445228	0.210526	0.5	4	15	8
PA444452	PA443521	0.0727273	0.5	4	8	51
PA443875	PA443936	0.0430108	0.5	4	89	8
PA444379	PA446969	0.0421053	0.5	4	8	91
PA447325	PA444379	0.0242424	0.5	4	161	8
PA443556	PA447007	0.0143369	0.5	4	275	8
PA443265	PA445702	0.00943396	0.5	4	420	8
PA444919	PA445425	0.00536913	0.5	4	8	741
PA445197	PA446387	0.06	0.5	3	47	6
PA445858	PA445894	0.04	0.5	3	72	6
PA443341	PA443321	0.0344828	0.5	3	84	6
PA446323	PA446073	0.03125	0.5	3	6	93
PA444671	PA443242	0.0306122	0.5	3	6	95
PA444518	PA443421	0.0267857	0.5	3	6	109
PA445298	PA444892	0.0241935	0.5	3	121	6
PA444287	PA444468	0.0189873	0.5	3	155	6
PA446438	PA445894	0.0167598	0.5	3	176	6
PA443879	PA445343	0.0162162	0.5	3	182	6
PA443464	PA444401	0.011194	0.5	3	265	6
PA445355	PA445744	0.0108303	0.5	3	274	6
PA446213	PA445635	0.0106762	0.5	3	278	6
PA446323	PA130232983	0.0105634	0.5	3	6	281
PA445629	PA443722	0.00660793	0.5	3	451	6
PA444716	PA445874	0.285714	0.5	2	4	5
PA444150	PA443542	0.25	0.5	2	6	4
PA443259	PA446612	0.25	0.5	2	4	6
PA446197	PA446808	0.25	0.5	2	6	4
PA445865	PA444175	0.222222	0.5	2	4	7
PA445199	PA445055	0.166667	0.5	2	4	10
PA443259	PA444012	0.111111	0.5	2	4	16
PA443641	PA443374	0.0952381	0.5	2	4	19
PA443818	PA443742	0.0833333	0.5	2	4	22
PA443818	PA444339	0.0769231	0.5	2	4	24
PA446549	PA446951	0.0769231	0.5	2	4	24
PA446123	PA446666	0.0769231	0.5	2	24	4
PA443261	PA446418	0.0689655	0.5	2	27	4
PA445414	PA446127	0.0645161	0.5	2	29	4
PA447268	PA445329	0.0645161	0.5	2	29	4
PA445159	PA446767	0.0625	0.5	2	30	4
PA443259	PA445539	0.0588235	0.5	2	4	32
PA443993	PA446418	0.0571429	0.5	2	33	4
PA445856	PA445754	0.0571429	0.5	2	33	4
PA443887	PA444011	0.0555556	0.5	2	34	4
PA444798	PA444317	0.0540541	0.5	2	35	4
PA443567	PA444007	0.0454545	0.5	2	42	4
PA444115	PA444668	0.0434783	0.5	2	4	44
PA443578	PA445795	0.0434783	0.5	2	4	44
PA445471	PA444519	0.0392157	0.5	2	4	49
PA447062	PA444716	0.0285714	0.5	2	68	4
PA447195	PA446504	0.0273973	0.5	2	71	4
PA444802	PA445574	0.0273973	0.5	2	71	4
PA446170	PA446320	0.027027	0.5	2	4	72
PA443500	PA446180	0.0246914	0.5	2	4	79
PA443975	PA445664	0.0229885	0.5	2	4	85
PA445654	PA444987	0.0227273	0.5	2	4	86
PA443359	PA443695	0.018018	0.5	2	109	4
PA445305	PA445986	0.0175439	0.5	2	112	4
PA444558	PA444495	0.0166667	0.5	2	118	4
PA445298	PA445654	0.0162602	0.5	2	121	4
PA445018	PA444007	0.016129	0.5	2	122	4
PA444854	PA445371	0.0141844	0.5	2	4	139
PA445593	PA443596	0.0136054	0.5	2	145	4
PA444287	PA446135	0.0127389	0.5	2	155	4
PA444613	PA444457	0.0121951	0.5	2	162	4
PA443853	PA446584	0.010582	0.5	2	187	4
PA446248	PA443829	0.0102564	0.5	2	4	193
PA445850	PA446549	0.00816327	0.5	2	243	4
PA443578	PA443890	0.00806452	0.5	2	4	246
PA445220	PA443619	0.00790514	0.5	2	251	4
PA445220	PA447089	0.00790514	0.5	2	251	4
PA446433	PA443430	0.00542005	0.5	2	4	367
PA445131	PA444372	0.00512821	0.5	2	388	4
PA444750	PA446767	0.00471698	0.5	2	422	4
PA445120	PA444544	0.00470588	0.5	2	4	423
PA446370	PA443382	0.00247219	0.5	2	4	807
PA446805	PA444174	0.00209864	0.5	2	4	951
PA445709	PA444326	0.333333	0.5	1	2	2
PA444384	PA447102	0.25	0.5	1	2	3
PA446730	PA446016	0.25	0.5	1	3	2
PA447023	PA446735	0.2	0.5	1	2	4
PA446566	PA447173	0.2	0.5	1	2	4
PA444110	PA445033	0.2	0.5	1	2	4
PA444891	PA446504	0.2	0.5	1	2	4
PA444715	PA447068	0.142857	0.5	1	6	2
PA443799	PA444532	0.125	0.5	1	7	2
PA446200	PA444356	0.125	0.5	1	7	2
PA446319	PA445274	0.125	0.5	1	7	2
PA444982	PA445966	0.111111	0.5	1	2	8
PA444462	PA444110	0.111111	0.5	1	8	2
PA445189	PA444418	0.111111	0.5	1	2	8
PA444326	PA443957	0.1	0.5	1	2	9
PA444138	PA445788	0.1	0.5	1	2	9
PA445263	PA444982	0.1	0.5	1	9	2
PA445746	PA443944	0.1	0.5	1	9	2
PA446300	PA444076	0.1	0.5	1	9	2
PA443957	PA443989	0.1	0.5	1	9	2
PA446999	PA445153	0.0909091	0.5	1	2	10
PA443478	PA445055	0.0909091	0.5	1	2	10
PA444167	PA447156	0.0833333	0.5	1	11	2
PA443876	PA447137	0.0833333	0.5	1	11	2
PA443460	PA444138	0.0769231	0.5	1	12	2
PA444223	PA445440	0.0769231	0.5	1	2	12
PA447101	PA444404	0.0666667	0.5	1	14	2
PA444000	PA443820	0.0625	0.5	1	2	15
PA443928	PA444721	0.0625	0.5	1	15	2
PA443437	PA444110	0.0625	0.5	1	15	2
PA446847	PA444982	0.0625	0.5	1	15	2
PA444110	PA444085	0.0588235	0.5	1	2	16
PA444036	PA443658	0.0588235	0.5	1	2	16
PA446001	PA446053	0.0588235	0.5	1	2	16
PA445459	PA446030	0.0555556	0.5	1	17	2
PA447135	PA446305	0.0526316	0.5	1	2	18
PA447135	PA444735	0.0526316	0.5	1	2	18
PA447149	PA447138	0.0526316	0.5	1	2	18
PA446301	PA446761	0.0526316	0.5	1	2	18
PA444267	PA444063	0.0526316	0.5	1	18	2
PA444975	PA444239	0.05	0.5	1	19	2
PA444640	PA445326	0.05	0.5	1	19	2
PA446496	PA445326	0.05	0.5	1	19	2
PA446760	PA444105	0.047619	0.5	1	2	20
PA443444	PA446999	0.0454545	0.5	1	21	2
PA444842	PA446520	0.0434783	0.5	1	22	2
PA443924	PA443362	0.0434783	0.5	1	2	22
PA444744	PA443311	0.0434783	0.5	1	2	22
PA445875	PA445326	0.04	0.5	1	24	2
PA447068	PA446637	0.04	0.5	1	2	24
PA445042	PA446999	0.037037	0.5	1	26	2
PA446678	PA444920	0.0357143	0.5	1	2	27
PA446999	PA444483	0.0357143	0.5	1	2	27
PA447134	PA447324	0.0344828	0.5	1	2	28
PA444023	PA447023	0.0333333	0.5	1	29	2
PA133888799	PA444906	0.03125	0.5	1	31	2
PA445711	PA444996	0.03125	0.5	1	2	31
PA446421	PA446426	0.030303	0.5	1	32	2
PA447015	PA446898	0.0294118	0.5	1	33	2
PA445490	PA445191	0.0294118	0.5	1	33	2
PA444259	PA445490	0.0294118	0.5	1	2	33
PA445982	PA443594	0.0294118	0.5	1	2	33
PA444571	PA443934	0.027027	0.5	1	36	2
PA447105	PA445391	0.0243902	0.5	1	2	40
PA445968	PA444356	0.0243902	0.5	1	40	2
PA446352	PA445703	0.0243902	0.5	1	40	2
PA446147	PA444337	0.0243902	0.5	1	40	2
PA443389	PA446743	0.0232558	0.5	1	2	42
PA445381	PA446680	0.0208333	0.5	1	2	47
PA444036	PA444034	0.0192308	0.5	1	2	51
PA445804	PA443855	0.0185185	0.5	1	2	53
PA446027	PA443855	0.0185185	0.5	1	2	53
PA443611	PA444110	0.0185185	0.5	1	53	2
PA446007	PA444083	0.0166667	0.5	1	2	59
PA443254	PA444721	0.0163934	0.5	1	60	2
PA445114	PA445755	0.0151515	0.5	1	65	2
PA443777	PA445465	0.0147059	0.5	1	2	67
PA443562	PA443787	0.0140845	0.5	1	2	70
PA445191	PA447195	0.0138889	0.5	1	2	71
PA443389	PA445551	0.0135135	0.5	1	2	73
PA444259	PA443433	0.0133333	0.5	1	2	74
PA444172	PA444110	0.0131579	0.5	1	75	2
PA445344	PA444721	0.0120482	0.5	1	82	2
PA445259	PA445344	0.0120482	0.5	1	2	82
PA443358	PA445259	0.0116279	0.5	1	85	2
PA447143	PA444915	0.0113636	0.5	1	2	87
PA445683	PA445326	0.011236	0.5	1	88	2
PA443422	PA443875	0.0111111	0.5	1	2	89
PA444076	PA445127	0.0108696	0.5	1	2	91
PA444607	PA444250	0.0105263	0.5	1	2	94
PA443242	PA445486	0.0104167	0.5	1	95	2
PA443331	PA444356	0.0103093	0.5	1	96	2
PA446810	PA443410	0.00943396	0.5	1	105	2
PA446581	PA446161	0.00934579	0.5	1	2	106
PA443359	PA446030	0.00909091	0.5	1	109	2
PA445685	PA446863	0.00892857	0.5	1	2	111
PA443227	PA446520	0.00892857	0.5	1	111	2
PA444203	PA446863	0.00892857	0.5	1	2	111
PA444745	PA444356	0.00826446	0.5	1	120	2
PA444607	PA447321	0.00819672	0.5	1	2	121
PA445676	PA444235	0.00813008	0.5	1	122	2
PA444760	PA446312	0.00775194	0.5	1	128	2
PA444600	PA446304	0.00724638	0.5	1	2	137
PA445914	PA446571	0.00684932	0.5	1	145	2
PA128406954	PA444094	0.00680272	0.5	1	146	2
PA444467	PA447178	0.00649351	0.5	1	2	153
PA445152	PA444613	0.00613497	0.5	1	2	162
PA444203	PA445190	0.0060241	0.5	1	2	165
PA444906	PA443835	0.00584795	0.5	1	2	170
PA444094	PA443728	0.00574713	0.5	1	2	173
PA444913	PA446324	0.00571429	0.5	1	174	2
PA446520	PA443557	0.00564972	0.5	1	2	176
PA444607	PA444522	0.00492611	0.5	1	2	202
PA443635	PA446030	0.00456621	0.5	1	218	2
PA444985	PA444239	0.0045045	0.5	1	221	2
PA445734	PA446030	0.00411523	0.5	1	242	2
PA443556	PA447159	0.00362319	0.5	1	275	2
PA445941	PA445637	0.003003	0.5	1	332	2
PA443756	PA444931	0.00299401	0.5	1	333	2
PA446301	PA443269	0.00275482	0.5	1	2	362
PA446505	PA446728	0.00232558	0.5	1	2	429
PA444607	PA445742	0.00181488	0.5	1	2	550
PA445982	PA447216	0.00175439	0.5	1	2	569
PA445485	PA445058	0.00145349	0.5	1	2	687
PA443560	PA444721	0.000908265	0.5	1	1100	2
PA444447	PA444040	0.116137	0.494792	95	721	192
PA443663	PA443319	0.0206186	0.484848	16	33	759
PA443450	PA443582	0.144597	0.484694	95	556	196
PA446514	PA446728	0.0400891	0.473684	18	38	429
PA445645	PA443425	0.02	0.473684	9	19	440
PA444626	PA444571	0.0539683	0.472222	17	296	36
PA444482	PA443421	0.0677966	0.470588	8	17	109
PA444447	PA444849	0.0371846	0.466667	28	721	60
PA445053	PA444425	0.193548	0.461538	6	24	13
PA443635	PA444142	0.0266667	0.461538	6	218	13
PA445601	PA446637	0.0555556	0.458333	11	185	24
PA443994	PA444451	0.0981308	0.456522	21	189	46
PA447015	PA443624	0.0483871	0.454545	15	33	292
PA446629	PA443597	0.0694444	0.454545	5	11	66
PA443242	PA444380	0.049505	0.454545	5	95	11
PA443474	PA444490	0.0357143	0.454545	5	134	11
PA446438	PA443819	0.0274725	0.454545	5	176	11
PA444818	PA443699	0.0094162	0.454545	5	525	11
PA445797	PA444645	0.00802568	0.454545	5	11	617
PA446880	PA446870	0.183673	0.45	9	20	38
PA444645	PA443823	0.0266458	0.447368	17	617	38
PA444684	PA444646	0.0247678	0.444444	8	313	18
PA443269	PA445684	0.0215054	0.444444	8	362	18
PA444552	PA445604	0.0151515	0.444444	8	518	18
PA443459	PA445263	0.0338983	0.444444	4	113	9
PA443680	PA444417	0.0118343	0.444444	4	9	333
PA444160	PA445204	0.0108401	0.444444	4	9	364
PA445068	PA444040	0.0533981	0.44	11	25	192
PA446840	PA443750	0.0433071	0.44	11	25	240
PA446459	PA446421	0.0686275	0.4375	14	186	32
PA444447	PA443658	0.00958904	0.4375	7	721	16
PA444668	PA445425	0.0248042	0.431818	19	44	741
PA446512	PA444185	0.0612648	0.430556	31	72	465
PA444528	PA444366	0.0431655	0.428571	6	131	14
PA446859	PA443314	0.0223881	0.428571	6	260	14
PA446308	PA445254	0.0186335	0.428571	6	14	314
PA445273	PA446272	0.107143	0.428571	3	24	7
PA443744	PA444412	0.0882353	0.428571	3	7	30
PA445356	PA445367	0.0882353	0.428571	3	7	30
PA445437	PA444922	0.0681818	0.428571	3	40	7
PA444527	PA443555	0.0454545	0.428571	3	7	62
PA446690	PA445599	0.0337079	0.428571	3	7	85
PA444250	PA443757	0.0306122	0.428571	3	94	7
PA444041	PA445296	0.0283019	0.428571	3	7	102
PA444923	PA445960	0.0225564	0.428571	3	7	129
PA446144	PA443841	0.0140845	0.428571	3	209	7
PA444222	PA445284	0.0123457	0.428571	3	239	7
PA444222	PA445449	0.0123457	0.428571	3	239	7
PA445735	PA446116	0.011194	0.428571	3	7	264
PA445355	PA445384	0.0107914	0.428571	3	274	7
PA445905	PA447285	0.00857143	0.428571	3	7	346
PA446326	PA444284	0.00645161	0.428571	3	7	461
PA443610	PA446692	0.00379747	0.428571	3	786	7
PA444447	PA445522	0.0343915	0.42623	26	721	61
PA445506	PA446892	0.0414847	0.422222	19	432	45
PA444544	PA446145	0.0184332	0.421053	8	423	19
PA445081	PA443719	0.0990099	0.416667	10	87	24
PA445296	PA446152	0.0862069	0.416667	10	102	24
PA444253	PA445194	0.113636	0.416667	5	37	12
PA445437	PA445194	0.106383	0.416667	5	40	12
PA443481	PA445998	0.0649351	0.416667	5	70	12
PA446506	PA443707	0.0340136	0.416667	5	12	140
PA446695	PA443512	0.0160256	0.416667	5	12	305
PA444328	PA443450	0.00888099	0.416667	5	12	556
PA444915	PA444903	0.0454545	0.413793	36	87	741
PA444040	PA445034	0.0346535	0.411765	7	192	17
PA445493	PA443797	0.0290456	0.411765	7	17	231
PA444616	PA443797	0.0290456	0.411765	7	17	231
PA130232983	PA444997	0.100304	0.407407	33	281	81
PA445601	PA445599	0.144068	0.4	34	185	85
PA444822	PA445186	0.033241	0.4	12	343	30
PA445068	PA444352	0.0735294	0.4	10	25	121
PA443853	PA443324	0.049505	0.4	10	187	25
PA445840	PA443318	0.156863	0.4	8	20	39
PA445579	PA446073	0.0761905	0.4	8	20	93
PA445579	PA443796	0.0300752	0.4	8	20	254
PA443655	PA445582	0.0377358	0.4	6	15	150
PA445706	PA443223	0.0130719	0.4	6	15	450
PA443516	PA443780	0.114286	0.4	4	10	29
PA444899	PA446413	0.0701754	0.4	4	10	51
PA447076	PA445992	0.0519481	0.4	4	10	71
PA444111	PA443589	0.045977	0.4	4	10	81
PA443237	PA444745	0.031746	0.4	4	10	120
PA443886	PA446634	0.00520156	0.4	4	763	10
PA445569	PA444050	0.222222	0.4	2	5	6
PA443947	PA446513	0.125	0.4	2	5	13
PA443558	PA444597	0.0714286	0.4	2	5	25
PA446995	PA443736	0.0588235	0.4	2	5	31
PA444253	PA444623	0.05	0.4	2	37	5
PA445119	PA445769	0.0384615	0.4	2	5	49
PA444823	PA445569	0.0232558	0.4	2	83	5
PA447219	PA443875	0.0217391	0.4	2	5	89
PA443242	PA443678	0.0204082	0.4	2	95	5
PA446498	PA443522	0.0196078	0.4	2	5	99
PA446821	PA443522	0.0196078	0.4	2	5	99
PA444972	PA446499	0.016	0.4	2	122	5
PA445857	PA446343	0.015748	0.4	2	124	5
PA444683	PA443795	0.0150376	0.4	2	130	5
PA443474	PA446093	0.0145985	0.4	2	134	5
PA447325	PA444813	0.0121951	0.4	2	161	5
PA443899	PA446211	0.0111732	0.4	2	176	5
PA443797	PA445564	0.00854701	0.4	2	231	5
PA444859	PA446821	0.00840336	0.4	2	235	5
PA445850	PA444816	0.00813008	0.4	2	243	5
PA443947	PA445355	0.00722022	0.4	2	5	274
PA443626	PA444487	0.0038835	0.4	2	512	5
PA446832	PA445903	0.115	0.396552	23	165	58
PA444953	PA444555	0.0855263	0.393939	13	33	132
PA444005	PA444645	0.0323077	0.388889	21	54	617
PA444447	PA444199	0.0278515	0.388889	21	721	54
PA444287	PA446998	0.079096	0.388889	14	155	36
PA445604	PA445004	0.0583333	0.388889	7	18	109
PA446081	PA443705	0.0641026	0.384615	5	13	70
PA445506	PA447215	0.0113636	0.384615	5	432	13
PA445197	PA444621	0.141732	0.382979	18	47	98
PA447055	PA444845	0.107143	0.380952	24	63	185
PA445298	PA444801	0.147436	0.380165	46	121	237
PA134850491	PA443994	0.123264	0.375661	71	458	189
PA446147	PA445344	0.140187	0.375	15	40	82
PA444737	PA445937	0.0428571	0.375	6	130	16
PA443853	PA444012	0.0304569	0.375	6	187	16
PA445228	PA445553	0.15	0.375	3	8	15
PA443882	PA445677	0.115385	0.375	3	21	8
PA444568	PA444452	0.115385	0.375	3	21	8
PA445196	PA445978	0.0714286	0.375	3	37	8
PA444685	PA445751	0.05	0.375	3	55	8
PA445127	PA443439	0.03125	0.375	3	91	8
PA445751	PA443880	0.0272727	0.375	3	8	105
PA446158	PA443439	0.0265487	0.375	3	108	8
PA443442	PA446837	0.0229008	0.375	3	126	8
PA445582	PA444538	0.0193548	0.375	3	150	8
PA445156	PA443890	0.0119522	0.375	3	8	246
PA446255	PA443624	0.010101	0.375	3	8	292
PA446229	PA446728	0.00691244	0.375	3	8	429
PA444544	PA447178	0.109827	0.372549	57	423	153
PA444840	PA445099	0.0357942	0.372093	16	420	43
PA444814	PA446116	0.162088	0.371069	59	159	264
PA445941	PA443261	0.0286533	0.37037	10	332	27
PA445088	PA445425	0.0131926	0.37037	10	27	741
PA445220	PA443570	0.026616	0.368421	7	251	19
PA443432	PA445204	0.018617	0.368421	7	19	364
PA443622	PA444390	0.0827068	0.366667	11	114	30
PA443560	PA444620	0.221672	0.366364	403	1100	1121
PA444589	PA446628	0.0441989	0.363636	8	167	22
PA444702	PA444163	0.142857	0.363636	4	11	21
PA446876	PA446852	0.04	0.363636	4	93	11
PA444490	PA445857	0.0305344	0.363636	4	11	124
PA444153	PA444641	0.0215054	0.363636	4	179	11
PA131550671	PA444688	0.0126183	0.363636	4	310	11
PA443265	PA443699	0.00936768	0.363636	4	420	11
PA443425	PA443291	0.00894855	0.363636	4	440	11
PA443434	PA444577	0.00622084	0.363636	4	636	11
PA443560	PA445920	0.00361337	0.363636	4	1100	11
PA445296	PA446144	0.135036	0.362745	37	102	209
PA445903	PA446386	0.168675	0.358974	14	58	39
PA445355	PA446182	0.0176678	0.357143	5	274	14
PA443450	PA447320	0.00884956	0.357143	5	556	14
PA443522	PA445034	0.0545455	0.352941	6	99	17
PA445595	PA445225	0.0535714	0.352941	6	17	101
PA445700	PA444645	0.00955414	0.352941	6	17	617
PA444059	PA445846	0.0666667	0.35	7	20	92
PA445220	PA444105	0.0265152	0.35	7	251	20
PA443888	PA443369	0.0248227	0.35	7	269	20
PA446177	PA445218	0.0175439	0.35	7	20	386
PA443875	PA444903	0.0387985	0.348315	31	89	741
PA443786	PA445850	0.0310078	0.347826	8	23	243
PA443464	PA444395	0.0285714	0.347826	8	265	23
PA444546	PA444024	0.135659	0.346535	70	384	202
PA444546	PA446360	0.0224439	0.346154	9	384	26
PA446440	PA443685	0.0398406	0.344828	10	29	232
PA444288	PA445973	0.103896	0.344086	32	93	247
PA443461	PA445557	0.0441176	0.342857	12	249	35
PA444024	PA443657	0.1	0.342466	25	202	73
PA443335	PA444684	0.0411765	0.341463	14	41	313
PA444645	PA445640	0.0261137	0.333333	17	617	51
PA443567	PA443783	0.0736842	0.333333	14	42	162
PA445220	PA444216	0.0501792	0.333333	14	251	42
PA446477	PA444561	0.0293255	0.333333	10	30	321
PA444222	PA444483	0.0350195	0.333333	9	239	27
PA444840	PA445148	0.0205479	0.333333	9	420	27
PA445160	PA445676	0.0514706	0.333333	7	21	122
PA444801	PA447021	0.0278884	0.333333	7	237	21
PA446761	PA446430	0.12766	0.333333	6	18	35
PA446196	PA443853	0.0301508	0.333333	6	18	187
PA447138	PA446116	0.0217391	0.333333	6	18	264
PA444370	PA444632	0.0287356	0.333333	5	164	15
PA443382	PA445611	0.00611995	0.333333	5	807	15
PA445936	PA445298	0.0310078	0.333333	4	12	121
PA444760	PA444989	0.0294118	0.333333	4	128	12
PA447257	PA446019	0.025641	0.333333	4	148	12
PA446146	PA444417	0.0117302	0.333333	4	12	333
PA445819	PA445610	0.142857	0.333333	3	15	9
PA444556	PA444416	0.125	0.333333	3	18	9
PA446541	PA444838	0.09375	0.333333	3	9	26
PA443726	PA444514	0.0612245	0.333333	3	9	43
PA446327	PA444679	0.0555556	0.333333	3	48	9
PA445114	PA443494	0.0422535	0.333333	3	65	9
PA446303	PA443548	0.0344828	0.333333	3	9	81
PA443245	PA445520	0.0206897	0.333333	3	9	139
PA443797	PA445017	0.0126582	0.333333	3	231	9
PA445100	PA446351	0.00990099	0.333333	3	297	9
PA443721	PA446256	0.2	0.333333	2	6	6
PA445822	PA445660	0.166667	0.333333	2	8	6
PA444468	PA444837	0.153846	0.333333	2	6	9
PA444715	PA446994	0.153846	0.333333	2	6	9
PA444001	PA445894	0.133333	0.333333	2	11	6
PA444490	PA445824	0.133333	0.333333	2	11	6
PA443913	PA445289	0.117647	0.333333	2	13	6
PA446612	PA444207	0.117647	0.333333	2	6	13
PA443748	PA445824	0.0909091	0.333333	2	18	6
PA444884	PA445827	0.0869565	0.333333	2	6	19
PA446840	PA447083	0.0689655	0.333333	2	25	6
PA443768	PA445524	0.0625	0.333333	2	6	28
PA444884	PA445186	0.0588235	0.333333	2	6	30
PA445862	PA444468	0.0571429	0.333333	2	31	6
PA447017	PA444773	0.0540541	0.333333	2	6	33
PA446528	PA444468	0.0454545	0.333333	2	40	6
PA446413	PA445231	0.0363636	0.333333	2	51	6
PA444064	PA446812	0.0357143	0.333333	2	6	52
PA443645	PA444268	0.0322581	0.333333	2	58	6
PA444149	PA445026	0.031746	0.333333	2	6	59
PA445992	PA443495	0.0266667	0.333333	2	71	6
PA443321	PA446654	0.0263158	0.333333	2	6	72
PA444884	PA443657	0.025974	0.333333	2	6	73
PA444365	PA444241	0.025	0.333333	2	76	6
PA444915	PA444952	0.021978	0.333333	2	87	6
PA446781	PA446655	0.0175439	0.333333	2	110	6
PA445935	PA445530	0.0166667	0.333333	2	6	116
PA445635	PA446021	0.0143885	0.333333	2	6	135
PA445647	PA446655	0.0143885	0.333333	2	135	6
PA444370	PA447129	0.0119048	0.333333	2	164	6
PA444797	PA444268	0.00865801	0.333333	2	227	6
PA445254	PA446655	0.00628931	0.333333	2	314	6
PA444409	PA444417	0.00593472	0.333333	2	6	333
PA446708	PA443223	0.00440529	0.333333	2	6	450
PA445835	PA445003	0.2	0.333333	1	3	3
PA447102	PA443528	0.166667	0.333333	1	3	4
PA445109	PA444179	0.142857	0.333333	1	3	5
PA444413	PA444707	0.142857	0.333333	1	3	5
PA444002	PA443508	0.142857	0.333333	1	5	3
PA443308	PA444784	0.142857	0.333333	1	5	3
PA444884	PA444358	0.125	0.333333	1	6	3
PA446872	PA446069	0.111111	0.333333	1	7	3
PA446218	PA446232	0.1	0.333333	1	3	8
PA446096	PA444080	0.1	0.333333	1	8	3
PA445094	PA446702	0.1	0.333333	1	8	3
PA447124	PA444919	0.1	0.333333	1	3	8
PA447059	PA446994	0.0909091	0.333333	1	3	9
PA443282	PA446366	0.0833333	0.333333	1	3	10
PA443686	PA446366	0.0833333	0.333333	1	3	10
PA443630	PA446741	0.0833333	0.333333	1	10	3
PA446557	PA446364	0.0833333	0.333333	1	10	3
PA447124	PA445153	0.0833333	0.333333	1	3	10
PA447018	PA446055	0.0769231	0.333333	1	3	11
PA445096	PA445731	0.0769231	0.333333	1	3	11
PA446586	PA446000	0.0666667	0.333333	1	13	3
PA443279	PA443508	0.0588235	0.333333	1	15	3
PA445553	PA446374	0.0588235	0.333333	1	15	3
PA444784	PA446497	0.0588235	0.333333	1	3	15
PA444717	PA445201	0.0555556	0.333333	1	3	16
PA444358	PA445477	0.0555556	0.333333	1	3	16
PA444616	PA444170	0.0526316	0.333333	1	17	3
PA446345	PA445141	0.0526316	0.333333	1	17	3
PA445003	PA443286	0.0526316	0.333333	1	3	17
PA445791	PA447060	0.0526316	0.333333	1	3	17
PA445684	PA444649	0.05	0.333333	1	18	3
PA443748	PA444921	0.05	0.333333	1	18	3
PA446153	PA445810	0.047619	0.333333	1	19	3
PA446618	PA445276	0.0454545	0.333333	1	20	3
PA444059	PA444080	0.0454545	0.333333	1	20	3
PA447085	PA444080	0.0454545	0.333333	1	20	3
PA445160	PA445096	0.0434783	0.333333	1	21	3
PA446621	PA445991	0.0416667	0.333333	1	3	22
PA446374	PA445970	0.037037	0.333333	1	3	25
PA443686	PA443727	0.0357143	0.333333	1	3	26
PA444391	PA446191	0.0357143	0.333333	1	3	26
PA445672	PA446259	0.0344828	0.333333	1	27	3
PA444918	PA446342	0.0344828	0.333333	1	3	27
PA446774	PA446076	0.0344828	0.333333	1	27	3
PA443686	PA444517	0.0333333	0.333333	1	3	28
PA443293	PA444436	0.0333333	0.333333	1	3	28
PA445380	PA446374	0.0322581	0.333333	1	29	3
PA446477	PA447102	0.03125	0.333333	1	30	3
PA133888799	PA445394	0.030303	0.333333	1	31	3
PA445990	PA445264	0.030303	0.333333	1	31	3
PA444675	PA444918	0.0285714	0.333333	1	33	3
PA446949	PA443704	0.0277778	0.333333	1	3	34
PA445230	PA443573	0.025641	0.333333	1	3	37
PA445424	PA445327	0.025641	0.333333	1	37	3
PA443590	PA446514	0.025	0.333333	1	3	38
PA444186	PA446112	0.0238095	0.333333	1	40	3
PA443686	PA443335	0.0232558	0.333333	1	3	41
PA444080	PA446284	0.0227273	0.333333	1	3	42
PA443405	PA443967	0.0212766	0.333333	1	3	45
PA446000	PA445097	0.0204082	0.333333	1	3	47
PA443361	PA444519	0.0196078	0.333333	1	3	49
PA444154	PA444156	0.0188679	0.333333	1	51	3
PA445264	PA446854	0.0185185	0.333333	1	3	52
PA447124	PA443254	0.016129	0.333333	1	3	60
PA445550	PA443322	0.0153846	0.333333	1	3	63
PA444717	PA445646	0.0142857	0.333333	1	3	68
PA446683	PA445646	0.0142857	0.333333	1	3	68
PA444918	PA446166	0.0138889	0.333333	1	3	70
PA445109	PA445331	0.0128205	0.333333	1	3	76
PA445344	PA445573	0.0119048	0.333333	1	82	3
PA446246	PA444411	0.0119048	0.333333	1	3	82
PA443946	PA444987	0.0113636	0.333333	1	3	86
PA445341	PA444288	0.0105263	0.333333	1	3	93
PA444288	PA443649	0.0105263	0.333333	1	93	3
PA445089	PA444434	0.0102041	0.333333	1	96	3
PA443609	PA443649	0.00980392	0.333333	1	100	3
PA445109	PA444494	0.00892857	0.333333	1	3	110
PA445810	PA446010	0.00847458	0.333333	1	3	116
PA443627	PA445290	0.00787402	0.333333	1	125	3
PA445076	PA445382	0.00735294	0.333333	1	3	134
PA443632	PA445643	0.00699301	0.333333	1	141	3
PA447124	PA443783	0.00609756	0.333333	1	3	162
PA445573	PA444178	0.00591716	0.333333	1	3	167
PA445810	PA443557	0.00561798	0.333333	1	3	176
PA444649	PA446827	0.00555556	0.333333	1	3	178
PA443879	PA444156	0.00543478	0.333333	1	182	3
PA444845	PA446598	0.00534759	0.333333	1	185	3
PA444222	PA447013	0.00414938	0.333333	1	239	3
PA445096	PA443461	0.00398406	0.333333	1	3	249
PA445220	PA447024	0.00395257	0.333333	1	251	3
PA447024	PA446116	0.0037594	0.333333	1	3	264
PA130232983	PA446930	0.00353357	0.333333	1	281	3
PA446949	PA130232983	0.00353357	0.333333	1	3	281
PA446882	PA444021	0.00278552	0.333333	1	357	3
PA446277	PA445218	0.00257732	0.333333	1	3	386
PA443223	PA443386	0.00221239	0.333333	1	450	3
PA446108	PA444305	0.00143062	0.333333	1	697	3
PA444447	PA445300	0.00138313	0.333333	1	721	3
PA446185	PA445425	0.0013459	0.333333	1	3	741
PA444358	PA445425	0.0013459	0.333333	1	3	741
PA446364	PA444903	0.0013459	0.333333	1	3	741
PA443886	PA446899	0.00130719	0.333333	1	763	3
PA444840	PA444818	0.172457	0.330952	139	420	525
PA443756	PA446968	0.0673575	0.329114	26	333	79
PA444738	PA443618	0.109091	0.324324	12	37	85
PA444750	PA444287	0.0948767	0.322581	50	422	155
PA444683	PA444986	0.116279	0.322581	20	130	62
PA445847	PA443671	0.0336134	0.32	8	25	221
PA444626	PA443472	0.0255591	0.32	8	296	25
PA443635	PA445632	0.0564516	0.318182	14	218	44
PA445589	PA444561	0.039886	0.318182	14	44	321
PA445254	PA443673	0.0212766	0.318182	7	314	22
PA443461	PA443835	0.147945	0.317647	54	249	170
PA444774	PA446483	0.125	0.315789	6	19	35
PA444955	PA443922	0.0952381	0.315789	6	19	50
PA443355	PA443600	0.138889	0.3125	5	25	16
PA446858	PA445373	0.037037	0.310345	9	223	29
PA446775	PA444316	0.137931	0.307692	4	20	13
PA446586	PA447289	0.0246914	0.307692	4	13	153
PA445488	PA444283	0.0152672	0.307692	4	13	253
PA444403	PA444626	0.0131148	0.307692	4	13	296
PA443567	PA446732	0.12069	0.304348	7	42	23
PA444755	PA446863	0.0746269	0.30303	10	33	111
PA444368	PA447053	0.0684932	0.30303	10	123	33
PA445174	PA446390	0.0498084	0.302326	13	231	43
PA443269	PA443670	0.0510949	0.3	21	362	70
PA443715	PA444178	0.0742574	0.3	15	50	167
PA446528	PA445538	0.0655738	0.3	12	40	155
PA445004	PA445186	0.0692308	0.3	9	109	30
PA443461	PA447211	0.0333333	0.3	9	249	30
PA443626	PA443264	0.0168856	0.3	9	512	30
PA445491	PA446827	0.03125	0.3	6	20	178
PA443575	PA443918	0.0714286	0.3	3	35	10
PA446488	PA443973	0.0441176	0.3	3	61	10
PA447070	PA445465	0.0405405	0.3	3	10	67
PA444693	PA443618	0.0326087	0.3	3	10	85
PA443331	PA444111	0.0291262	0.3	3	96	10
PA444516	PA445171	0.0283019	0.3	3	99	10
PA128406954	PA447207	0.0196078	0.3	3	146	10
PA446438	PA445375	0.0163934	0.3	3	176	10
PA443237	PA444797	0.0128205	0.3	3	10	227
PA445431	PA445465	0.0819672	0.298507	20	197	67
PA443756	PA447118	0.0227273	0.296296	8	333	27
PA443227	PA446065	0.0740741	0.294118	10	111	34
PA444818	PA445532	0.0182149	0.294118	10	525	34
PA445532	PA445742	0.0174216	0.294118	10	34	550
PA446782	PA445028	0.0649351	0.294118	5	17	65
PA444915	PA445158	0.0505051	0.294118	5	87	17
PA444965	PA444588	0.0310559	0.294118	5	17	149
PA444397	PA445973	0.019305	0.294118	5	17	247
PA445429	PA443671	0.0294118	0.291667	7	24	221
PA447288	PA444513	0.0541872	0.289474	11	176	38
PA444840	PA443381	0.0387097	0.285714	18	420	63
PA443442	PA446336	0.0769231	0.285714	12	126	42
PA443774	PA446854	0.0895522	0.285714	6	21	52
PA443895	PA445346	0.06	0.285714	6	85	21
PA446530	PA444555	0.0408163	0.285714	6	21	132
PA443474	PA446736	0.0277778	0.285714	4	134	14
PA446616	PA445727	0.166667	0.285714	2	7	7
PA445905	PA444190	0.1	0.285714	2	7	15
PA443744	PA447192	0.0952381	0.285714	2	7	16
PA444923	PA443658	0.0952381	0.285714	2	7	16
PA443727	PA443642	0.0645161	0.285714	2	26	7
PA444583	PA445195	0.0645161	0.285714	2	26	7
PA443261	PA446843	0.0625	0.285714	2	27	7
PA446266	PA446136	0.0606061	0.285714	2	28	7
PA445716	PA445776	0.0555556	0.285714	2	7	31
PA443302	PA445644	0.047619	0.285714	2	37	7
PA446535	PA444387	0.025	0.285714	2	7	75
PA444627	PA447052	0.0246914	0.285714	2	76	7
PA444923	PA445301	0.0232558	0.285714	2	7	81
PA445284	PA445802	0.019802	0.285714	2	7	96
PA446198	PA444398	0.0188679	0.285714	2	101	7
PA445305	PA443572	0.017094	0.285714	2	112	7
PA445298	PA445195	0.015873	0.285714	2	121	7
PA444329	PA443804	0.0130719	0.285714	2	148	7
PA443853	PA444175	0.0104167	0.285714	2	187	7
PA443992	PA443994	0.0103093	0.285714	2	7	189
PA443750	PA446692	0.00816327	0.285714	2	240	7
PA443799	PA445752	0.00790514	0.285714	2	7	248
PA443464	PA443757	0.00740741	0.285714	2	265	7
PA443951	PA444561	0.00613497	0.285714	2	7	321
PA443265	PA446355	0.00470588	0.285714	2	420	7
PA443888	PA444853	0.0308219	0.28125	9	269	32
PA444785	PA443588	0.132075	0.28	7	25	35
PA446023	PA443835	0.1125	0.278351	27	97	170
PA445593	PA445858	0.101523	0.277778	20	145	72
PA443427	PA445619	0.15625	0.277778	10	36	38
PA446196	PA446147	0.0943396	0.277778	5	18	40
PA445353	PA445599	0.0510204	0.277778	5	18	85
PA443421	PA446419	0.0409836	0.277778	5	109	18
PA444267	PA444352	0.0373134	0.277778	5	18	121
PA447325	PA445204	0.0914761	0.273292	44	161	364
PA445734	PA443434	0.0812808	0.272727	66	242	636
PA444542	PA445425	0.0155239	0.272727	12	44	741
PA444570	PA445361	0.0465116	0.272727	6	113	22
PA446038	PA445520	0.0387097	0.272727	6	22	139
PA443899	PA445338	0.03125	0.272727	6	176	22
PA445202	PA443853	0.0295567	0.272727	6	22	187
PA445431	PA444066	0.028169	0.272727	6	197	22
PA445731	PA445997	0.15	0.272727	3	11	12
PA445519	PA443710	0.0769231	0.272727	3	31	11
PA444739	PA444820	0.06	0.272727	3	42	11
PA445241	PA443553	0.0526316	0.272727	3	11	49
PA444685	PA444109	0.047619	0.272727	3	55	11
PA445344	PA444641	0.0333333	0.272727	3	82	11
PA444273	PA445225	0.0275229	0.272727	3	11	101
PA446698	PA443707	0.0202703	0.272727	3	11	140
PA444913	PA445797	0.0164835	0.272727	3	174	11
PA445734	PA446852	0.012	0.272727	3	242	11
PA444997	PA443840	0.0856031	0.271605	22	81	198
PA444544	PA443787	0.0400844	0.271429	19	423	70
PA447288	PA443364	0.0616114	0.270833	13	176	48
PA444352	PA446361	0.05	0.269231	7	121	26
PA446609	PA446827	0.035533	0.269231	7	26	178
PA444583	PA445973	0.0263158	0.269231	7	26	247
PA443265	PA444745	0.0629921	0.266667	32	420	120
PA443865	PA444672	0.137931	0.266667	4	18	15
PA444396	PA444388	0.0606061	0.266667	4	55	15
PA446715	PA443597	0.0519481	0.266667	4	15	66
PA445706	PA445932	0.0465116	0.266667	4	15	75
PA446529	PA446023	0.037037	0.266667	4	15	97
PA443582	PA444573	0.0193237	0.266667	4	196	15
PA443756	PA445221	0.0116279	0.266667	4	333	15
PA445838	PA445425	0.00531915	0.266667	4	15	741
PA446079	PA446311	0.00252048	0.266667	4	1576	15
PA445619	PA443589	0.0917431	0.263158	10	38	81
PA444808	PA443994	0.0460829	0.263158	10	38	189
PA445850	PA443776	0.040146	0.261905	11	243	42
PA443433	PA445028	0.139344	0.261538	17	74	65
PA447216	PA445422	0.0102389	0.26087	6	569	23
PA445802	PA444920	0.0603448	0.259259	7	96	27
PA133888799	PA443627	0.0540541	0.258065	8	31	125
PA445519	PA443783	0.0432432	0.258065	8	31	162
PA445941	PA445833	0.0225352	0.258065	8	332	31
PA444222	PA445557	0.0339623	0.257143	9	239	35
PA444823	PA443895	0.142857	0.253012	21	83	85
PA445013	PA446654	0.0923077	0.25	18	141	72
PA445988	PA130232983	0.0262295	0.25	8	32	281
PA443398	PA447178	0.0402299	0.25	7	28	153
PA445190	PA444436	0.0376344	0.25	7	165	28
PA444937	PA443877	0.0638298	0.25	6	76	24
PA443505	PA446116	0.0212766	0.25	6	24	264
PA445981	PA444390	0.111111	0.25	5	20	30
PA443242	PA444504	0.0454545	0.25	5	95	20
PA443635	PA444105	0.0214592	0.25	5	218	20
PA444062	PA445272	0.0689655	0.25	4	16	46
PA446772	PA443242	0.0373832	0.25	4	16	95
PA443380	PA444436	0.0810811	0.25	3	12	28
PA443481	PA445771	0.0379747	0.25	3	70	12
PA445858	PA446146	0.037037	0.25	3	72	12
PA446862	PA443691	0.0294118	0.25	3	93	12
PA443380	PA444570	0.0245902	0.25	3	12	113
PA445009	PA444321	0.0232558	0.25	3	12	120
PA445029	PA444329	0.0191083	0.25	3	12	148
PA447070	PA443340	0.125	0.25	2	10	8
PA444001	PA443488	0.117647	0.25	2	11	8
PA447016	PA445682	0.105263	0.25	2	13	8
PA444696	PA445985	0.0869565	0.25	2	17	8
PA445620	PA445985	0.08	0.25	2	19	8
PA444008	PA445053	0.0666667	0.25	2	8	24
PA445429	PA444538	0.0666667	0.25	2	24	8
PA446103	PA443923	0.0555556	0.25	2	30	8
PA136400566	PA443550	0.0540541	0.25	2	31	8
PA446837	PA445557	0.0487805	0.25	2	8	35
PA443488	PA445155	0.047619	0.25	2	8	36
PA446420	PA446386	0.0444444	0.25	2	8	39
PA446450	PA443916	0.0434783	0.25	2	40	8
PA444214	PA444005	0.0333333	0.25	2	8	54
PA445143	PA444302	0.0322581	0.25	2	56	8
PA445522	PA444538	0.0298507	0.25	2	61	8
PA447007	PA443657	0.0253165	0.25	2	8	73
PA445156	PA444997	0.0229885	0.25	2	8	81
PA443916	PA444053	0.0210526	0.25	2	8	89
PA445127	PA443488	0.0206186	0.25	2	91	8
PA444845	PA443692	0.0104712	0.25	2	185	8
PA446067	PA445019	0.00591716	0.25	2	8	332
PA446928	PA444788	0.142857	0.25	1	4	4
PA445658	PA446418	0.142857	0.25	1	4	4
PA444244	PA444355	0.142857	0.25	1	4	4
PA444895	PA446380	0.125	0.25	1	4	5
PA444700	PA445543	0.125	0.25	1	5	4
PA445543	PA446343	0.125	0.25	1	4	5
PA443586	PA444213	0.125	0.25	1	5	4
PA444355	PA443321	0.111111	0.25	1	4	6
PA444615	PA447111	0.111111	0.25	1	4	6
PA446170	PA443757	0.1	0.25	1	4	7
PA444244	PA445195	0.1	0.25	1	4	7
PA446869	PA446872	0.1	0.25	1	4	7
PA446627	PA443692	0.0909091	0.25	1	4	8
PA446048	PA445654	0.0909091	0.25	1	8	4
PA446096	PA445471	0.0909091	0.25	1	8	4
PA446493	PA446691	0.0833333	0.25	1	9	4
PA444056	PA443245	0.0833333	0.25	1	4	9
PA443732	PA445917	0.0769231	0.25	1	4	10
PA446366	PA445574	0.0769231	0.25	1	10	4
PA443516	PA444488	0.0769231	0.25	1	10	4
PA446207	PA447026	0.0769231	0.25	1	10	4
PA446578	PA443710	0.0714286	0.25	1	4	11
PA446392	PA444788	0.0666667	0.25	1	12	4
PA446392	PA443542	0.0666667	0.25	1	12	4
PA445844	PA446504	0.0625	0.25	1	13	4
PA446329	PA444464	0.0625	0.25	1	13	4
PA443975	PA443753	0.0588235	0.25	1	4	14
PA444942	PA444366	0.0588235	0.25	1	4	14
PA446626	PA443971	0.0588235	0.25	1	14	4
PA443732	PA446677	0.0555556	0.25	1	4	15
PA444895	PA446677	0.0555556	0.25	1	4	15
PA443998	PA444122	0.0555556	0.25	1	4	15
PA444190	PA446337	0.0555556	0.25	1	15	4
PA444716	PA444771	0.0526316	0.25	1	4	16
PA444011	PA444680	0.05	0.25	1	4	17
PA446480	PA443637	0.05	0.25	1	17	4
PA445108	PA444372	0.047619	0.25	1	18	4
PA445353	PA446258	0.047619	0.25	1	18	4
PA443300	PA444548	0.047619	0.25	1	4	18
PA443619	PA446419	0.047619	0.25	1	4	18
PA444267	PA446666	0.047619	0.25	1	18	4
PA445288	PA446339	0.0454545	0.25	1	19	4
PA444975	PA446448	0.0454545	0.25	1	19	4
PA444244	PA443570	0.0454545	0.25	1	4	19
PA445658	PA444105	0.0434783	0.25	1	4	20
PA446578	PA445981	0.0434783	0.25	1	4	20
PA443578	PA443965	0.0434783	0.25	1	4	20
PA446828	PA443311	0.04	0.25	1	4	22
PA445338	PA444317	0.04	0.25	1	22	4
PA444414	PA445199	0.0384615	0.25	1	23	4
PA444895	PA445847	0.0357143	0.25	1	4	25
PA443596	PA444194	0.0357143	0.25	1	4	25
PA444194	PA446657	0.0357143	0.25	1	25	4
PA446170	PA447066	0.0333333	0.25	1	4	27
PA443264	PA447026	0.030303	0.25	1	30	4
PA445150	PA443440	0.030303	0.25	1	30	4
PA444244	PA445367	0.030303	0.25	1	4	30
PA444028	PA446813	0.030303	0.25	1	4	30
PA444541	PA443695	0.030303	0.25	1	30	4
PA445754	PA446421	0.0285714	0.25	1	4	32
PA443594	PA445696	0.0277778	0.25	1	33	4
PA444675	PA446584	0.0277778	0.25	1	33	4
PA445314	PA444615	0.0277778	0.25	1	33	4
PA444953	PA443281	0.0277778	0.25	1	33	4
PA446414	PA443408	0.0277778	0.25	1	33	4
PA445995	PA445293	0.027027	0.25	1	4	34
PA445658	PA445243	0.025	0.25	1	4	37
PA445196	PA445658	0.025	0.25	1	37	4
PA446737	PA444007	0.0238095	0.25	1	39	4
PA444615	PA447209	0.0217391	0.25	1	4	43
PA443247	PA446549	0.0212766	0.25	1	44	4
PA444244	PA446028	0.0208333	0.25	1	4	45
PA446758	PA444942	0.02	0.25	1	47	4
PA445598	PA443734	0.0196078	0.25	1	4	48
PA445216	PA444278	0.0196078	0.25	1	4	48
PA443532	PA446657	0.0185185	0.25	1	51	4
PA447180	PA443408	0.0185185	0.25	1	51	4
PA444615	PA445340	0.0178571	0.25	1	4	53
PA446974	PA446549	0.0175439	0.25	1	54	4
PA444005	PA443542	0.0175439	0.25	1	54	4
PA444682	PA446828	0.015873	0.25	1	60	4
PA444890	PA443695	0.015625	0.25	1	61	4
PA445265	PA444699	0.0147059	0.25	1	65	4
PA446120	PA447173	0.0142857	0.25	1	67	4
PA446928	PA447062	0.0140845	0.25	1	4	68
PA444719	PA444495	0.0128205	0.25	1	75	4
PA446627	PA445618	0.0125	0.25	1	4	77
PA445658	PA445618	0.0125	0.25	1	4	77
PA445598	PA446309	0.0121951	0.25	1	4	79
PA445113	PA445715	0.0117647	0.25	1	82	4
PA443341	PA444855	0.0114943	0.25	1	84	4
PA444071	PA444464	0.0114943	0.25	1	84	4
PA446370	PA445674	0.0111111	0.25	1	4	87
PA446230	PA443652	0.0111111	0.25	1	4	87
PA443596	PA444053	0.0108696	0.25	1	4	89
PA445846	PA446685	0.0105263	0.25	1	92	4
PA443419	PA446073	0.0104167	0.25	1	4	93
PA446862	PA445574	0.0104167	0.25	1	93	4
PA444250	PA446666	0.0103093	0.25	1	94	4
PA443331	PA446790	0.010101	0.25	1	96	4
PA443331	PA444317	0.010101	0.25	1	96	4
PA445598	PA445802	0.010101	0.25	1	4	96
PA445882	PA446023	0.01	0.25	1	4	97
PA444486	PA446023	0.01	0.25	1	4	97
PA446198	PA443281	0.00961538	0.25	1	101	4
PA444615	PA445617	0.00925926	0.25	1	4	105
PA446863	PA446418	0.00877193	0.25	1	111	4
PA445658	PA443850	0.00869565	0.25	1	4	112
PA444570	PA445574	0.00862069	0.25	1	113	4
PA447089	PA446740	0.00847458	0.25	1	4	115
PA444485	PA444486	0.00833333	0.25	1	117	4
PA444972	PA445199	0.008	0.25	1	122	4
PA443442	PA445882	0.00775194	0.25	1	126	4
PA444683	PA444495	0.0075188	0.25	1	130	4
PA446928	PA443474	0.00729927	0.25	1	4	134
PA445120	PA443919	0.00684932	0.25	1	4	143
PA445754	PA443919	0.00684932	0.25	1	4	143
PA447257	PA446230	0.00662252	0.25	1	148	4
PA444814	PA443625	0.00617284	0.25	1	159	4
PA444613	PA446853	0.00606061	0.25	1	162	4
PA443899	PA444895	0.00558659	0.25	1	176	4
PA444153	PA444213	0.00549451	0.25	1	179	4
PA446928	PA443853	0.00526316	0.25	1	4	187
PA443933	PA444114	0.00520833	0.25	1	189	4
PA447028	PA444040	0.00512821	0.25	1	4	192
PA445360	PA445594	0.00510204	0.25	1	4	193
PA443890	PA443283	0.00401606	0.25	1	246	4
PA443888	PA443283	0.00367647	0.25	1	269	4
PA443556	PA443440	0.00359712	0.25	1	275	4
PA443512	PA446339	0.00324675	0.25	1	305	4
PA445458	PA444561	0.00308642	0.25	1	4	321
PA443265	PA447026	0.00236407	0.25	1	420	4
PA443812	PA446728	0.00231481	0.25	1	4	429
PA134850491	PA446691	0.0021692	0.25	1	458	4
PA444818	PA444340	0.00189394	0.25	1	525	4
PA443434	PA444836	0.00156495	0.25	1	636	4
PA446108	PA446508	0.00142857	0.25	1	697	4
PA444447	PA444488	0.00138122	0.25	1	721	4
PA443319	PA445206	0.00131234	0.25	1	759	4
PA443933	PA443250	0.0910853	0.248677	47	189	374
PA446436	PA443582	0.101754	0.245763	29	118	196
PA446863	PA444738	0.0647482	0.243243	9	111	37
PA443522	PA446116	0.0707965	0.242424	24	99	264
PA445793	PA446867	0.0705882	0.24	6	66	25
PA445736	PA443324	0.0512821	0.24	6	98	25
PA445305	PA443428	0.0390625	0.238095	5	112	21
PA444683	PA446833	0.0342466	0.238095	5	130	21
PA445522	PA445619	0.1	0.236842	9	61	38
PA444616	PA443919	0.025641	0.235294	4	17	143
PA444370	PA444635	0.0225989	0.235294	4	164	17
PA444020	PA443840	0.0189573	0.235294	4	17	198
PA446287	PA446116	0.0144404	0.235294	4	17	264
PA445595	PA443815	0.0133779	0.235294	4	17	286
PA445197	PA443315	0.120879	0.234043	11	47	55
PA444589	PA444801	0.106849	0.233533	39	167	237
PA443331	PA445159	0.0588235	0.233333	7	96	30
PA446832	PA443657	0.0769231	0.232877	17	165	73
PA445601	PA445028	0.0638298	0.230769	15	185	65
PA445254	PA446360	0.0179641	0.230769	6	314	26
PA444096	PA445539	0.0714286	0.230769	3	13	32
PA443955	PA445608	0.0508475	0.230769	3	13	49
PA445297	PA443555	0.0416667	0.230769	3	13	62
PA445297	PA445225	0.027027	0.230769	3	13	101
PA446832	PA446624	0.0171429	0.230769	3	165	13
PA443429	PA446661	0.0138249	0.230769	3	13	207
PA445020	PA444588	0.0925926	0.229885	20	87	149
PA447325	PA443994	0.118211	0.229814	37	161	189
PA446327	PA445233	0.0901639	0.229167	11	48	85
PA443627	PA445825	0.0526316	0.228571	8	125	35
PA445220	PA445244	0.028777	0.228571	8	251	35
PA443359	PA445991	0.0396825	0.227273	5	109	22
PA443547	PA443783	0.027933	0.227273	5	22	162
PA444859	PA444842	0.0198413	0.227273	5	235	22
PA445254	PA444172	0.0456989	0.226667	17	314	75
PA443611	PA445599	0.0952381	0.226415	12	53	85
PA446974	PA446411	0.0552995	0.222222	12	54	175
PA443776	PA445467	0.0952381	0.222222	6	42	27
PA443261	PA445174	0.0238095	0.222222	6	27	231
PA445102	PA443796	0.0218182	0.222222	6	27	254
PA444456	PA444199	0.0588235	0.222222	4	18	54
PA445043	PA444285	0.0465116	0.222222	4	18	72
PA446158	PA445139	0.0327869	0.222222	4	108	18
PA446886	PA447228	0.125	0.222222	2	9	9
PA444580	PA444108	0.0952381	0.222222	2	14	9
PA444826	PA444061	0.0952381	0.222222	2	9	14
PA445553	PA446351	0.0909091	0.222222	2	15	9
PA446371	PA444573	0.0909091	0.222222	2	9	15
PA445775	PA446989	0.0833333	0.222222	2	17	9
PA445620	PA444474	0.0769231	0.222222	2	19	9
PA446038	PA444826	0.0689655	0.222222	2	22	9
PA446721	PA445800	0.0689655	0.222222	2	22	9
PA445467	PA445610	0.0588235	0.222222	2	27	9
PA445623	PA445244	0.047619	0.222222	2	9	35
PA444767	PA444826	0.0425532	0.222222	2	40	9
PA443734	PA444108	0.0363636	0.222222	2	48	9
PA444160	PA444432	0.0273973	0.222222	2	9	66
PA444998	PA446351	0.027027	0.222222	2	67	9
PA443953	PA444285	0.0253165	0.222222	2	9	72
PA445623	PA444437	0.025	0.222222	2	9	73
PA445746	PA444014	0.0235294	0.222222	2	9	78
PA445746	PA443235	0.0229885	0.222222	2	9	80
PA445472	PA445503	0.0217391	0.222222	2	9	85
PA443242	PA443470	0.0196078	0.222222	2	95	9
PA444977	PA443232	0.0194175	0.222222	2	96	9
PA447075	PA446023	0.0192308	0.222222	2	9	97
PA443609	PA446371	0.0186916	0.222222	2	100	9
PA443396	PA443767	0.0183486	0.222222	2	9	102
PA444570	PA443294	0.0166667	0.222222	2	113	9
PA446303	PA445520	0.0136986	0.222222	2	9	139
PA445594	PA444837	0.01	0.222222	2	193	9
PA443756	PA444905	0.00588235	0.222222	2	333	9
PA444750	PA444882	0.004662	0.222222	2	422	9
PA445809	PA445425	0.0026738	0.222222	2	9	741
PA443756	PA443815	0.113309	0.22028	63	333	286
PA446969	PA445752	0.0626959	0.21978	20	91	248
PA443566	PA444417	0.0246575	0.219512	9	41	333
PA445095	PA443703	0.0510204	0.217391	5	80	23
PA444544	PA444395	0.0113379	0.217391	5	423	23
PA444253	PA443937	0.0761905	0.216216	8	37	76
PA444014	PA443302	0.0747664	0.216216	8	78	37
PA444154	PA443275	0.080292	0.215686	11	51	97
PA443273	PA445220	0.040678	0.214286	12	56	251
PA445298	PA445457	0.041958	0.214286	6	121	28
PA445708	PA446793	0.0269058	0.214286	6	201	28
PA446308	PA446413	0.0483871	0.214286	3	14	51
PA444285	PA447320	0.0361446	0.214286	3	72	14
PA446781	PA444863	0.0247934	0.214286	3	110	14
PA443431	PA445412	0.0138889	0.214286	3	205	14
PA443464	PA447101	0.0108696	0.214286	3	265	14
PA443512	PA444148	0.00949367	0.214286	3	305	14
PA128406954	PA443421	0.0991379	0.211009	23	146	109
PA445619	PA444787	0.0754717	0.210526	4	38	19
PA446051	PA445827	0.0606061	0.210526	4	51	19
PA444997	PA445827	0.0416667	0.210526	4	81	19
PA445233	PA445827	0.04	0.210526	4	85	19
PA444814	PA445645	0.0229885	0.210526	4	159	19
PA444880	PA444801	0.015873	0.210526	4	19	237
PA444222	PA444774	0.015748	0.210526	4	239	19
PA445941	PA444479	0.0115274	0.210526	4	332	19
PA445742	PA444584	0.0489614	0.210191	33	550	157
PA445941	PA443548	0.0429293	0.209877	17	332	81
PA444055	PA443709	0.09	0.209302	9	43	66
PA445095	PA444949	0.0505051	0.208333	5	80	24
PA445305	PA446167	0.0759494	0.206897	12	112	58
PA446440	PA444741	0.0821918	0.206897	6	29	50
PA443704	PA444352	0.0472973	0.205882	7	34	121
PA445468	PA446646	0.0583942	0.205128	8	106	39
PA445676	PA445629	0.0456204	0.204918	25	122	451
PA447054	PA445594	0.0684411	0.204545	18	88	193
PA444329	PA445769	0.0534759	0.204082	10	148	49
PA445431	PA445190	0.100304	0.2	33	197	165
PA444849	PA445398	0.0425532	0.2	12	60	234
PA443715	PA444417	0.0268097	0.2	10	50	333
PA446098	PA445538	0.0382514	0.2	7	35	155
PA443890	PA446430	0.0255474	0.2	7	246	35
PA446147	PA446477	0.09375	0.2	6	40	30
PA444849	PA445847	0.0625	0.2	5	60	25
PA444798	PA443262	0.0784314	0.2	4	35	20
PA445207	PA443461	0.0150943	0.2	4	20	249
PA445220	PA445840	0.0149813	0.2	4	251	20
PA443756	PA446880	0.0114613	0.2	4	333	20
PA446375	PA443798	0.0517241	0.2	3	46	15
PA446847	PA445597	0.0283019	0.2	3	15	94
PA446083	PA446023	0.0275229	0.2	3	15	97
PA444941	PA443664	0.0212766	0.2	3	129	15
PA445118	PA445973	0.011583	0.2	3	15	247
PA445612	PA446494	0.105263	0.2	2	10	11
PA444408	PA445797	0.105263	0.2	2	10	11
PA444408	PA443605	0.0909091	0.2	2	10	14
PA444911	PA444289	0.0833333	0.2	2	16	10
PA444596	PA444548	0.0769231	0.2	2	10	18
PA446058	PA446496	0.0740741	0.2	2	10	19
PA445375	PA443288	0.0666667	0.2	2	10	22
PA445917	PA445578	0.0645161	0.2	2	10	23
PA446207	PA443727	0.0588235	0.2	2	10	26
PA445414	PA446557	0.0540541	0.2	2	29	10
PA443842	PA446041	0.0526316	0.2	2	10	30
PA444773	PA447070	0.0487805	0.2	2	33	10
PA444958	PA444562	0.0465116	0.2	2	10	35
PA444848	PA446207	0.0454545	0.2	2	36	10
PA443497	PA445055	0.0444444	0.2	2	37	10
PA444596	PA444668	0.0384615	0.2	2	10	44
PA446405	PA443706	0.0363636	0.2	2	10	47
PA445612	PA445608	0.0350877	0.2	2	10	49
PA443516	PA445640	0.0338983	0.2	2	10	51
PA444111	PA445397	0.0327869	0.2	2	10	53
PA444986	PA446446	0.0285714	0.2	2	62	10
PA446654	PA447070	0.025	0.2	2	72	10
PA446307	PA444282	0.0246914	0.2	2	10	73
PA443516	PA443332	0.0240964	0.2	2	10	75
PA443332	PA447098	0.0240964	0.2	2	75	10
PA444871	PA446036	0.0238095	0.2	2	10	76
PA446180	PA446675	0.0229885	0.2	2	79	10
PA443767	PA446874	0.0181818	0.2	2	102	10
PA447266	PA444127	0.0145985	0.2	2	129	10
PA445917	PA445520	0.0136054	0.2	2	10	139
PA444613	PA443240	0.0117647	0.2	2	162	10
PA443890	PA446101	0.00787402	0.2	2	246	10
PA446307	PA445019	0.00588235	0.2	2	10	332
PA445131	PA446744	0.00505051	0.2	2	388	10
PA444521	PA443265	0.0046729	0.2	2	10	420
PA446634	PA444284	0.00426439	0.2	2	10	461
PA445070	PA445564	0.1	0.2	1	6	5
PA445836	PA445902	0.1	0.2	1	5	6
PA444150	PA446527	0.1	0.2	1	6	5
PA446780	PA445430	0.1	0.2	1	5	6
PA445812	PA445571	0.0909091	0.2	1	7	5
PA444335	PA447264	0.0909091	0.2	1	5	7
PA445569	PA443642	0.0909091	0.2	1	5	7
PA446134	PA447087	0.0833333	0.2	1	8	5
PA444916	PA446498	0.0833333	0.2	1	8	5
PA446229	PA446343	0.0833333	0.2	1	8	5
PA445511	PA443830	0.0769231	0.2	1	5	9
PA443952	PA443494	0.0769231	0.2	1	5	9
PA444487	PA443245	0.0769231	0.2	1	5	9
PA443232	PA447087	0.0769231	0.2	1	9	5
PA447228	PA445661	0.0769231	0.2	1	9	5
PA446434	PA443948	0.0714286	0.2	1	5	10
PA443237	PA446393	0.0714286	0.2	1	10	5
PA446698	PA446434	0.0666667	0.2	1	11	5
PA444820	PA445283	0.0666667	0.2	1	11	5
PA446629	PA445168	0.0666667	0.2	1	11	5
PA445388	PA446093	0.0625	0.2	1	12	5
PA445453	PA444297	0.0625	0.2	1	5	12
PA445297	PA444581	0.0588235	0.2	1	13	5
PA446211	PA446513	0.0588235	0.2	1	5	13
PA444530	PA443947	0.0555556	0.2	1	14	5
PA445369	PA446080	0.0555556	0.2	1	5	14
PA445571	PA444734	0.0526316	0.2	1	5	15
PA445415	PA443437	0.0526316	0.2	1	5	15
PA444700	PA446595	0.05	0.2	1	5	16
PA444534	PA444821	0.05	0.2	1	16	5
PA444924	PA446668	0.0454545	0.2	1	18	5
PA444924	PA443689	0.0454545	0.2	1	18	5
PA444106	PA446145	0.0434783	0.2	1	5	19
PA446153	PA446017	0.0434783	0.2	1	19	5
PA445569	PA445170	0.0434783	0.2	1	5	19
PA445170	PA446250	0.0434783	0.2	1	19	5
PA444106	PA444105	0.0416667	0.2	1	5	20
PA445758	PA446668	0.0416667	0.2	1	20	5
PA443621	PA446495	0.0384615	0.2	1	22	5
PA444779	PA443745	0.037037	0.2	1	23	5
PA443505	PA444581	0.0357143	0.2	1	24	5
PA445224	PA444920	0.0322581	0.2	1	5	27
PA445467	PA446668	0.0322581	0.2	1	27	5
PA443426	PA444517	0.03125	0.2	1	5	28
PA446103	PA443308	0.0294118	0.2	1	30	5
PA133888799	PA445283	0.0285714	0.2	1	31	5
PA444106	PA447283	0.0285714	0.2	1	5	31
PA445377	PA446495	0.0277778	0.2	1	32	5
PA445787	PA446343	0.0277778	0.2	1	32	5
PA445787	PA444707	0.0277778	0.2	1	32	5
PA446734	PA445490	0.027027	0.2	1	5	33
PA446995	PA445825	0.025641	0.2	1	5	35
PA446199	PA445723	0.025	0.2	1	36	5
PA446474	PA445155	0.025	0.2	1	5	36
PA446439	PA444421	0.0243902	0.2	1	37	5
PA443730	PA445424	0.0243902	0.2	1	5	37
PA445836	PA446727	0.0238095	0.2	1	5	38
PA446727	PA444106	0.0238095	0.2	1	38	5
PA445968	PA443518	0.0227273	0.2	1	40	5
PA446528	PA447087	0.0227273	0.2	1	40	5
PA445859	PA444106	0.0217391	0.2	1	42	5
PA445016	PA446434	0.0217391	0.2	1	42	5
PA445795	PA445178	0.0208333	0.2	1	44	5
PA443978	PA444821	0.0204082	0.2	1	45	5
PA443952	PA444451	0.02	0.2	1	5	46
PA446883	PA443586	0.02	0.2	1	46	5
PA444843	PA446580	0.0192308	0.2	1	5	48
PA443910	PA446327	0.0192308	0.2	1	5	48
PA446443	PA446495	0.0192308	0.2	1	48	5
PA443364	PA444230	0.0192308	0.2	1	48	5
PA446643	PA445769	0.0188679	0.2	1	5	49
PA446812	PA446250	0.0178571	0.2	1	52	5
PA444106	PA443855	0.0175439	0.2	1	5	53
PA445621	PA444421	0.0172414	0.2	1	54	5
PA446689	PA443315	0.0169492	0.2	1	5	55
PA446643	PA443623	0.015873	0.2	1	5	59
PA443251	PA446799	0.015873	0.2	1	5	59
PA445569	PA444849	0.015625	0.2	1	5	60
PA446512	PA444035	0.0131579	0.2	1	72	5
PA443433	PA444581	0.0128205	0.2	1	74	5
PA443341	PA446343	0.0113636	0.2	1	84	5
PA445836	PA445233	0.011236	0.2	1	5	85
PA443634	PA445664	0.011236	0.2	1	5	85
PA446474	PA445599	0.011236	0.2	1	5	85
PA444250	PA446841	0.0102041	0.2	1	94	5
PA444487	PA445225	0.00952381	0.2	1	5	101
PA443227	PA445695	0.00869565	0.2	1	111	5
PA447199	PA447087	0.00847458	0.2	1	114	5
PA443622	PA444205	0.00847458	0.2	1	114	5
PA444843	PA444465	0.00826446	0.2	1	5	117
PA447219	PA445382	0.00724638	0.2	1	5	134
PA446304	PA446250	0.0070922	0.2	1	137	5
PA444320	PA446343	0.00699301	0.2	1	139	5
PA443730	PA443707	0.00694444	0.2	1	5	140
PA445013	PA444421	0.00689655	0.2	1	141	5
PA443309	PA445283	0.00684932	0.2	1	142	5
PA444581	PA443919	0.00680272	0.2	1	5	143
PA445569	PA447178	0.00636943	0.2	1	5	153
PA444101	PA444700	0.0060241	0.2	1	162	5
PA444700	PA445398	0.00420168	0.2	1	5	234
PA445168	PA444561	0.00307692	0.2	1	5	321
PA443730	PA445204	0.00271739	0.2	1	5	364
PA443434	PA445723	0.0015625	0.2	1	636	5
PA444707	PA445058	0.00144718	0.2	1	5	687
PA446108	PA444338	0.00142653	0.2	1	697	5
PA445425	PA446499	0.00134228	0.2	1	741	5
PA443560	PA444137	0.000905797	0.2	1	1100	5
PA443512	PA443797	0.0938776	0.199134	46	305	231
PA447288	PA446144	0.1	0.198864	35	176	209
PA446459	PA447321	0.0848057	0.198347	24	186	121
PA445044	PA445225	0.10929	0.19802	20	102	101
PA443633	PA444435	0.0594796	0.197531	16	81	204
PA446728	PA443840	0.0663265	0.19697	39	429	198
PA444250	PA445250	0.0629921	0.195122	8	94	41
PA443481	PA446998	0.0707071	0.194444	7	70	36
PA443771	PA445155	0.0679612	0.194444	7	74	36
PA443265	PA445960	0.0477099	0.193798	25	420	129
PA444510	PA446728	0.0541516	0.193548	30	155	429
PA444287	PA443409	0.0333333	0.193548	6	155	31
PA444636	PA443557	0.0420561	0.191489	9	47	176
PA445100	PA444819	0.0564103	0.191304	22	297	115
PA443882	PA445099	0.0666667	0.190476	4	21	43
PA443591	PA445028	0.0487805	0.190476	4	21	65
PA443444	PA444172	0.0434783	0.190476	4	21	75
PA444977	PA444086	0.0353982	0.190476	4	96	21
PA445531	PA444466	0.0757576	0.188679	10	53	89
PA446214	PA445181	0.084507	0.1875	6	32	45
PA445595	PA443600	0.1	0.1875	3	17	16
PA445025	PA446032	0.0909091	0.1875	3	16	20
PA447192	PA447180	0.046875	0.1875	3	16	51
PA444682	PA444085	0.0410959	0.1875	3	60	16
PA445953	PA443919	0.0192308	0.1875	3	16	143
PA444814	PA444534	0.0174419	0.1875	3	159	16
PA134850491	PA444992	0.00636943	0.1875	3	458	16
PA445467	PA443315	0.0649351	0.185185	5	27	55
PA445021	PA443624	0.0159236	0.185185	5	27	292
PA444682	PA447247	0.0611111	0.183333	11	60	131
PA447180	PA444755	0.0769231	0.181818	6	51	33
PA443663	PA445331	0.0582524	0.181818	6	33	76
PA444066	PA445155	0.0740741	0.181818	4	22	36
PA443552	PA446688	0.0634921	0.181818	4	45	22
PA446660	PA444805	0.0952381	0.181818	2	12	11
PA445201	PA446510	0.08	0.181818	2	16	11
PA444640	PA445547	0.0714286	0.181818	2	19	11
PA446652	PA444704	0.0689655	0.181818	2	11	20
PA445913	PA443591	0.0666667	0.181818	2	11	21
PA446045	PA444318	0.0666667	0.181818	2	11	21
PA446041	PA446852	0.0512821	0.181818	2	30	11
PA444412	PA443819	0.0512821	0.181818	2	30	11
PA445241	PA445107	0.05	0.181818	2	11	31
PA444996	PA443966	0.05	0.181818	2	31	11
PA446629	PA443993	0.047619	0.181818	2	11	33
PA445424	PA446055	0.0434783	0.181818	2	37	11
PA444216	PA446852	0.0392157	0.181818	2	42	11
PA445797	PA443536	0.0333333	0.181818	2	11	51
PA446988	PA447201	0.0298507	0.181818	2	58	11
PA444986	PA444711	0.028169	0.181818	2	62	11
PA445241	PA445551	0.0243902	0.181818	2	11	73
PA447212	PA443962	0.0238095	0.181818	2	75	11
PA446623	PA444915	0.0208333	0.181818	2	11	87
PA444745	PA444018	0.0155039	0.181818	2	120	11
PA444588	PA444805	0.0126582	0.181818	2	149	11
PA445708	PA446095	0.00952381	0.181818	2	201	11
PA444222	PA445147	0.00806452	0.181818	2	239	11
PA445858	PA443899	0.0553191	0.180556	13	72	176
PA446386	PA444554	0.0843373	0.179487	7	39	51
PA444169	PA445218	0.0167464	0.179487	7	39	386
PA443341	PA446459	0.0588235	0.178571	15	84	186
PA446266	PA444555	0.0322581	0.178571	5	28	132
PA443474	PA444606	0.0594595	0.177419	11	134	62
PA445197	PA445939	0.08	0.176471	6	47	34
PA443881	PA445579	0.0882353	0.176471	3	17	20
PA445977	PA447060	0.0394737	0.176471	3	62	17
PA444650	PA444411	0.03125	0.176471	3	17	82
PA445493	PA444987	0.03	0.176471	3	17	86
PA445802	PA444591	0.0272727	0.176471	3	96	17
PA444972	PA443881	0.0220588	0.176471	3	122	17
PA445013	PA446147	0.0402299	0.175	7	141	40
PA446302	PA445578	0.0869565	0.173913	4	27	23
PA443703	PA445699	0.0816327	0.173913	4	23	30
PA443823	PA445422	0.0701754	0.173913	4	38	23
PA443703	PA447195	0.0444444	0.173913	4	23	71
PA444661	PA444516	0.0338983	0.173913	4	23	99
PA443474	PA443371	0.0261438	0.173913	4	134	23
PA445013	PA444206	0.025	0.173913	4	141	23
PA444009	PA446827	0.0203046	0.173913	4	23	178
PA446732	PA444684	0.0120482	0.173913	4	23	313
PA443633	PA445218	0.0309051	0.17284	14	81	386
PA446147	PA443390	0.078125	0.172414	5	40	29
PA446459	PA445483	0.0238095	0.172414	5	186	29
PA444368	PA446832	0.0786517	0.170732	21	123	165
PA445093	PA443635	0.0588235	0.169811	18	106	218
PA445617	PA446663	0.0833333	0.166667	15	105	90
PA446968	PA443945	0.0863309	0.166667	12	79	72
PA443254	PA446411	0.0444444	0.166667	10	60	175
PA445621	PA446459	0.038961	0.166667	9	54	186
PA444998	PA446327	0.0747664	0.166667	8	67	48
PA443567	PA444737	0.0424242	0.166667	7	42	130
PA447211	PA443887	0.0847458	0.166667	5	30	34
PA446375	PA443264	0.0704225	0.166667	5	46	30
PA445676	PA444775	0.0340136	0.166667	5	122	30
PA447298	PA444400	0.0540541	0.166667	4	54	24
PA445858	PA444256	0.0434783	0.166667	4	72	24
PA445593	PA445845	0.0242424	0.166667	4	145	24
PA445429	PA443639	0.0769231	0.166667	3	24	18
PA445990	PA444378	0.0652174	0.166667	3	31	18
PA444739	PA445816	0.0526316	0.166667	3	42	18
PA445436	PA445608	0.046875	0.166667	3	18	49
PA445108	PA444995	0.0454545	0.166667	3	18	51
PA446196	PA446180	0.0319149	0.166667	3	18	79
PA446509	PA446333	0.0258621	0.166667	3	101	18
PA445403	PA444985	0.0127119	0.166667	3	18	221
PA443748	PA443815	0.00996678	0.166667	3	18	286
PA445936	PA444956	0.08	0.166667	2	12	15
PA445477	PA444525	0.0769231	0.166667	2	16	12
PA444297	PA443658	0.0769231	0.166667	2	12	16
PA444095	PA444397	0.0740741	0.166667	2	12	17
PA446480	PA446330	0.0740741	0.166667	2	17	12
PA445578	PA446526	0.0606061	0.166667	2	23	12
PA443824	PA445457	0.0526316	0.166667	2	12	28
PA443497	PA443691	0.0425532	0.166667	2	37	12
PA445463	PA445099	0.0377358	0.166667	2	12	43
PA444630	PA444519	0.0338983	0.166667	2	12	49
PA446560	PA443717	0.031746	0.166667	2	53	12
PA443466	PA445759	0.03125	0.166667	2	12	54
PA446893	PA446013	0.028169	0.166667	2	12	61
PA444266	PA444986	0.0277778	0.166667	2	12	62
PA446189	PA447258	0.0277778	0.166667	2	12	62
PA445992	PA446392	0.0246914	0.166667	2	71	12
PA445873	PA444802	0.0246914	0.166667	2	12	71
PA443341	PA444266	0.0212766	0.166667	2	84	12
PA445388	PA445599	0.0210526	0.166667	2	12	85
PA445233	PA444794	0.0210526	0.166667	2	85	12
PA444328	PA443652	0.0206186	0.166667	2	12	87
PA443359	PA446146	0.0168067	0.166667	2	109	12
PA444485	PA445771	0.015748	0.166667	2	117	12
PA447266	PA444630	0.0143885	0.166667	2	129	12
PA444978	PA445647	0.0137931	0.166667	2	12	135
PA444954	PA443994	0.0100503	0.166667	2	12	189
PA447077	PA446882	0.00544959	0.166667	2	12	357
PA446535	PA445177	0.0833333	0.166667	1	7	6
PA445727	PA446092	0.0833333	0.166667	1	7	6
PA446394	PA446256	0.0833333	0.166667	1	7	6
PA445418	PA445448	0.0833333	0.166667	1	7	6
PA446134	PA444149	0.0769231	0.166667	1	8	6
PA444134	PA445985	0.0769231	0.166667	1	6	8
PA447030	PA444149	0.0769231	0.166667	1	8	6
PA444693	PA443665	0.0666667	0.166667	1	10	6
PA446234	PA443722	0.0666667	0.166667	1	10	6
PA443721	PA446881	0.0625	0.166667	1	6	11
PA444800	PA444001	0.0625	0.166667	1	6	11
PA444249	PA445232	0.0555556	0.166667	1	6	13
PA443577	PA446558	0.0526316	0.166667	1	6	14
PA444134	PA444180	0.0526316	0.166667	1	6	14
PA446655	PA446080	0.0526316	0.166667	1	6	14
PA446639	PA446677	0.05	0.166667	1	6	15
PA444671	PA446818	0.05	0.166667	1	6	15
PA444956	PA142297362	0.05	0.166667	1	15	6
PA444241	PA445725	0.05	0.166667	1	6	15
PA446478	PA445337	0.05	0.166667	1	15	6
PA446639	PA444771	0.047619	0.166667	1	6	16
PA446141	PA446802	0.0454545	0.166667	1	17	6
PA446973	PA444265	0.0434783	0.166667	1	6	18
PA444548	PA444518	0.0434783	0.166667	1	18	6
PA445728	PA445935	0.0434783	0.166667	1	18	6
PA445633	PA444105	0.04	0.166667	1	6	20
PA444410	PA447182	0.04	0.166667	1	20	6
PA444258	PA444608	0.0384615	0.166667	1	21	6
PA445912	PA445529	0.037037	0.166667	1	6	22
PA443911	PA444865	0.037037	0.166667	1	6	22
PA443615	PA445894	0.0357143	0.166667	1	23	6
PA444395	PA444518	0.0357143	0.166667	1	23	6
PA446733	PA444206	0.0357143	0.166667	1	6	23
PA445088	PA445635	0.03125	0.166667	1	27	6
PA446256	PA443816	0.03125	0.166667	1	6	27
PA444091	PA446888	0.030303	0.166667	1	6	28
PA445583	PA445367	0.0285714	0.166667	1	6	30
PA446477	PA447170	0.0285714	0.166667	1	30	6
PA444541	PA447182	0.0285714	0.166667	1	30	6
PA444800	PA444562	0.025	0.166667	1	6	35
PA445744	PA445411	0.0243902	0.166667	1	6	36
PA446514	PA447170	0.0232558	0.166667	1	38	6
PA445469	PA445277	0.0232558	0.166667	1	6	38
PA446727	PA444468	0.0232558	0.166667	1	38	6
PA447083	PA446386	0.0227273	0.166667	1	6	39
PA443821	PA445824	0.0227273	0.166667	1	39	6
PA445070	PA444904	0.0208333	0.166667	1	6	43
PA443847	PA443893	0.0204082	0.166667	1	44	6
PA446028	PA447169	0.02	0.166667	1	45	6
PA445469	PA446028	0.02	0.166667	1	6	45
PA443552	PA445001	0.02	0.166667	1	45	6
PA444268	PA445687	0.0192308	0.166667	1	6	47
PA447017	PA443536	0.0178571	0.166667	1	6	51
PA443611	PA447017	0.0172414	0.166667	1	53	6
PA443273	PA445066	0.0163934	0.166667	1	56	6
PA446359	PA142297362	0.0151515	0.166667	1	61	6
PA443495	PA445646	0.0136986	0.166667	1	6	68
PA444249	PA444802	0.0131579	0.166667	1	6	71
PA445858	PA447169	0.012987	0.166667	1	72	6
PA446591	PA444285	0.012987	0.166667	1	6	72
PA443771	PA443893	0.0126582	0.166667	1	74	6
PA443771	PA443379	0.0126582	0.166667	1	74	6
PA445932	PA445177	0.0125	0.166667	1	75	6
PA444064	PA443548	0.0116279	0.166667	1	6	81
PA444823	PA447017	0.0113636	0.166667	1	83	6
PA445674	PA445757	0.0108696	0.166667	1	87	6
PA444440	PA445146	0.0107527	0.166667	1	88	6
PA444440	PA142297362	0.0107527	0.166667	1	88	6
PA445285	PA446073	0.0102041	0.166667	1	6	93
PA443331	PA443448	0.00990099	0.166667	1	96	6
PA445089	PA447162	0.00990099	0.166667	1	96	6
PA446810	PA445164	0.00909091	0.166667	1	105	6
PA443721	PA446155	0.0078125	0.166667	1	6	123
PA446543	PA443627	0.00769231	0.166667	1	6	125
PA443442	PA445231	0.00763359	0.166667	1	126	6
PA445647	PA444313	0.00714286	0.166667	1	135	6
PA443453	PA445448	0.00584795	0.166667	1	166	6
PA447017	PA443728	0.00561798	0.166667	1	6	173
PA447288	PA443721	0.00552486	0.166667	1	176	6
PA444153	PA446825	0.00543478	0.166667	1	179	6
PA446639	PA443879	0.00534759	0.166667	1	6	182
PA444134	PA444040	0.00507614	0.166667	1	6	192
PA445431	PA444134	0.0049505	0.166667	1	197	6
PA445164	PA443797	0.00423729	0.166667	1	6	231
PA445815	PA444801	0.00413223	0.166667	1	6	237
PA444222	PA443629	0.00409836	0.166667	1	239	6
PA447129	PA443556	0.00357143	0.166667	1	6	275
PA446585	PA445131	0.00254453	0.166667	1	6	388
PA445601	PA444370	0.0838509	0.164634	27	185	164
PA443933	PA444396	0.0382979	0.163636	9	189	55
PA446253	PA443302	0.0857143	0.162162	6	39	37
PA445424	PA446171	0.0309278	0.162162	6	37	163
PA136400566	PA445233	0.045045	0.16129	5	31	85
PA444785	PA443705	0.043956	0.16	4	25	70
PA446509	PA445068	0.0327869	0.16	4	101	25
PA445683	PA443797	0.0459016	0.159091	14	88	231
PA445113	PA446858	0.0445205	0.158537	13	82	223
PA444808	PA444519	0.0740741	0.157895	6	38	49
PA443505	PA446074	0.075	0.157895	3	24	19
PA447057	PA446336	0.0517241	0.157895	3	19	42
PA444804	PA445722	0.0403226	0.15625	5	97	32
PA445549	PA444801	0.0189394	0.15625	5	32	237
PA444804	PA446663	0.0809249	0.155556	14	97	90
PA446620	PA446023	0.0518519	0.155556	7	45	97
PA443685	PA445903	0.0320285	0.155172	9	232	58
PA444741	PA446332	0.0722892	0.153846	6	50	39
PA443821	PA444522	0.0255319	0.153846	6	39	202
PA446863	PA443822	0.0300752	0.153846	4	111	26
PA444585	PA445993	0.0625	0.153846	2	21	13
PA443428	PA446624	0.0625	0.153846	2	21	13
PA445483	PA446610	0.05	0.153846	2	29	13
PA446513	PA446065	0.0444444	0.153846	2	13	34
PA447016	PA445557	0.0434783	0.153846	2	13	35
PA444403	PA443335	0.0384615	0.153846	2	13	41
PA444216	PA446575	0.0377358	0.153846	2	42	13
PA445143	PA447215	0.0298507	0.153846	2	56	13
PA447016	PA444841	0.0266667	0.153846	2	13	64
PA443669	PA447127	0.025974	0.153846	2	66	13
PA446835	PA443921	0.0215054	0.153846	2	13	82
PA445736	PA445488	0.0183486	0.153846	2	98	13
PA445093	PA444096	0.017094	0.153846	2	106	13
PA443879	PA445664	0.0511811	0.152941	13	182	85
PA445344	PA444285	0.0769231	0.152778	11	82	72
PA446863	PA445272	0.0466667	0.152174	7	111	46
PA443850	PA443796	0.0487106	0.151786	17	112	254
PA443731	PA445683	0.0694444	0.151515	10	66	88
PA444953	PA443627	0.0326797	0.151515	5	33	125
PA444186	PA443433	0.0555556	0.15	6	40	74
PA444186	PA445582	0.0326087	0.15	6	40	150
PA444278	PA444504	0.0461538	0.15	3	48	20
PA446051	PA445758	0.0441176	0.15	3	51	20
PA446819	PA445397	0.0428571	0.15	3	20	53
PA444396	PA444883	0.0416667	0.15	3	55	20
PA446509	PA445491	0.0254237	0.15	3	101	20
PA445579	PA445724	0.01875	0.15	3	20	143
PA445287	PA444510	0.0174419	0.15	3	20	155
PA444840	PA447199	0.032882	0.149123	17	420	114
PA444636	PA444519	0.0786517	0.148936	7	47	49
PA446974	PA443227	0.0509554	0.148148	8	54	111
PA446436	PA445621	0.0487805	0.148148	8	118	54
PA444412	PA443261	0.0754717	0.148148	4	30	27
PA447180	PA445148	0.0540541	0.148148	4	51	27
PA446774	PA446512	0.0421053	0.148148	4	27	72
PA447118	PA444411	0.0380952	0.148148	4	27	82
PA443261	PA445555	0.0377358	0.148148	4	27	83
PA444440	PA445467	0.036036	0.148148	4	88	27
PA446321	PA444417	0.011236	0.148148	4	27	333
PA444986	PA445382	0.0481283	0.145161	9	62	134
PA444937	PA447325	0.0486726	0.144737	11	76	161
PA445593	PA445371	0.0757576	0.143885	20	145	139
PA445647	PA445010	0.047619	0.142857	9	135	63
PA447055	PA443829	0.0364372	0.142857	9	63	193
PA446750	PA446430	0.0694444	0.142857	5	42	35
PA446304	PA445557	0.0299401	0.142857	5	137	35
PA444119	PA447015	0.0701754	0.142857	4	28	33
PA443709	PA447058	0.0444444	0.142857	4	66	28
PA444517	PA446661	0.017316	0.142857	4	28	207
PA443591	PA444661	0.0731707	0.142857	3	21	23
PA443428	PA447058	0.0652174	0.142857	3	21	28
PA445848	PA444568	0.0576923	0.142857	3	34	21
PA443444	PA443589	0.030303	0.142857	3	21	81
PA443358	PA444086	0.0291262	0.142857	3	85	21
PA444369	PA444047	0.0135135	0.142857	3	204	21
PA445629	PA443882	0.00639659	0.142857	3	451	21
PA445412	PA443697	0.0625	0.142857	2	14	20
PA443371	PA446357	0.0571429	0.142857	2	23	14
PA446308	PA444785	0.0540541	0.142857	2	14	25
PA443388	PA444756	0.0408163	0.142857	2	14	37
PA445412	PA443566	0.0377358	0.142857	2	14	41
PA443826	PA446182	0.0363636	0.142857	2	43	14
PA444580	PA445811	0.0307692	0.142857	2	14	53
PA443315	PA444180	0.0298507	0.142857	2	55	14
PA444148	PA445315	0.0212766	0.142857	2	14	82
PA446111	PA444555	0.0138889	0.142857	2	14	132
PA444287	PA444835	0.011976	0.142857	2	155	14
PA445812	PA446143	0.0769231	0.142857	1	7	7
PA443992	PA445513	0.0769231	0.142857	1	7	7
PA444893	PA445542	0.0714286	0.142857	1	8	7
PA445751	PA446114	0.0714286	0.142857	1	8	7
PA444449	PA446537	0.0714286	0.142857	1	8	7
PA444214	PA443954	0.0714286	0.142857	1	8	7
PA446420	PA445929	0.0714286	0.142857	1	8	7
PA443878	PA446729	0.0714286	0.142857	1	8	7
PA445812	PA445610	0.0666667	0.142857	1	7	9
PA446989	PA444398	0.0666667	0.142857	1	9	7
PA446809	PA444826	0.0666667	0.142857	1	7	9
PA443830	PA443841	0.0666667	0.142857	1	9	7
PA445610	PA447264	0.0666667	0.142857	1	9	7
PA445306	PA446101	0.0625	0.142857	1	7	10
PA444871	PA445906	0.0625	0.142857	1	10	7
PA445920	PA445513	0.0588235	0.142857	1	11	7
PA446182	PA446355	0.05	0.142857	1	14	7
PA445727	PA446497	0.047619	0.142857	1	7	15
PA445790	PA445201	0.0454545	0.142857	1	7	16
PA445649	PA446053	0.0454545	0.142857	1	7	16
PA445735	PA446887	0.0454545	0.142857	1	7	16
PA444911	PA446843	0.0454545	0.142857	1	16	7
PA443881	PA447264	0.0434783	0.142857	1	17	7
PA444548	PA443841	0.0416667	0.142857	1	18	7
PA445043	PA443642	0.0416667	0.142857	1	18	7
PA443374	PA444037	0.04	0.142857	1	19	7
PA443452	PA443959	0.04	0.142857	1	19	7
PA446676	PA446872	0.0357143	0.142857	1	22	7
PA446721	PA447264	0.0357143	0.142857	1	22	7
PA445202	PA445418	0.0357143	0.142857	1	22	7
PA446078	PA446378	0.0344828	0.142857	1	23	7
PA447172	PA445208	0.0344828	0.142857	1	23	7
PA444113	PA444661	0.0344828	0.142857	1	7	23
PA444041	PA446951	0.0333333	0.142857	1	7	24
PA447157	PA443959	0.0333333	0.142857	1	24	7
PA445735	PA446637	0.0333333	0.142857	1	7	24
PA446302	PA445007	0.030303	0.142857	1	27	7
PA445722	PA447154	0.0263158	0.142857	1	32	7
PA446214	PA445843	0.0263158	0.142857	1	32	7
PA444545	PA443642	0.0263158	0.142857	1	32	7
PA444041	PA447015	0.025641	0.142857	1	7	33
PA445306	PA445532	0.025	0.142857	1	7	34
PA445939	PA445644	0.025	0.142857	1	34	7
PA445843	PA445293	0.025	0.142857	1	7	34
PA445418	PA444571	0.0238095	0.142857	1	7	36
PA446809	PA444833	0.0232558	0.142857	1	7	37
PA446114	PA444756	0.0232558	0.142857	1	7	37
PA446020	PA443391	0.0217391	0.142857	1	40	7
PA444514	PA445007	0.0204082	0.142857	1	43	7
PA445667	PA443644	0.02	0.142857	1	44	7
PA444910	PA443443	0.0196078	0.142857	1	45	7
PA447264	PA444636	0.0188679	0.142857	1	7	47
PA443734	PA446114	0.0185185	0.142857	1	48	7
PA445818	PA444139	0.0181818	0.142857	1	49	7
PA445449	PA444502	0.0172414	0.142857	1	7	52
PA444565	PA445759	0.0166667	0.142857	1	7	54
PA445143	PA443642	0.016129	0.142857	1	56	7
PA445271	PA443645	0.015625	0.142857	1	7	58
PA443443	PA444841	0.0142857	0.142857	1	7	64
PA445114	PA443757	0.0140845	0.142857	1	65	7
PA443709	PA443601	0.0138889	0.142857	1	66	7
PA445716	PA443787	0.0131579	0.142857	1	7	70
PA444037	PA444437	0.0126582	0.142857	1	7	73
PA443937	PA446982	0.0121951	0.142857	1	76	7
PA445112	PA443937	0.0121951	0.142857	1	7	76
PA446102	PA443937	0.0121951	0.142857	1	7	76
PA446180	PA443837	0.0117647	0.142857	1	79	7
PA446876	PA446378	0.010101	0.142857	1	93	7
PA446764	PA128406954	0.00657895	0.142857	1	7	146
PA446764	PA443453	0.00581395	0.142857	1	7	166
PA444369	PA445449	0.0047619	0.142857	1	204	7
PA443827	PA446144	0.00465116	0.142857	1	7	209
PA445220	PA445951	0.00389105	0.142857	1	251	7
PA446872	PA443624	0.0033557	0.142857	1	7	292
PA445254	PA446537	0.003125	0.142857	1	314	7
PA444750	PA443992	0.00233645	0.142857	1	422	7
PA446858	PA444745	0.0521472	0.141667	17	223	120
PA446858	PA445233	0.0405405	0.141176	12	223	85
PA446858	PA444898	0.0557185	0.138686	19	223	137
PA446214	PA445014	0.0701754	0.137931	4	32	29
PA445759	PA445373	0.0506329	0.137931	4	54	29
PA445380	PA444802	0.0416667	0.137931	4	29	71
PA443358	PA445373	0.0363636	0.137931	4	85	29
PA445483	PA445752	0.014652	0.137931	4	29	248
PA445031	PA443815	0.0212121	0.137255	7	51	286
PA443731	PA446320	0.0697674	0.136364	9	66	72
PA443709	PA445674	0.0625	0.136364	9	66	87
PA443849	PA444865	0.0638298	0.136364	3	28	22
PA446356	PA445190	0.0163043	0.136364	3	22	165
PA443833	PA444257	0.0526316	0.135135	5	37	63
PA443332	PA444987	0.0662252	0.133333	10	75	86
PA445519	PA446477	0.0701754	0.133333	4	31	30
PA444545	PA445367	0.0689655	0.133333	4	32	30
PA445155	PA446041	0.0645161	0.133333	4	36	30
PA445424	PA445186	0.0634921	0.133333	4	37	30
PA444440	PA444390	0.0350877	0.133333	4	88	30
PA445468	PA446625	0.030303	0.133333	4	106	30
PA444412	PA445724	0.0236686	0.133333	4	30	143
PA446103	PA444178	0.0207254	0.133333	4	30	167
PA445959	PA444734	0.0689655	0.133333	2	16	15
PA445359	PA443940	0.0666667	0.133333	2	17	15
PA443615	PA446311	0.0555556	0.133333	2	23	15
PA447268	PA445452	0.047619	0.133333	2	29	15
PA443264	PA443279	0.0465116	0.133333	2	30	15
PA446103	PA443940	0.0465116	0.133333	2	30	15
PA444169	PA445221	0.0384615	0.133333	2	39	15
PA444632	PA446320	0.0235294	0.133333	2	15	72
PA444353	PA443664	0.0235294	0.133333	2	72	15
PA445553	PA443937	0.0224719	0.133333	2	15	76
PA446968	PA444433	0.0217391	0.133333	2	79	15
PA444997	PA445611	0.0212766	0.133333	2	81	15
PA444632	PA445599	0.0204082	0.133333	2	15	85
PA443580	PA445611	0.0183486	0.133333	2	96	15
PA444189	PA443331	0.0183486	0.133333	2	15	96
PA444804	PA445819	0.0181818	0.133333	2	97	15
PA445819	PA443227	0.016129	0.133333	2	15	111
PA444898	PA443664	0.0133333	0.133333	2	137	15
PA444913	PA444433	0.0106952	0.133333	2	174	15
PA445172	PA445398	0.00809717	0.133333	2	15	234
PA444890	PA444516	0.0526316	0.131148	8	61	99
PA445426	PA443703	0.0681818	0.130435	3	24	23
PA444986	PA445422	0.0365854	0.130435	3	62	23
PA446724	PA444606	0.0365854	0.130435	3	23	62
PA445116	PA445793	0.0348837	0.130435	3	23	66
PA446087	PA445344	0.0294118	0.130435	3	23	82
PA446078	PA445683	0.0277778	0.130435	3	23	88
PA445736	PA446184	0.0254237	0.130435	3	98	23
PA446974	PA443589	0.0546875	0.12963	7	54	81
PA444199	PA443850	0.0440252	0.12963	7	54	112
PA445664	PA445225	0.0628571	0.129412	11	85	101
PA444972	PA445664	0.0561224	0.129412	11	122	85
PA443875	PA446737	0.0406504	0.128205	5	89	39
PA447279	PA443821	0.0328947	0.128205	5	118	39
PA444485	PA444636	0.0379747	0.12766	6	117	47
PA446862	PA443315	0.0496454	0.127273	7	93	55
PA447325	PA443652	0.0464135	0.126437	11	161	87
PA445105	PA445398	0.030303	0.125	9	72	234
PA446327	PA446413	0.0645161	0.125	6	48	51
PA445899	PA443669	0.0555556	0.125	6	48	66
PA446020	PA447178	0.0265957	0.125	5	40	153
PA443355	PA444949	0.0652174	0.125	3	25	24
PA444400	PA445186	0.0588235	0.125	3	24	30
PA445429	PA444738	0.0517241	0.125	3	24	37
PA445044	PA444339	0.0243902	0.125	3	102	24
PA445489	PA443613	0.020979	0.125	3	24	122
PA447257	PA444949	0.0177515	0.125	3	148	24
PA445025	PA446419	0.0625	0.125	2	16	18
PA443353	PA443729	0.0571429	0.125	2	21	16
PA444009	PA445025	0.0540541	0.125	2	23	16
PA445875	PA445477	0.0526316	0.125	2	24	16
PA446334	PA446395	0.047619	0.125	2	28	16
PA445549	PA447192	0.0434783	0.125	2	32	16
PA446528	PA445025	0.037037	0.125	2	40	16
PA447213	PA445795	0.0344828	0.125	2	16	44
PA445025	PA445397	0.0298507	0.125	2	16	53
PA445201	PA444199	0.0294118	0.125	2	16	54
PA446222	PA443454	0.0253165	0.125	2	16	65
PA443481	PA446519	0.0238095	0.125	2	70	16
PA444387	PA444476	0.0224719	0.125	2	75	16
PA443275	PA445187	0.018018	0.125	2	97	16
PA443275	PA446222	0.018018	0.125	2	97	16
PA443403	PA447199	0.015625	0.125	2	16	114
PA444320	PA445201	0.0130719	0.125	2	139	16
PA446148	PA443632	0.0129032	0.125	2	16	141
PA443879	PA445025	0.0102041	0.125	2	182	16
PA446148	PA444283	0.00749064	0.125	2	16	253
PA444214	PA444442	0.0666667	0.125	1	8	8
PA446255	PA443957	0.0625	0.125	1	8	9
PA446405	PA443230	0.0588235	0.125	1	10	8
PA444408	PA445966	0.0588235	0.125	1	10	8
PA446048	PA443225	0.0555556	0.125	1	8	11
PA444820	PA443778	0.0555556	0.125	1	11	8
PA446229	PA445450	0.0555556	0.125	1	8	11
PA443923	PA446055	0.0555556	0.125	1	8	11
PA445147	PA445978	0.0555556	0.125	1	11	8
PA446067	PA446660	0.0526316	0.125	1	8	12
PA445015	PA444452	0.05	0.125	1	13	8
PA443936	PA446513	0.05	0.125	1	8	13
PA443878	PA446513	0.05	0.125	1	8	13
PA444580	PA446229	0.047619	0.125	1	14	8
PA443230	PA445546	0.0454545	0.125	1	8	15
PA444433	PA445966	0.0454545	0.125	1	15	8
PA443375	PA446818	0.0454545	0.125	1	8	15
PA445156	PA444162	0.0416667	0.125	1	8	17
PA444965	PA446837	0.0416667	0.125	1	17	8
PA446420	PA444616	0.0416667	0.125	1	8	17
PA444462	PA443881	0.0416667	0.125	1	8	17
PA444893	PA443452	0.0384615	0.125	1	8	19
PA446896	PA444105	0.037037	0.125	1	8	20
PA443923	PA446032	0.037037	0.125	1	8	20
PA443375	PA446362	0.037037	0.125	1	8	20
PA446530	PA444145	0.0357143	0.125	1	21	8
PA446688	PA445966	0.0344828	0.125	1	22	8
PA444462	PA446186	0.0344828	0.125	1	8	22
PA446637	PA445966	0.0322581	0.125	1	24	8
PA446840	PA446232	0.03125	0.125	1	25	8
PA445042	PA443916	0.030303	0.125	1	26	8
PA445822	PA447268	0.0277778	0.125	1	8	29
PA443692	PA445186	0.027027	0.125	1	8	30
PA443488	PA444674	0.027027	0.125	1	8	30
PA446048	PA443594	0.025	0.125	1	8	33
PA445856	PA445228	0.025	0.125	1	33	8
PA445490	PA447045	0.025	0.125	1	33	8
PA444571	PA445192	0.0232558	0.125	1	36	8
PA443228	PA444442	0.0222222	0.125	1	38	8
PA443785	PA446500	0.0217391	0.125	1	39	8
PA445156	PA444242	0.0212766	0.125	1	8	40
PA444186	PA443923	0.0212766	0.125	1	40	8
PA444739	PA444452	0.0204082	0.125	1	42	8
PA444919	PA444904	0.02	0.125	1	8	43
PA446028	PA447217	0.0192308	0.125	1	45	8
PA443967	PA443916	0.0192308	0.125	1	45	8
PA443878	PA443552	0.0192308	0.125	1	8	45
PA446375	PA443550	0.0188679	0.125	1	46	8
PA446327	PA444442	0.0181818	0.125	1	48	8
PA447180	PA447217	0.0172414	0.125	1	51	8
PA444667	PA443936	0.0163934	0.125	1	54	8
PA446044	PA445903	0.0153846	0.125	1	8	58
PA445084	PA446299	0.0135135	0.125	1	67	8
PA445932	PA445794	0.0121951	0.125	1	75	8
[truncated: 8,002 more rows]

## Sheet: examined disease pairs 
disease1	disease2	dis1_id	dis2_id	jaccard_index	meet/min	meet	neigh1	neigh2
pre-eclampsia	Diabetes mellitus	PA445398	PA443886	0.139429	0.521368	122	234	763
pre-eclampsia	Obesity	PA445398	PA445131	0.128857	0.303419	71	234	388
pre-eclampsia	Gestational diabetes	PA445398	PA446359	0.0766423	0.344262	21	234	61
